# Supplementary material for: Integrative proteome and metabolome analyses reveal molecular basis of the tail resorption during the metamorphic climax of Nanorana pleskei
Source: Front Cell Dev Biol. 2024 Aug 19;12:1431173. doi: 10.3389/fcell.2024.1431173 (PMC11366584; doi:10.3389/fcell.2024.1431173)
Supplement: Supplementary file 2 [file Table2.XLSX]

## Sheet: MvsR
Table S2: KEGG functional enrichment results of up- and down-regulated differentially expressed proteins (DEPs) in M vs R. tip (T), middle (M) and root (R).
ID	Description	GeneRatio	BgRatio	pvalue	p.adjust	qvalue	geneID	Count	regulation
ko04261	Adrenergic signaling in cardiomyocytes	9/38	22/908	4.9677e-08	1.59063e-06	1.24503e-06	K04862/K05853/K10375/K12750/K04141/K10373/K01539/K12314/K17751	9	down
ko04260	Cardiac muscle contraction	8/38	17/908	8.15707e-08	1.59063e-06	1.24503e-06	K04862/K05853/K10375/K12750/K10373/K01539/K12314/K17751	8	down
ko04814	Motor proteins	7/38	36/908	0.000437561	0.00568829	0.00445237	K10375/K12750/K10373/K12758/K10352/K12314/K17751	7	down
ko00010	Glycolysis / Gluconeogenesis	5/38	23/908	0.00190283	0.0185525	0.0145216	K00627/K01803/K00016/K00873/K00927	5	down

## Sheet: TvsM
Table S2: KEGG functional enrichment results of up- and down-regulated differentially expressed proteins (DEPs) in T vs M. tip (T), middle (M) and root (R).
ID	Description	GeneRatio	BgRatio	pvalue	p.adjust	qvalue	geneID	Count	regulation
ko00010	Glycolysis / Gluconeogenesis	9/34	23/908	2.70068e-08	9.72247e-07	8.2442e-07	K01803/K00134/K01835/K00016/K01810/K01834/K00873/K01623/K00850	9	down
ko04814	Motor proteins	10/34	36/908	1.74888e-07	3.14799e-06	2.66935e-06	K10352/K12042/K10371/K12750/K10373/K12046/K12043/K12758/K12314/K05738	10	down
ko01230	Biosynthesis of amino acids	6/34	27/908	0.000294529	0.00353434	0.00299696	K01803/K00134/K01834/K00873/K01623/K00850	6	down
ko00030	Pentose phosphate pathway	4/34	13/908	0.00092528	0.00832752	0.00706134	K01835/K01810/K01623/K00850	4	down
ko01200	Carbon metabolism	7/34	49/908	0.00151615	0.0109163	0.00925652	K01803/K00134/K01810/K01834/K00873/K01623/K00850	7	down
ko04260	Cardiac muscle contraction	4/34	17/908	0.00276653	0.0165992	0.0140753	K05853/K12750/K10373/K12314	4	down
ko04261	Adrenergic signaling in cardiomyocytes	4/34	22/908	0.00743716	0.0382482	0.0324327	K05853/K12750/K10373/K12314	4	down

## Sheet: TvsR
Table S2: KEGG functional enrichment results of up- and down-regulated differentially expressed proteins (DEPs) in T vs R. tip (T), middle (M) and root (R).
ID	Description	GeneRatio	BgRatio	pvalue	p.adjust	qvalue	geneID	Count	regulation
ko00010	Glycolysis / Gluconeogenesis	11/47	23/908	1.83834e-09	8.64019e-08	7.35335e-08	K01803/K00134/K01835/K00016/K01810/K01834/K01689/K00873/K01623/K00927/K00850	11	down
ko01230	Biosynthesis of amino acids	10/47	27/908	2.27714e-07	5.35127e-06	4.55428e-06	K01681/K01803/K00134/K00031/K01834/K01689/K00873/K01623/K00927/K00850	10	down
ko04814	Motor proteins	10/47	36/908	4.84188e-06	7.58561e-05	6.45584e-05	K10352/K12042/K10371/K12750/K10373/K12046/K12043/K12758/K12314/K05738	10	down
ko01200	Carbon metabolism	11/47	49/908	1.46797e-05	0.000172486	0.000146797	K01681/K01803/K00134/K00031/K01810/K01834/K01689/K00873/K01623/K00927/K00850	11	down
ko00030	Pentose phosphate pathway	4/47	13/908	0.00320037	0.0300835	0.025603	K01835/K01810/K01623/K00850	4	down
ko03010	Ribosome	50/392	66/908	2.50401e-08	1.97817e-06	1.97685e-06	K02975/K02978/K02937/K02868/K02960/K02997/K02989/K02973/K02891/K02947/K02872/K02917/K02998/K02898/K02903/K02883/K02940/K02964/K02979/K02983/K02991/K02882/K02877/K02889/K02974/K02873/K02896/K02875/K02936/K02910/K02971/K02938/K02993/K02870/K02866/K02876/K02980/K02985/K02885/K02918/K02867/K02984/K02925/K02921/K02955/K02894/K02976/K02929/K02981/K02949	50	up
ko03050	Proteasome	23/392	28/908	2.14312e-05	0.000846534	0.00084597	K03035/K03037/K03028/K02734/K02737/K03065/K02727/K03064/K02728/K03033/K03062/K06691/K02731/K03039/K02726/K03038/K03030/K02730/K03061/K03066/K06700/K02725/K02735	23	up
