# Supplementary material for: Integrative proteome and metabolome analyses reveal molecular basis of the tail resorption during the metamorphic climax of Nanorana pleskei
Source: Front Cell Dev Biol. 2024 Aug 19;12:1431173. doi: 10.3389/fcell.2024.1431173 (PMC11366584; doi:10.3389/fcell.2024.1431173)
Supplement: Supplementary file 4 [file Table6.XLSX]

## Sheet: Sheet 1
Table S6: The average spearman correlations with the absolute value of correlations ≥ 0.8 between differentially expressed proteins (DEPs) and differentially accumulated metabolites (DAMs).
proteinID	metID	cor	proteinFC	comparison	metFC	quadrant	mode
WG30974	neg.592	0.901338	-2.25703	TvsM	-7.86606	part7	the negative ion mode
WG30974	neg.1437	0.901113	-2.25703	TvsM	-4.59845	part7	the negative ion mode
WG30974	neg.162	0.901065	-2.25703	TvsM	-6.01831	part7	the negative ion mode
WG30974	neg.576	0.900575	-2.25703	TvsM	-4.32575	part7	the negative ion mode
WG30972	neg.592	0.900437	-2.38545	TvsM	-7.86606	part7	the negative ion mode
WG12132	neg.592	0.900403	-3.70205	TvsM	-7.86606	part7	the negative ion mode
WG19079	neg.592	0.900403	-1.3956	TvsM	-7.86606	part7	the negative ion mode
WG30972	neg.162	0.900166	-2.38545	TvsM	-6.01831	part7	the negative ion mode
WG30974	neg.153	0.900005	-2.25703	TvsM	-8.93966	part7	the negative ion mode
WG12132	neg.162	0.899922	-3.70205	TvsM	-6.01831	part7	the negative ion mode
WG12132	neg.576	0.899907	-3.70205	TvsM	-4.32575	part7	the negative ion mode
WG30972	neg.1437	0.899859	-2.38545	TvsM	-4.59845	part7	the negative ion mode
WG19079	neg.162	0.899803	-1.3956	TvsM	-6.01831	part7	the negative ion mode
WG19079	neg.1437	0.899715	-1.3956	TvsM	-4.59845	part7	the negative ion mode
WG30972	neg.576	0.899534	-2.38545	TvsM	-4.32575	part7	the negative ion mode
WG19079	neg.576	0.89953	-1.3956	TvsM	-4.32575	part7	the negative ion mode
WG30972	neg.153	0.89939	-2.38545	TvsM	-8.93966	part7	the negative ion mode
WG12132	neg.1437	0.899127	-3.70205	TvsM	-4.59845	part7	the negative ion mode
WG19079	neg.153	0.899119	-1.3956	TvsM	-8.93966	part7	the negative ion mode
WG12132	neg.153	0.898941	-3.70205	TvsM	-8.93966	part7	the negative ion mode
WG30974	neg.1210	0.897002	-2.25703	TvsM	-8.46904	part7	the negative ion mode
WG30974	neg.2400	0.89691	-2.25703	TvsM	-11.7919	part7	the negative ion mode
WG30974	neg.2370	0.896662	-2.25703	TvsM	-6.20215	part7	the negative ion mode
WG30972	neg.1210	0.896574	-2.38545	TvsM	-8.46904	part7	the negative ion mode
WG19079	neg.2400	0.896547	-1.3956	TvsM	-11.7919	part7	the negative ion mode
WG12132	neg.2370	0.896518	-3.70205	TvsM	-6.20215	part7	the negative ion mode
WG30972	neg.2400	0.896512	-2.38545	TvsM	-11.7919	part7	the negative ion mode
WG12132	neg.2492	0.896476	-3.70205	TvsM	-9.36928	part7	the negative ion mode
WG19079	neg.2370	0.896343	-1.3956	TvsM	-6.20215	part7	the negative ion mode
WG30974	neg.90	0.89628	-2.25703	TvsM	-5.68967	part7	the negative ion mode
WG19079	neg.1210	0.89627	-1.3956	TvsM	-8.46904	part7	the negative ion mode
WG12132	neg.1476	0.896178	-3.70205	TvsM	-6.17147	part7	the negative ion mode
WG30972	neg.2370	0.896093	-2.38545	TvsM	-6.20215	part7	the negative ion mode
WG30972	neg.2492	0.895888	-2.38545	TvsM	-9.36928	part7	the negative ion mode
WG30972	neg.90	0.895848	-2.38545	TvsM	-5.68967	part7	the negative ion mode
WG19079	neg.2492	0.895809	-1.3956	TvsM	-9.36928	part7	the negative ion mode
WG12132	neg.2400	0.895711	-3.70205	TvsM	-11.7919	part7	the negative ion mode
WG19079	neg.90	0.895536	-1.3956	TvsM	-5.68967	part7	the negative ion mode
WG30972	neg.1476	0.895456	-2.38545	TvsM	-6.17147	part7	the negative ion mode
WG19079	neg.1476	0.895427	-1.3956	TvsM	-6.17147	part7	the negative ion mode
WG30974	neg.1476	0.895408	-2.25703	TvsM	-6.17147	part7	the negative ion mode
WG12132	neg.1210	0.89536	-3.70205	TvsM	-8.46904	part7	the negative ion mode
WG30974	neg.2492	0.895321	-2.25703	TvsM	-9.36928	part7	the negative ion mode
WG12132	neg.90	0.894678	-3.70205	TvsM	-5.68967	part7	the negative ion mode
WG04266	neg.592	0.89283	-4.02526	TvsM	-7.86606	part7	the negative ion mode
WG32495	neg.153	0.892739	-2.70792	TvsM	-8.93966	part7	the negative ion mode
WG27934	neg.592	0.892716	-1.69224	TvsM	-7.86606	part7	the negative ion mode
WG20485	neg.592	0.892601	-3.73991	TvsM	-7.86606	part7	the negative ion mode
WG13107	neg.592	0.892553	-2.20713	TvsM	-7.86606	part7	the negative ion mode
WG15524	neg.592	0.892553	-4.76631	TvsM	-7.86606	part7	the negative ion mode
WG04266	neg.162	0.892374	-4.02526	TvsM	-6.01831	part7	the negative ion mode
WG07852	neg.153	0.892361	-4.54749	TvsM	-8.93966	part7	the negative ion mode
WG22902	neg.592	0.892326	-4.42709	TvsM	-7.86606	part7	the negative ion mode
WG24156	neg.592	0.892293	-3.00629	TvsM	-7.86606	part7	the negative ion mode
WG02624	neg.592	0.892248	-3.92149	TvsM	-7.86606	part7	the negative ion mode
WG07852	neg.162	0.892223	-4.54749	TvsM	-6.01831	part7	the negative ion mode
WG27181	neg.592	0.892149	-3.4002	TvsM	-7.86606	part7	the negative ion mode
WG30974	neg.436	0.892094	-2.25703	TvsM	-3.90068	part7	the negative ion mode
WG27934	neg.576	0.892087	-1.69224	TvsM	-4.32575	part7	the negative ion mode
WG07852	neg.592	0.892083	-4.54749	TvsM	-7.86606	part7	the negative ion mode
WG31015	neg.1437	0.892076	-2.07755	TvsM	-4.59845	part7	the negative ion mode
WG27934	neg.162	0.89206	-1.69224	TvsM	-6.01831	part7	the negative ion mode
WG32188	neg.162	0.892008	-1.95585	TvsM	-6.01831	part7	the negative ion mode
WG31015	neg.162	0.892006	-2.07755	TvsM	-6.01831	part7	the negative ion mode
WG07852	neg.1437	0.891936	-4.54749	TvsM	-4.59845	part7	the negative ion mode
WG31015	neg.592	0.891932	-2.07755	TvsM	-7.86606	part7	the negative ion mode
WG15524	neg.162	0.891903	-4.76631	TvsM	-6.01831	part7	the negative ion mode
WG32314	neg.592	0.891901	-2.8816	TvsM	-7.86606	part7	the negative ion mode
WG04266	neg.576	0.891891	-4.02526	TvsM	-4.32575	part7	the negative ion mode
WG12132	neg.436	0.891875	-3.70205	TvsM	-3.90068	part7	the negative ion mode
WG29729	neg.592	0.891812	-2.05041	TvsM	-7.86606	part7	the negative ion mode
WG32495	neg.1437	0.89181	-2.70792	TvsM	-4.59845	part7	the negative ion mode
WG19079	neg.410	0.891807	-1.3956	TvsM	-10.4872	part7	the negative ion mode
WG31015	neg.576	0.891785	-2.07755	TvsM	-4.32575	part7	the negative ion mode
WG29729	neg.162	0.891765	-2.05041	TvsM	-6.01831	part7	the negative ion mode
WG13107	neg.162	0.89175	-2.20713	TvsM	-6.01831	part7	the negative ion mode
WG20485	neg.1437	0.891742	-3.73991	TvsM	-4.59845	part7	the negative ion mode
WG04266	neg.1437	0.891732	-4.02526	TvsM	-4.59845	part7	the negative ion mode
WG25503	neg.592	0.891723	-4.03783	TvsM	-7.86606	part7	the negative ion mode
WG20485	neg.162	0.891721	-3.73991	TvsM	-6.01831	part7	the negative ion mode
WG32314	neg.162	0.891692	-2.8816	TvsM	-6.01831	part7	the negative ion mode
WG18045	neg.592	0.891682	-2.62805	TvsM	-7.86606	part7	the negative ion mode
WG15524	neg.576	0.891676	-4.76631	TvsM	-4.32575	part7	the negative ion mode
WG15524	neg.1437	0.891666	-4.76631	TvsM	-4.59845	part7	the negative ion mode
WG32188	neg.592	0.891666	-1.95585	TvsM	-7.86606	part7	the negative ion mode
WG27934	neg.1437	0.891651	-1.69224	TvsM	-4.59845	part7	the negative ion mode
WG07852	neg.576	0.891631	-4.54749	TvsM	-4.32575	part7	the negative ion mode
WG26110	neg.592	0.891591	-4.26047	TvsM	-7.86606	part7	the negative ion mode
WG27132	neg.592	0.891587	-2.37255	TvsM	-7.86606	part7	the negative ion mode
WG19083	neg.592	0.89156	-1.5178	TvsM	-7.86606	part7	the negative ion mode
WG32495	neg.576	0.891558	-2.70792	TvsM	-4.32575	part7	the negative ion mode
WG12132	neg.410	0.891554	-3.70205	TvsM	-10.4872	part7	the negative ion mode
WG22902	neg.162	0.89154	-4.42709	TvsM	-6.01831	part7	the negative ion mode
WG29729	neg.1437	0.89154	-2.05041	TvsM	-4.59845	part7	the negative ion mode
WG32495	neg.162	0.891515	-2.70792	TvsM	-6.01831	part7	the negative ion mode
WG25503	neg.162	0.891496	-4.03783	TvsM	-6.01831	part7	the negative ion mode
WG13107	neg.576	0.891478	-2.20713	TvsM	-4.32575	part7	the negative ion mode
WG20485	neg.576	0.891476	-3.73991	TvsM	-4.32575	part7	the negative ion mode
WG22902	neg.576	0.891476	-4.42709	TvsM	-4.32575	part7	the negative ion mode
WG02624	neg.162	0.89147	-3.92149	TvsM	-6.01831	part7	the negative ion mode
WG25503	neg.1437	0.891467	-4.03783	TvsM	-4.59845	part7	the negative ion mode
WG26396	neg.592	0.891441	-4.51975	TvsM	-7.86606	part7	the negative ion mode
WG17585	neg.162	0.891416	-1.341	TvsM	-6.01831	part7	the negative ion mode
WG16846	neg.153	0.891366	-2.12828	TvsM	-8.93966	part7	the negative ion mode
WG31015	neg.153	0.891356	-2.07755	TvsM	-8.93966	part7	the negative ion mode
WG32314	neg.576	0.891317	-2.8816	TvsM	-4.32575	part7	the negative ion mode
WG27181	neg.576	0.89128	-3.4002	TvsM	-4.32575	part7	the negative ion mode
WG19079	neg.436	0.891252	-1.3956	TvsM	-3.90068	part7	the negative ion mode
WG25503	neg.576	0.891245	-4.03783	TvsM	-4.32575	part7	the negative ion mode
WG24156	neg.162	0.891226	-3.00629	TvsM	-6.01831	part7	the negative ion mode
WG29729	neg.576	0.89122	-2.05041	TvsM	-4.32575	part7	the negative ion mode
WG22902	neg.1437	0.891218	-4.42709	TvsM	-4.59845	part7	the negative ion mode
WG13107	neg.1437	0.891203	-2.20713	TvsM	-4.59845	part7	the negative ion mode
WG30972	neg.436	0.891166	-2.38545	TvsM	-3.90068	part7	the negative ion mode
WG26396	neg.162	0.891139	-4.51975	TvsM	-6.01831	part7	the negative ion mode
WG16846	neg.1437	0.891094	-2.12828	TvsM	-4.59845	part7	the negative ion mode
WG16846	neg.162	0.891088	-2.12828	TvsM	-6.01831	part7	the negative ion mode
WG32495	neg.592	0.891067	-2.70792	TvsM	-7.86606	part7	the negative ion mode
WG02624	neg.576	0.891055	-3.92149	TvsM	-4.32575	part7	the negative ion mode
WG26396	neg.1437	0.891049	-4.51975	TvsM	-4.59845	part7	the negative ion mode
WG27181	neg.162	0.891005	-3.4002	TvsM	-6.01831	part7	the negative ion mode
WG30972	neg.410	0.890993	-2.38545	TvsM	-10.4872	part7	the negative ion mode
WG17585	neg.592	0.890966	-1.341	TvsM	-7.86606	part7	the negative ion mode
WG29729	neg.153	0.890956	-2.05041	TvsM	-8.93966	part7	the negative ion mode
WG27181	neg.1437	0.890912	-3.4002	TvsM	-4.59845	part7	the negative ion mode
WG04266	neg.153	0.890896	-4.02526	TvsM	-8.93966	part7	the negative ion mode
WG02624	neg.1437	0.890894	-3.92149	TvsM	-4.59845	part7	the negative ion mode
WG18045	neg.162	0.890881	-2.62805	TvsM	-6.01831	part7	the negative ion mode
WG19083	neg.162	0.890875	-1.5178	TvsM	-6.01831	part7	the negative ion mode
WG17585	neg.153	0.890863	-1.341	TvsM	-8.93966	part7	the negative ion mode
WG15524	neg.153	0.890857	-4.76631	TvsM	-8.93966	part7	the negative ion mode
WG20485	neg.153	0.890821	-3.73991	TvsM	-8.93966	part7	the negative ion mode
WG32314	neg.1437	0.890774	-2.8816	TvsM	-4.59845	part7	the negative ion mode
WG26396	neg.576	0.890768	-4.51975	TvsM	-4.32575	part7	the negative ion mode
WG16846	neg.576	0.890722	-2.12828	TvsM	-4.32575	part7	the negative ion mode
WG32314	neg.153	0.890714	-2.8816	TvsM	-8.93966	part7	the negative ion mode
WG16846	neg.592	0.890642	-2.12828	TvsM	-7.86606	part7	the negative ion mode
WG26110	neg.1437	0.890642	-4.26047	TvsM	-4.59845	part7	the negative ion mode
WG25503	neg.153	0.890627	-4.03783	TvsM	-8.93966	part7	the negative ion mode
WG26110	neg.576	0.890609	-4.26047	TvsM	-4.32575	part7	the negative ion mode
WG24156	neg.153	0.890605	-3.00629	TvsM	-8.93966	part7	the negative ion mode
WG24156	neg.576	0.890596	-3.00629	TvsM	-4.32575	part7	the negative ion mode
WG32188	neg.1437	0.890594	-1.95585	TvsM	-4.59845	part7	the negative ion mode
WG18045	neg.576	0.890586	-2.62805	TvsM	-4.32575	part7	the negative ion mode
WG32188	neg.576	0.89057	-1.95585	TvsM	-4.32575	part7	the negative ion mode
WG24156	neg.1437	0.890551	-3.00629	TvsM	-4.59845	part7	the negative ion mode
WG26396	neg.153	0.890522	-4.51975	TvsM	-8.93966	part7	the negative ion mode
WG26110	neg.162	0.89052	-4.26047	TvsM	-6.01831	part7	the negative ion mode
WG30974	neg.410	0.890518	-2.25703	TvsM	-10.4872	part7	the negative ion mode
WG27934	neg.153	0.890499	-1.69224	TvsM	-8.93966	part7	the negative ion mode
WG19083	neg.576	0.890469	-1.5178	TvsM	-4.32575	part7	the negative ion mode
WG32188	neg.153	0.890448	-1.95585	TvsM	-8.93966	part7	the negative ion mode
WG17585	neg.1437	0.890407	-1.341	TvsM	-4.59845	part7	the negative ion mode
WG13107	neg.153	0.89039	-2.20713	TvsM	-8.93966	part7	the negative ion mode
WG19083	neg.1437	0.89033	-1.5178	TvsM	-4.59845	part7	the negative ion mode
WG18045	neg.1437	0.890256	-2.62805	TvsM	-4.59845	part7	the negative ion mode
WG27132	neg.576	0.89013	-2.37255	TvsM	-4.32575	part7	the negative ion mode
WG27132	neg.1437	0.890111	-2.37255	TvsM	-4.59845	part7	the negative ion mode
WG17585	neg.576	0.890089	-1.341	TvsM	-4.32575	part7	the negative ion mode
WG27132	neg.162	0.890072	-2.37255	TvsM	-6.01831	part7	the negative ion mode
WG26110	neg.153	0.890035	-4.26047	TvsM	-8.93966	part7	the negative ion mode
WG27181	neg.153	0.889926	-3.4002	TvsM	-8.93966	part7	the negative ion mode
WG02624	neg.153	0.889876	-3.92149	TvsM	-8.93966	part7	the negative ion mode
WG22902	neg.153	0.889711	-4.42709	TvsM	-8.93966	part7	the negative ion mode
WG19083	neg.153	0.889692	-1.5178	TvsM	-8.93966	part7	the negative ion mode
WG07852	neg.1210	0.889245	-4.54749	TvsM	-8.46904	part7	the negative ion mode
WG18045	neg.153	0.889121	-2.62805	TvsM	-8.93966	part7	the negative ion mode
WG27132	neg.153	0.889059	-2.37255	TvsM	-8.93966	part7	the negative ion mode
WG31015	neg.1210	0.889034	-2.07755	TvsM	-8.46904	part7	the negative ion mode
WG16636	neg.592	0.888853	-2.70471	TvsM	-7.86606	part7	the negative ion mode
WG07852	neg.2400	0.888832	-4.54749	TvsM	-11.7919	part7	the negative ion mode
WG12132	neg.1041	0.88878	-3.70205	TvsM	-2.6013	part7	the negative ion mode
WG31015	neg.2400	0.888716	-2.07755	TvsM	-11.7919	part7	the negative ion mode
WG04266	neg.1210	0.888623	-4.02526	TvsM	-8.46904	part7	the negative ion mode
WG07852	neg.90	0.888506	-4.54749	TvsM	-5.68967	part7	the negative ion mode
WG32495	neg.1476	0.888502	-2.70792	TvsM	-6.17147	part7	the negative ion mode
WG20485	neg.1210	0.888353	-3.73991	TvsM	-8.46904	part7	the negative ion mode
WG16636	neg.162	0.888307	-2.70471	TvsM	-6.01831	part7	the negative ion mode
WG27934	neg.1210	0.888138	-1.69224	TvsM	-8.46904	part7	the negative ion mode
WG07852	neg.1476	0.888126	-4.54749	TvsM	-6.17147	part7	the negative ion mode
WG27181	neg.2492	0.888099	-3.4002	TvsM	-9.36928	part7	the negative ion mode
WG15524	neg.1210	0.888093	-4.76631	TvsM	-8.46904	part7	the negative ion mode
WG04266	neg.2400	0.888085	-4.02526	TvsM	-11.7919	part7	the negative ion mode
WG13107	neg.1210	0.888054	-2.20713	TvsM	-8.46904	part7	the negative ion mode
WG16636	neg.1437	0.88804	-2.70471	TvsM	-4.59845	part7	the negative ion mode
WG32495	neg.1210	0.888021	-2.70792	TvsM	-8.46904	part7	the negative ion mode
WG31015	neg.90	0.888012	-2.07755	TvsM	-5.68967	part7	the negative ion mode
WG16636	neg.576	0.888009	-2.70471	TvsM	-4.32575	part7	the negative ion mode
WG20485	neg.2400	0.887977	-3.73991	TvsM	-11.7919	part7	the negative ion mode
WG32314	neg.1476	0.887942	-2.8816	TvsM	-6.17147	part7	the negative ion mode
WG32314	neg.1210	0.887934	-2.8816	TvsM	-8.46904	part7	the negative ion mode
WG27934	neg.1476	0.88786	-1.69224	TvsM	-6.17147	part7	the negative ion mode
WG19079	neg.1041	0.887838	-1.3956	TvsM	-2.6013	part7	the negative ion mode
WG32188	neg.2400	0.887831	-1.95585	TvsM	-11.7919	part7	the negative ion mode
WG15524	neg.2370	0.88782	-4.76631	TvsM	-6.20215	part7	the negative ion mode
WG27181	neg.1210	0.88781	-3.4002	TvsM	-8.46904	part7	the negative ion mode
WG29729	neg.1210	0.8878	-2.05041	TvsM	-8.46904	part7	the negative ion mode
WG32314	neg.2492	0.887769	-2.8816	TvsM	-9.36928	part7	the negative ion mode
WG24156	neg.1476	0.887686	-3.00629	TvsM	-6.17147	part7	the negative ion mode
WG13107	neg.2492	0.887631	-2.20713	TvsM	-9.36928	part7	the negative ion mode
WG30974	neg.765	0.887627	-2.25703	TvsM	-3.7084	part7	the negative ion mode
WG22902	neg.1210	0.887606	-4.42709	TvsM	-8.46904	part7	the negative ion mode
WG30972	neg.1041	0.887594	-2.38545	TvsM	-2.6013	part7	the negative ion mode
WG02624	neg.1210	0.887589	-3.92149	TvsM	-8.46904	part7	the negative ion mode
WG16846	neg.1476	0.887583	-2.12828	TvsM	-6.17147	part7	the negative ion mode
WG22902	neg.2492	0.887575	-4.42709	TvsM	-9.36928	part7	the negative ion mode
WG32495	neg.90	0.887573	-2.70792	TvsM	-5.68967	part7	the negative ion mode
WG16846	neg.1210	0.887562	-2.12828	TvsM	-8.46904	part7	the negative ion mode
WG32314	neg.2400	0.887554	-2.8816	TvsM	-11.7919	part7	the negative ion mode
WG25503	neg.1210	0.887546	-4.03783	TvsM	-8.46904	part7	the negative ion mode
WG24156	neg.2370	0.887525	-3.00629	TvsM	-6.20215	part7	the negative ion mode
WG32188	neg.1476	0.88749	-1.95585	TvsM	-6.17147	part7	the negative ion mode
WG32495	neg.2400	0.887488	-2.70792	TvsM	-11.7919	part7	the negative ion mode
WG26396	neg.1210	0.88743	-4.51975	TvsM	-8.46904	part7	the negative ion mode
WG22902	neg.2370	0.887414	-4.42709	TvsM	-6.20215	part7	the negative ion mode
WG13107	neg.2400	0.887406	-2.20713	TvsM	-11.7919	part7	the negative ion mode
WG17585	neg.1476	0.887399	-1.341	TvsM	-6.17147	part7	the negative ion mode
WG24156	neg.2400	0.887395	-3.00629	TvsM	-11.7919	part7	the negative ion mode
WG15524	neg.2400	0.887393	-4.76631	TvsM	-11.7919	part7	the negative ion mode
WG16636	neg.153	0.887391	-2.70471	TvsM	-8.93966	part7	the negative ion mode
WG04266	neg.2492	0.887389	-4.02526	TvsM	-9.36928	part7	the negative ion mode
WG27934	neg.2400	0.887383	-1.69224	TvsM	-11.7919	part7	the negative ion mode
WG27181	neg.2400	0.887362	-3.4002	TvsM	-11.7919	part7	the negative ion mode
WG17585	neg.2400	0.887342	-1.341	TvsM	-11.7919	part7	the negative ion mode
WG32188	neg.1210	0.88734	-1.95585	TvsM	-8.46904	part7	the negative ion mode
WG04266	neg.2370	0.887317	-4.02526	TvsM	-6.20215	part7	the negative ion mode
WG27181	neg.2370	0.887317	-3.4002	TvsM	-6.20215	part7	the negative ion mode
WG29729	neg.2400	0.887302	-2.05041	TvsM	-11.7919	part7	the negative ion mode
WG02624	neg.2492	0.887286	-3.92149	TvsM	-9.36928	part7	the negative ion mode
WG26110	neg.2492	0.887261	-4.26047	TvsM	-9.36928	part7	the negative ion mode
WG32188	neg.90	0.887259	-1.95585	TvsM	-5.68967	part7	the negative ion mode
WG04266	neg.90	0.88722	-4.02526	TvsM	-5.68967	part7	the negative ion mode
WG15524	neg.2492	0.887201	-4.76631	TvsM	-9.36928	part7	the negative ion mode
WG02624	neg.2370	0.887183	-3.92149	TvsM	-6.20215	part7	the negative ion mode
WG20485	neg.1476	0.887176	-3.73991	TvsM	-6.17147	part7	the negative ion mode
WG16846	neg.2400	0.887174	-2.12828	TvsM	-11.7919	part7	the negative ion mode
WG20485	neg.90	0.887146	-3.73991	TvsM	-5.68967	part7	the negative ion mode
WG04266	neg.1476	0.887137	-4.02526	TvsM	-6.17147	part7	the negative ion mode
WG07852	neg.2492	0.887135	-4.54749	TvsM	-9.36928	part7	the negative ion mode
WG27934	neg.2370	0.887117	-1.69224	TvsM	-6.20215	part7	the negative ion mode
WG27132	neg.2370	0.887108	-2.37255	TvsM	-6.20215	part7	the negative ion mode
WG32188	neg.2370	0.887094	-1.95585	TvsM	-6.20215	part7	the negative ion mode
WG26110	neg.1210	0.887079	-4.26047	TvsM	-8.46904	part7	the negative ion mode
WG19083	neg.1210	0.887061	-1.5178	TvsM	-8.46904	part7	the negative ion mode
WG16846	neg.90	0.887046	-2.12828	TvsM	-5.68967	part7	the negative ion mode
WG13107	neg.2370	0.88704	-2.20713	TvsM	-6.20215	part7	the negative ion mode
WG13107	neg.1476	0.887038	-2.20713	TvsM	-6.17147	part7	the negative ion mode
WG32314	neg.90	0.887034	-2.8816	TvsM	-5.68967	part7	the negative ion mode
WG19083	neg.2370	0.887022	-1.5178	TvsM	-6.20215	part7	the negative ion mode
WG19083	neg.2492	0.887022	-1.5178	TvsM	-9.36928	part7	the negative ion mode
WG26396	neg.2400	0.886985	-4.51975	TvsM	-11.7919	part7	the negative ion mode
WG19083	neg.2400	0.88698	-1.5178	TvsM	-11.7919	part7	the negative ion mode
WG02624	neg.2400	0.886972	-3.92149	TvsM	-11.7919	part7	the negative ion mode
WG24156	neg.1210	0.886968	-3.00629	TvsM	-8.46904	part7	the negative ion mode
WG20485	neg.2492	0.886951	-3.73991	TvsM	-9.36928	part7	the negative ion mode
WG17585	neg.2370	0.886947	-1.341	TvsM	-6.20215	part7	the negative ion mode
WG25503	neg.2370	0.886927	-4.03783	TvsM	-6.20215	part7	the negative ion mode
WG32314	neg.2370	0.886927	-2.8816	TvsM	-6.20215	part7	the negative ion mode
WG27934	neg.90	0.886916	-1.69224	TvsM	-5.68967	part7	the negative ion mode
WG24156	neg.2492	0.886908	-3.00629	TvsM	-9.36928	part7	the negative ion mode
WG29729	neg.2370	0.8869	-2.05041	TvsM	-6.20215	part7	the negative ion mode
WG30972	neg.765	0.886876	-2.38545	TvsM	-3.7084	part7	the negative ion mode
WG15524	neg.1476	0.886867	-4.76631	TvsM	-6.17147	part7	the negative ion mode
WG18045	neg.1210	0.886867	-2.62805	TvsM	-8.46904	part7	the negative ion mode
WG26110	neg.2370	0.88685	-4.26047	TvsM	-6.20215	part7	the negative ion mode
WG17585	neg.90	0.886838	-1.341	TvsM	-5.68967	part7	the negative ion mode
WG29729	neg.1476	0.886824	-2.05041	TvsM	-6.17147	part7	the negative ion mode
WG22902	neg.2400	0.886819	-4.42709	TvsM	-11.7919	part7	the negative ion mode
WG31015	neg.2492	0.886815	-2.07755	TvsM	-9.36928	part7	the negative ion mode
WG25503	neg.2400	0.886799	-4.03783	TvsM	-11.7919	part7	the negative ion mode
WG26396	neg.2370	0.886778	-4.51975	TvsM	-6.20215	part7	the negative ion mode
WG26110	neg.2400	0.886772	-4.26047	TvsM	-11.7919	part7	the negative ion mode
WG26396	neg.1476	0.88677	-4.51975	TvsM	-6.17147	part7	the negative ion mode
WG13107	neg.90	0.886718	-2.20713	TvsM	-5.68967	part7	the negative ion mode
WG18045	neg.2492	0.886704	-2.62805	TvsM	-9.36928	part7	the negative ion mode
WG29729	neg.90	0.886683	-2.05041	TvsM	-5.68967	part7	the negative ion mode
WG18045	neg.1476	0.886679	-2.62805	TvsM	-6.17147	part7	the negative ion mode
WG31015	neg.1476	0.886663	-2.07755	TvsM	-6.17147	part7	the negative ion mode
WG25503	neg.1476	0.88665	-4.03783	TvsM	-6.17147	part7	the negative ion mode
WG26396	neg.90	0.886632	-4.51975	TvsM	-5.68967	part7	the negative ion mode
WG20485	neg.2370	0.88663	-3.73991	TvsM	-6.20215	part7	the negative ion mode
WG31015	neg.2370	0.886609	-2.07755	TvsM	-6.20215	part7	the negative ion mode
WG17585	neg.1210	0.886605	-1.341	TvsM	-8.46904	part7	the negative ion mode
WG19083	neg.1476	0.886588	-1.5178	TvsM	-6.17147	part7	the negative ion mode
WG18045	neg.2370	0.886586	-2.62805	TvsM	-6.20215	part7	the negative ion mode
WG27934	neg.2492	0.886568	-1.69224	TvsM	-9.36928	part7	the negative ion mode
WG07852	neg.2370	0.886561	-4.54749	TvsM	-6.20215	part7	the negative ion mode
WG15524	neg.90	0.886543	-4.76631	TvsM	-5.68967	part7	the negative ion mode
WG02624	neg.1476	0.886539	-3.92149	TvsM	-6.17147	part7	the negative ion mode
WG27132	neg.2492	0.886497	-2.37255	TvsM	-9.36928	part7	the negative ion mode
WG30974	neg.1041	0.886482	-2.25703	TvsM	-2.6013	part7	the negative ion mode
WG26396	neg.2492	0.88646	-4.51975	TvsM	-9.36928	part7	the negative ion mode
WG19079	neg.765	0.886444	-1.3956	TvsM	-3.7084	part7	the negative ion mode
WG25503	neg.90	0.886425	-4.03783	TvsM	-5.68967	part7	the negative ion mode
WG26110	neg.1476	0.886405	-4.26047	TvsM	-6.17147	part7	the negative ion mode
WG27132	neg.1210	0.886376	-2.37255	TvsM	-8.46904	part7	the negative ion mode
WG27132	neg.2400	0.886374	-2.37255	TvsM	-11.7919	part7	the negative ion mode
WG32188	neg.2492	0.886369	-1.95585	TvsM	-9.36928	part7	the negative ion mode
WG32495	neg.2370	0.886363	-2.70792	TvsM	-6.20215	part7	the negative ion mode
WG29729	neg.2492	0.886293	-2.05041	TvsM	-9.36928	part7	the negative ion mode
WG27132	neg.1476	0.88627	-2.37255	TvsM	-6.17147	part7	the negative ion mode
WG02624	neg.90	0.88625	-3.92149	TvsM	-5.68967	part7	the negative ion mode
WG16846	neg.2370	0.88625	-2.12828	TvsM	-6.20215	part7	the negative ion mode
WG25503	neg.2492	0.886221	-4.03783	TvsM	-9.36928	part7	the negative ion mode
WG18045	neg.2400	0.886217	-2.62805	TvsM	-11.7919	part7	the negative ion mode
WG24156	neg.90	0.886206	-3.00629	TvsM	-5.68967	part7	the negative ion mode
WG27181	neg.1476	0.886107	-3.4002	TvsM	-6.17147	part7	the negative ion mode
WG27181	neg.90	0.886093	-3.4002	TvsM	-5.68967	part7	the negative ion mode
WG32495	neg.2492	0.886056	-2.70792	TvsM	-9.36928	part7	the negative ion mode
WG22902	neg.90	0.886047	-4.42709	TvsM	-5.68967	part7	the negative ion mode
WG19083	neg.90	0.886004	-1.5178	TvsM	-5.68967	part7	the negative ion mode
WG22902	neg.1476	0.885878	-4.42709	TvsM	-6.17147	part7	the negative ion mode
WG17585	neg.2492	0.885856	-1.341	TvsM	-9.36928	part7	the negative ion mode
WG26110	neg.90	0.885816	-4.26047	TvsM	-5.68967	part7	the negative ion mode
WG12132	neg.765	0.885781	-3.70205	TvsM	-3.7084	part7	the negative ion mode
WG18045	neg.90	0.885775	-2.62805	TvsM	-5.68967	part7	the negative ion mode
WG16846	neg.2492	0.885459	-2.12828	TvsM	-9.36928	part7	the negative ion mode
WG27132	neg.90	0.885327	-2.37255	TvsM	-5.68967	part7	the negative ion mode
WG16636	neg.2492	0.884513	-2.70471	TvsM	-9.36928	part7	the negative ion mode
WG16636	neg.1210	0.884459	-2.70471	TvsM	-8.46904	part7	the negative ion mode
WG16636	neg.2370	0.884131	-2.70471	TvsM	-6.20215	part7	the negative ion mode
WG04266	neg.436	0.884089	-4.02526	TvsM	-3.90068	part7	the negative ion mode
WG32188	neg.410	0.88405	-1.95585	TvsM	-10.4872	part7	the negative ion mode
WG16636	neg.2400	0.883881	-2.70471	TvsM	-11.7919	part7	the negative ion mode
WG27934	neg.436	0.88382	-1.69224	TvsM	-3.90068	part7	the negative ion mode
WG16636	neg.90	0.883758	-2.70471	TvsM	-5.68967	part7	the negative ion mode
WG15524	neg.436	0.883756	-4.76631	TvsM	-3.90068	part7	the negative ion mode
WG16636	neg.1476	0.883719	-2.70471	TvsM	-6.17147	part7	the negative ion mode
WG13107	neg.436	0.883703	-2.20713	TvsM	-3.90068	part7	the negative ion mode
WG31015	neg.410	0.88368	-2.07755	TvsM	-10.4872	part7	the negative ion mode
WG22902	neg.436	0.8836	-4.42709	TvsM	-3.90068	part7	the negative ion mode
WG20485	neg.436	0.883595	-3.73991	TvsM	-3.90068	part7	the negative ion mode
WG27181	neg.436	0.883521	-3.4002	TvsM	-3.90068	part7	the negative ion mode
WG30972	neg.78	0.883443	-2.38545	TvsM	-4.56435	part7	the negative ion mode
WG24156	neg.436	0.883362	-3.00629	TvsM	-3.90068	part7	the negative ion mode
WG02624	neg.436	0.883333	-3.92149	TvsM	-3.90068	part7	the negative ion mode
WG07852	neg.410	0.883296	-4.54749	TvsM	-10.4872	part7	the negative ion mode
WG16846	neg.410	0.88323	-2.12828	TvsM	-10.4872	part7	the negative ion mode
WG31015	neg.436	0.883228	-2.07755	TvsM	-3.90068	part7	the negative ion mode
WG30974	neg.78	0.883055	-2.25703	TvsM	-4.56435	part7	the negative ion mode
WG27934	neg.410	0.882999	-1.69224	TvsM	-10.4872	part7	the negative ion mode
WG29729	neg.436	0.882968	-2.05041	TvsM	-3.90068	part7	the negative ion mode
WG07852	neg.436	0.882956	-4.54749	TvsM	-3.90068	part7	the negative ion mode
WG32495	neg.410	0.882885	-2.70792	TvsM	-10.4872	part7	the negative ion mode
WG17585	neg.410	0.882881	-1.341	TvsM	-10.4872	part7	the negative ion mode
WG32314	neg.436	0.882865	-2.8816	TvsM	-3.90068	part7	the negative ion mode
WG27132	neg.436	0.88283	-2.37255	TvsM	-3.90068	part7	the negative ion mode
WG19083	neg.436	0.882821	-1.5178	TvsM	-3.90068	part7	the negative ion mode
WG25503	neg.436	0.882815	-4.03783	TvsM	-3.90068	part7	the negative ion mode
WG18045	neg.436	0.882702	-2.62805	TvsM	-3.90068	part7	the negative ion mode
WG19079	neg.78	0.882665	-1.3956	TvsM	-4.56435	part7	the negative ion mode
WG26110	neg.436	0.882658	-4.26047	TvsM	-3.90068	part7	the negative ion mode
WG24156	neg.410	0.882559	-3.00629	TvsM	-10.4872	part7	the negative ion mode
WG32495	neg.436	0.882293	-2.70792	TvsM	-3.90068	part7	the negative ion mode
WG19083	neg.410	0.882237	-1.5178	TvsM	-10.4872	part7	the negative ion mode
WG12132	neg.78	0.882225	-3.70205	TvsM	-4.56435	part7	the negative ion mode
WG32188	neg.436	0.882194	-1.95585	TvsM	-3.90068	part7	the negative ion mode
WG32314	neg.410	0.88201	-2.8816	TvsM	-10.4872	part7	the negative ion mode
WG26396	neg.436	0.88201	-4.51975	TvsM	-3.90068	part7	the negative ion mode
WG27132	neg.410	0.882002	-2.37255	TvsM	-10.4872	part7	the negative ion mode
WG20485	neg.410	0.881988	-3.73991	TvsM	-10.4872	part7	the negative ion mode
WG29729	neg.410	0.881662	-2.05041	TvsM	-10.4872	part7	the negative ion mode
WG04266	neg.410	0.881567	-4.02526	TvsM	-10.4872	part7	the negative ion mode
WG16846	neg.436	0.881534	-2.12828	TvsM	-3.90068	part7	the negative ion mode
WG17585	neg.436	0.881478	-1.341	TvsM	-3.90068	part7	the negative ion mode
WG15524	neg.410	0.881451	-4.76631	TvsM	-10.4872	part7	the negative ion mode
WG18045	neg.410	0.881451	-2.62805	TvsM	-10.4872	part7	the negative ion mode
WG13107	neg.410	0.88136	-2.20713	TvsM	-10.4872	part7	the negative ion mode
WG27181	neg.410	0.881057	-3.4002	TvsM	-10.4872	part7	the negative ion mode
WG26396	neg.410	0.881005	-4.51975	TvsM	-10.4872	part7	the negative ion mode
WG25503	neg.410	0.880966	-4.03783	TvsM	-10.4872	part7	the negative ion mode
WG02624	neg.410	0.880929	-3.92149	TvsM	-10.4872	part7	the negative ion mode
WG26110	neg.410	0.880836	-4.26047	TvsM	-10.4872	part7	the negative ion mode
WG22902	neg.410	0.880762	-4.42709	TvsM	-10.4872	part7	the negative ion mode
WG00612	neg.592	0.880004	-2.94314	TvsM	-7.86606	part7	the negative ion mode
WG14164	neg.592	0.879709	-5.04341	TvsM	-7.86606	part7	the negative ion mode
WG12823	neg.592	0.879655	-2.89484	TvsM	-7.86606	part7	the negative ion mode
WG27761	neg.162	0.879478	-1.81579	TvsM	-6.01831	part7	the negative ion mode
WG31289	neg.592	0.879478	-4.31353	TvsM	-7.86606	part7	the negative ion mode
WG32188	neg.1041	0.879443	-1.95585	TvsM	-2.6013	part7	the negative ion mode
WG31289	neg.162	0.879373	-4.31353	TvsM	-6.01831	part7	the negative ion mode
WG16636	neg.436	0.879341	-2.70471	TvsM	-3.90068	part7	the negative ion mode
WG16636	neg.410	0.879222	-2.70471	TvsM	-10.4872	part7	the negative ion mode
WG27761	neg.576	0.879222	-1.81579	TvsM	-4.32575	part7	the negative ion mode
WG04266	neg.765	0.879135	-4.02526	TvsM	-3.7084	part7	the negative ion mode
WG00612	neg.576	0.879131	-2.94314	TvsM	-4.32575	part7	the negative ion mode
WG17585	neg.1041	0.879108	-1.341	TvsM	-2.6013	part7	the negative ion mode
WG27181	neg.1041	0.879096	-3.4002	TvsM	-2.6013	part7	the negative ion mode
WG27761	neg.592	0.879092	-1.81579	TvsM	-7.86606	part7	the negative ion mode
WG00612	neg.1437	0.879073	-2.94314	TvsM	-4.59845	part7	the negative ion mode
WG12823	neg.576	0.87904	-2.89484	TvsM	-4.32575	part7	the negative ion mode
WG24156	neg.1041	0.87902	-3.00629	TvsM	-2.6013	part7	the negative ion mode
WG32314	neg.1041	0.879009	-2.8816	TvsM	-2.6013	part7	the negative ion mode
WG13107	neg.765	0.879005	-2.20713	TvsM	-3.7084	part7	the negative ion mode
WG12332	neg.592	0.87897	-2.96074	TvsM	-7.86606	part7	the negative ion mode
WG29729	neg.765	0.87897	-2.05041	TvsM	-3.7084	part7	the negative ion mode
WG16846	neg.1041	0.878954	-2.12828	TvsM	-2.6013	part7	the negative ion mode
WG27761	neg.1437	0.878925	-1.81579	TvsM	-4.59845	part7	the negative ion mode
WG15524	neg.1041	0.878923	-4.76631	TvsM	-2.6013	part7	the negative ion mode
WG27934	neg.1041	0.878923	-1.69224	TvsM	-2.6013	part7	the negative ion mode
WG15524	neg.765	0.878906	-4.76631	TvsM	-3.7084	part7	the negative ion mode
WG12823	neg.1437	0.878888	-2.89484	TvsM	-4.59845	part7	the negative ion mode
WG25503	neg.765	0.878881	-4.03783	TvsM	-3.7084	part7	the negative ion mode
WG07852	neg.1041	0.878836	-4.54749	TvsM	-2.6013	part7	the negative ion mode
WG12823	neg.162	0.878809	-2.89484	TvsM	-6.01831	part7	the negative ion mode
WG20485	neg.765	0.878799	-3.73991	TvsM	-3.7084	part7	the negative ion mode
WG22902	neg.765	0.878786	-4.42709	TvsM	-3.7084	part7	the negative ion mode
WG00612	neg.162	0.878739	-2.94314	TvsM	-6.01831	part7	the negative ion mode
WG02624	neg.765	0.878739	-3.92149	TvsM	-3.7084	part7	the negative ion mode
WG27761	neg.153	0.878737	-1.81579	TvsM	-8.93966	part7	the negative ion mode
WG18045	neg.1041	0.878731	-2.62805	TvsM	-2.6013	part7	the negative ion mode
WG31289	neg.576	0.878605	-4.31353	TvsM	-4.32575	part7	the negative ion mode
WG14164	neg.162	0.878535	-5.04341	TvsM	-6.01831	part7	the negative ion mode
WG32495	neg.1041	0.878533	-2.70792	TvsM	-2.6013	part7	the negative ion mode
WG07852	neg.765	0.878506	-4.54749	TvsM	-3.7084	part7	the negative ion mode
WG14164	neg.576	0.878504	-5.04341	TvsM	-4.32575	part7	the negative ion mode
WG19083	neg.765	0.878502	-1.5178	TvsM	-3.7084	part7	the negative ion mode
WG32314	neg.765	0.878493	-2.8816	TvsM	-3.7084	part7	the negative ion mode
WG22902	neg.1041	0.878483	-4.42709	TvsM	-2.6013	part7	the negative ion mode
WG31015	neg.1041	0.878438	-2.07755	TvsM	-2.6013	part7	the negative ion mode
WG02624	neg.1041	0.878419	-3.92149	TvsM	-2.6013	part7	the negative ion mode
WG31289	neg.1437	0.878419	-4.31353	TvsM	-4.59845	part7	the negative ion mode
WG29729	neg.1041	0.878417	-2.05041	TvsM	-2.6013	part7	the negative ion mode
WG27132	neg.1041	0.878394	-2.37255	TvsM	-2.6013	part7	the negative ion mode
WG26110	neg.765	0.878386	-4.26047	TvsM	-3.7084	part7	the negative ion mode
WG19083	neg.1041	0.878289	-1.5178	TvsM	-2.6013	part7	the negative ion mode
WG14164	neg.1437	0.878266	-5.04341	TvsM	-4.59845	part7	the negative ion mode
WG26110	neg.1041	0.87826	-4.26047	TvsM	-2.6013	part7	the negative ion mode
WG26396	neg.765	0.878194	-4.51975	TvsM	-3.7084	part7	the negative ion mode
WG04266	neg.1041	0.878178	-4.02526	TvsM	-2.6013	part7	the negative ion mode
WG26396	neg.1041	0.878167	-4.51975	TvsM	-2.6013	part7	the negative ion mode
WG13107	neg.1041	0.878157	-2.20713	TvsM	-2.6013	part7	the negative ion mode
WG12332	neg.162	0.878151	-2.96074	TvsM	-6.01831	part7	the negative ion mode
WG12332	neg.576	0.878142	-2.96074	TvsM	-4.32575	part7	the negative ion mode
WG12332	neg.1437	0.878124	-2.96074	TvsM	-4.59845	part7	the negative ion mode
WG27181	neg.765	0.87805	-3.4002	TvsM	-3.7084	part7	the negative ion mode
WG00612	neg.153	0.877922	-2.94314	TvsM	-8.93966	part7	the negative ion mode
WG25503	neg.1041	0.877889	-4.03783	TvsM	-2.6013	part7	the negative ion mode
WG12823	neg.153	0.877816	-2.89484	TvsM	-8.93966	part7	the negative ion mode
WG20485	neg.1041	0.877792	-3.73991	TvsM	-2.6013	part7	the negative ion mode
WG31015	neg.765	0.877717	-2.07755	TvsM	-3.7084	part7	the negative ion mode
WG31289	neg.153	0.877705	-4.31353	TvsM	-8.93966	part7	the negative ion mode
WG27934	neg.765	0.877688	-1.69224	TvsM	-3.7084	part7	the negative ion mode
WG32495	neg.765	0.877668	-2.70792	TvsM	-3.7084	part7	the negative ion mode
WG32188	neg.765	0.877616	-1.95585	TvsM	-3.7084	part7	the negative ion mode
WG18045	neg.765	0.877439	-2.62805	TvsM	-3.7084	part7	the negative ion mode
WG24156	neg.765	0.877404	-3.00629	TvsM	-3.7084	part7	the negative ion mode
WG17585	neg.765	0.877139	-1.341	TvsM	-3.7084	part7	the negative ion mode
WG12332	neg.153	0.877069	-2.96074	TvsM	-8.93966	part7	the negative ion mode
WG27132	neg.765	0.877009	-2.37255	TvsM	-3.7084	part7	the negative ion mode
WG14164	neg.153	0.876997	-5.04341	TvsM	-8.93966	part7	the negative ion mode
WG16846	neg.765	0.876844	-2.12828	TvsM	-3.7084	part7	the negative ion mode
WG16636	neg.765	0.875964	-2.70471	TvsM	-3.7084	part7	the negative ion mode
WG16636	neg.1041	0.8759	-2.70471	TvsM	-2.6013	part7	the negative ion mode
WG27761	neg.1476	0.875882	-1.81579	TvsM	-6.17147	part7	the negative ion mode
WG00612	neg.2370	0.875567	-2.94314	TvsM	-6.20215	part7	the negative ion mode
WG14164	neg.2492	0.875474	-5.04341	TvsM	-9.36928	part7	the negative ion mode
WG27761	neg.1210	0.875397	-1.81579	TvsM	-8.46904	part7	the negative ion mode
WG29729	neg.78	0.875385	-2.05041	TvsM	-4.56435	part7	the negative ion mode
WG12823	neg.2492	0.875375	-2.89484	TvsM	-9.36928	part7	the negative ion mode
WG12823	neg.1210	0.875321	-2.89484	TvsM	-8.46904	part7	the negative ion mode
WG31289	neg.1476	0.875259	-4.31353	TvsM	-6.17147	part7	the negative ion mode
WG27761	neg.90	0.87517	-1.81579	TvsM	-5.68967	part7	the negative ion mode
WG22902	neg.78	0.875158	-4.42709	TvsM	-4.56435	part7	the negative ion mode
WG27761	neg.2370	0.875143	-1.81579	TvsM	-6.20215	part7	the negative ion mode
WG32188	neg.78	0.875143	-1.95585	TvsM	-4.56435	part7	the negative ion mode
WG07852	neg.78	0.875096	-4.54749	TvsM	-4.56435	part7	the negative ion mode
WG12332	neg.2492	0.875061	-2.96074	TvsM	-9.36928	part7	the negative ion mode
WG31289	neg.1210	0.875036	-4.31353	TvsM	-8.46904	part7	the negative ion mode
WG00612	neg.1210	0.874931	-2.94314	TvsM	-8.46904	part7	the negative ion mode
WG04266	neg.78	0.874929	-4.02526	TvsM	-4.56435	part7	the negative ion mode
WG14164	neg.2370	0.874912	-5.04341	TvsM	-6.20215	part7	the negative ion mode
WG02624	neg.78	0.874906	-3.92149	TvsM	-4.56435	part7	the negative ion mode
WG13107	neg.78	0.874906	-2.20713	TvsM	-4.56435	part7	the negative ion mode
WG12332	neg.1210	0.874819	-2.96074	TvsM	-8.46904	part7	the negative ion mode
WG32314	neg.78	0.874811	-2.8816	TvsM	-4.56435	part7	the negative ion mode
WG25503	neg.78	0.874801	-4.03783	TvsM	-4.56435	part7	the negative ion mode
WG12332	neg.2400	0.874795	-2.96074	TvsM	-11.7919	part7	the negative ion mode
WG31015	neg.78	0.87476	-2.07755	TvsM	-4.56435	part7	the negative ion mode
WG20485	neg.78	0.874724	-3.73991	TvsM	-4.56435	part7	the negative ion mode
WG15524	neg.78	0.874708	-4.76631	TvsM	-4.56435	part7	the negative ion mode
WG19083	neg.78	0.874679	-1.5178	TvsM	-4.56435	part7	the negative ion mode
WG31289	neg.2370	0.874547	-4.31353	TvsM	-6.20215	part7	the negative ion mode
WG12823	neg.2370	0.874493	-2.89484	TvsM	-6.20215	part7	the negative ion mode
WG14164	neg.1210	0.874489	-5.04341	TvsM	-8.46904	part7	the negative ion mode
WG31289	neg.2400	0.874479	-4.31353	TvsM	-11.7919	part7	the negative ion mode
WG00612	neg.1476	0.874462	-2.94314	TvsM	-6.17147	part7	the negative ion mode
WG00612	neg.2400	0.874429	-2.94314	TvsM	-11.7919	part7	the negative ion mode
WG00612	neg.2492	0.874386	-2.94314	TvsM	-9.36928	part7	the negative ion mode
WG31289	neg.90	0.874382	-4.31353	TvsM	-5.68967	part7	the negative ion mode
WG31289	neg.2492	0.874363	-4.31353	TvsM	-9.36928	part7	the negative ion mode
WG18045	neg.78	0.874312	-2.62805	TvsM	-4.56435	part7	the negative ion mode
WG27761	neg.2492	0.874268	-1.81579	TvsM	-9.36928	part7	the negative ion mode
WG12132	neg.651	0.874225	-3.70205	TvsM	-5.45752	part7	the negative ion mode
WG26396	neg.78	0.874215	-4.51975	TvsM	-4.56435	part7	the negative ion mode
WG27761	neg.2400	0.8742	-1.81579	TvsM	-11.7919	part7	the negative ion mode
WG12823	neg.90	0.874198	-2.89484	TvsM	-5.68967	part7	the negative ion mode
WG12823	neg.2400	0.874178	-2.89484	TvsM	-11.7919	part7	the negative ion mode
WG12823	neg.1476	0.874147	-2.89484	TvsM	-6.17147	part7	the negative ion mode
WG27181	neg.78	0.874091	-3.4002	TvsM	-4.56435	part7	the negative ion mode
WG26110	neg.78	0.874072	-4.26047	TvsM	-4.56435	part7	the negative ion mode
WG17585	neg.78	0.874045	-1.341	TvsM	-4.56435	part7	the negative ion mode
WG12332	neg.2370	0.874006	-2.96074	TvsM	-6.20215	part7	the negative ion mode
WG19079	neg.651	0.873954	-1.3956	TvsM	-5.45752	part7	the negative ion mode
WG14164	neg.2400	0.873924	-5.04341	TvsM	-11.7919	part7	the negative ion mode
WG27934	neg.78	0.873876	-1.69224	TvsM	-4.56435	part7	the negative ion mode
WG00612	neg.90	0.873779	-2.94314	TvsM	-5.68967	part7	the negative ion mode
WG30974	neg.651	0.873745	-2.25703	TvsM	-5.45752	part7	the negative ion mode
WG16846	neg.78	0.873725	-2.12828	TvsM	-4.56435	part7	the negative ion mode
WG14164	neg.1476	0.873645	-5.04341	TvsM	-6.17147	part7	the negative ion mode
WG32495	neg.78	0.873633	-2.70792	TvsM	-4.56435	part7	the negative ion mode
WG12332	neg.90	0.873612	-2.96074	TvsM	-5.68967	part7	the negative ion mode
WG12332	neg.1476	0.87334	-2.96074	TvsM	-6.17147	part7	the negative ion mode
WG14164	neg.90	0.873278	-5.04341	TvsM	-5.68967	part7	the negative ion mode
WG30972	neg.651	0.873076	-2.38545	TvsM	-5.45752	part7	the negative ion mode
WG24156	neg.78	0.873003	-3.00629	TvsM	-4.56435	part7	the negative ion mode
WG27132	neg.78	0.87283	-2.37255	TvsM	-4.56435	part7	the negative ion mode
WG16636	neg.78	0.872435	-2.70471	TvsM	-4.56435	part7	the negative ion mode
WG00612	neg.436	0.871154	-2.94314	TvsM	-3.90068	part7	the negative ion mode
WG14164	neg.436	0.870747	-5.04341	TvsM	-3.90068	part7	the negative ion mode
WG12823	neg.436	0.870673	-2.89484	TvsM	-3.90068	part7	the negative ion mode
WG27761	neg.410	0.870388	-1.81579	TvsM	-10.4872	part7	the negative ion mode
WG27761	neg.436	0.870258	-1.81579	TvsM	-3.90068	part7	the negative ion mode
WG12332	neg.436	0.870188	-2.96074	TvsM	-3.90068	part7	the negative ion mode
WG30974	neg.70	0.870172	-2.25703	TvsM	-4.139	part7	the negative ion mode
WG00612	neg.410	0.870144	-2.94314	TvsM	-10.4872	part7	the negative ion mode
WG31289	neg.436	0.870045	-4.31353	TvsM	-3.90068	part7	the negative ion mode
WG12132	neg.2132	0.869956	-3.70205	TvsM	-5.4626	part7	the negative ion mode
WG31289	neg.410	0.869812	-4.31353	TvsM	-10.4872	part7	the negative ion mode
WG12332	neg.410	0.869637	-2.96074	TvsM	-10.4872	part7	the negative ion mode
WG19079	neg.2132	0.869461	-1.3956	TvsM	-5.4626	part7	the negative ion mode
WG12617	neg.153	0.86941	-1.15398	TvsM	-8.93966	part7	the negative ion mode
WG30972	neg.2132	0.869328	-2.38545	TvsM	-5.4626	part7	the negative ion mode
WG12823	neg.410	0.869053	-2.89484	TvsM	-10.4872	part7	the negative ion mode
WG30974	neg.2132	0.868929	-2.25703	TvsM	-5.4626	part7	the negative ion mode
WG19363	neg.162	0.868927	-2.00235	TvsM	-6.01831	part7	the negative ion mode
WG14164	neg.410	0.86877	-5.04341	TvsM	-10.4872	part7	the negative ion mode
WG19363	neg.1437	0.868656	-2.00235	TvsM	-4.59845	part7	the negative ion mode
WG19363	neg.153	0.868609	-2.00235	TvsM	-8.93966	part7	the negative ion mode
WG30972	neg.70	0.868606	-2.38545	TvsM	-4.139	part7	the negative ion mode
WG12617	neg.1437	0.868576	-1.15398	TvsM	-4.59845	part7	the negative ion mode
WG12617	neg.576	0.86852	-1.15398	TvsM	-4.32575	part7	the negative ion mode
WG12617	neg.162	0.868367	-1.15398	TvsM	-6.01831	part7	the negative ion mode
WG12132	neg.70	0.86835	-3.70205	TvsM	-4.139	part7	the negative ion mode
WG19363	neg.576	0.868252	-2.00235	TvsM	-4.32575	part7	the negative ion mode
WG20070	neg.592	0.867979	-3.40149	TvsM	-7.86606	part7	the negative ion mode
WG19079	neg.70	0.867947	-1.3956	TvsM	-4.139	part7	the negative ion mode
WG19363	neg.592	0.867742	-2.00235	TvsM	-7.86606	part7	the negative ion mode
WG20070	neg.162	0.867511	-3.40149	TvsM	-6.01831	part7	the negative ion mode
WG10137	neg.592	0.867253	-4.95093	TvsM	-7.86606	part7	the negative ion mode
WG20925	neg.592	0.867199	-4.13257	TvsM	-7.86606	part7	the negative ion mode
WG31289	neg.765	0.867197	-4.31353	TvsM	-3.7084	part7	the negative ion mode
WG20070	neg.576	0.867082	-3.40149	TvsM	-4.32575	part7	the negative ion mode
WG14164	neg.765	0.866958	-5.04341	TvsM	-3.7084	part7	the negative ion mode
WG12823	neg.765	0.866848	-2.89484	TvsM	-3.7084	part7	the negative ion mode
WG05113	neg.592	0.866766	-3.44372	TvsM	-7.86606	part7	the negative ion mode
WG00612	neg.1041	0.866654	-2.94314	TvsM	-2.6013	part7	the negative ion mode
WG27761	neg.765	0.866648	-1.81579	TvsM	-3.7084	part7	the negative ion mode
WG12617	neg.592	0.866607	-1.15398	TvsM	-7.86606	part7	the negative ion mode
WG20070	neg.1437	0.866524	-3.40149	TvsM	-4.59845	part7	the negative ion mode
WG31289	neg.1041	0.866473	-4.31353	TvsM	-2.6013	part7	the negative ion mode
WG27761	neg.1041	0.866363	-1.81579	TvsM	-2.6013	part7	the negative ion mode
WG10137	neg.1437	0.866336	-4.95093	TvsM	-4.59845	part7	the negative ion mode
WG10137	neg.162	0.866324	-4.95093	TvsM	-6.01831	part7	the negative ion mode
WG10137	neg.576	0.866312	-4.95093	TvsM	-4.32575	part7	the negative ion mode
WG12332	neg.1041	0.866289	-2.96074	TvsM	-2.6013	part7	the negative ion mode
WG14164	neg.1041	0.866283	-5.04341	TvsM	-2.6013	part7	the negative ion mode
WG20070	neg.153	0.866208	-3.40149	TvsM	-8.93966	part7	the negative ion mode
WG20925	neg.162	0.866107	-4.13257	TvsM	-6.01831	part7	the negative ion mode
WG12823	neg.1041	0.866029	-2.89484	TvsM	-2.6013	part7	the negative ion mode
WG05113	neg.162	0.865988	-3.44372	TvsM	-6.01831	part7	the negative ion mode
WG20925	neg.576	0.865895	-4.13257	TvsM	-4.32575	part7	the negative ion mode
WG20925	neg.1437	0.865862	-4.13257	TvsM	-4.59845	part7	the negative ion mode
WG03042	neg.1437	0.865831	-1.26355	TvsM	-4.59845	part7	the negative ion mode
WG12332	neg.765	0.86575	-2.96074	TvsM	-3.7084	part7	the negative ion mode
WG27132	neg.651	0.865664	-2.37255	TvsM	-5.45752	part7	the negative ion mode
WG05113	neg.576	0.865598	-3.44372	TvsM	-4.32575	part7	the negative ion mode
WG00612	neg.765	0.865488	-2.94314	TvsM	-3.7084	part7	the negative ion mode
WG27934	neg.651	0.865428	-1.69224	TvsM	-5.45752	part7	the negative ion mode
WG05113	neg.1437	0.865358	-3.44372	TvsM	-4.59845	part7	the negative ion mode
WG12617	neg.1210	0.865267	-1.15398	TvsM	-8.46904	part7	the negative ion mode
WG03042	neg.592	0.865255	-1.26355	TvsM	-7.86606	part7	the negative ion mode
WG03042	neg.162	0.865189	-1.26355	TvsM	-6.01831	part7	the negative ion mode
WG03042	neg.576	0.86496	-1.26355	TvsM	-4.32575	part7	the negative ion mode
WG20070	neg.2492	0.864939	-3.40149	TvsM	-9.36928	part7	the negative ion mode
WG03042	neg.153	0.864877	-1.26355	TvsM	-8.93966	part7	the negative ion mode
WG19363	neg.1476	0.864832	-2.00235	TvsM	-6.17147	part7	the negative ion mode
WG24156	neg.651	0.864817	-3.00629	TvsM	-5.45752	part7	the negative ion mode
WG15524	neg.651	0.864797	-4.76631	TvsM	-5.45752	part7	the negative ion mode
WG05113	neg.153	0.864749	-3.44372	TvsM	-8.93966	part7	the negative ion mode
WG20925	neg.153	0.864654	-4.13257	TvsM	-8.93966	part7	the negative ion mode
WG10137	neg.153	0.864619	-4.95093	TvsM	-8.93966	part7	the negative ion mode
WG22902	neg.651	0.864584	-4.42709	TvsM	-5.45752	part7	the negative ion mode
WG16846	neg.651	0.864582	-2.12828	TvsM	-5.45752	part7	the negative ion mode
WG18045	neg.651	0.864497	-2.62805	TvsM	-5.45752	part7	the negative ion mode
WG19363	neg.90	0.864394	-2.00235	TvsM	-5.68967	part7	the negative ion mode
WG19083	neg.651	0.864384	-1.5178	TvsM	-5.45752	part7	the negative ion mode
WG27181	neg.651	0.86433	-3.4002	TvsM	-5.45752	part7	the negative ion mode
WG31015	neg.651	0.864211	-2.07755	TvsM	-5.45752	part7	the negative ion mode
WG25503	neg.651	0.86419	-4.03783	TvsM	-5.45752	part7	the negative ion mode
WG32495	neg.651	0.864118	-2.70792	TvsM	-5.45752	part7	the negative ion mode
WG26110	neg.651	0.864083	-4.26047	TvsM	-5.45752	part7	the negative ion mode
WG26396	neg.651	0.864035	-4.51975	TvsM	-5.45752	part7	the negative ion mode
WG32188	neg.651	0.864	-1.95585	TvsM	-5.45752	part7	the negative ion mode
WG02624	neg.651	0.863979	-3.92149	TvsM	-5.45752	part7	the negative ion mode
WG12617	neg.90	0.863977	-1.15398	TvsM	-5.68967	part7	the negative ion mode
WG12617	neg.1476	0.863973	-1.15398	TvsM	-6.17147	part7	the negative ion mode
WG19363	neg.1210	0.863961	-2.00235	TvsM	-8.46904	part7	the negative ion mode
WG17585	neg.651	0.863808	-1.341	TvsM	-5.45752	part7	the negative ion mode
WG13107	neg.651	0.863785	-2.20713	TvsM	-5.45752	part7	the negative ion mode
WG04266	neg.651	0.863723	-4.02526	TvsM	-5.45752	part7	the negative ion mode
WG20485	neg.651	0.863659	-3.73991	TvsM	-5.45752	part7	the negative ion mode
WG20070	neg.1210	0.863651	-3.40149	TvsM	-8.46904	part7	the negative ion mode
WG29729	neg.651	0.863612	-2.05041	TvsM	-5.45752	part7	the negative ion mode
WG31289	neg.78	0.863554	-4.31353	TvsM	-4.56435	part7	the negative ion mode
WG32314	neg.651	0.863552	-2.8816	TvsM	-5.45752	part7	the negative ion mode
WG20070	neg.2400	0.863505	-3.40149	TvsM	-11.7919	part7	the negative ion mode
WG12617	neg.2400	0.863416	-1.15398	TvsM	-11.7919	part7	the negative ion mode
WG19363	neg.2370	0.863294	-2.00235	TvsM	-6.20215	part7	the negative ion mode
WG10137	neg.2370	0.863079	-4.95093	TvsM	-6.20215	part7	the negative ion mode
WG12823	neg.78	0.863022	-2.89484	TvsM	-4.56435	part7	the negative ion mode
WG14164	neg.78	0.862997	-5.04341	TvsM	-4.56435	part7	the negative ion mode
WG19363	neg.2400	0.862968	-2.00235	TvsM	-11.7919	part7	the negative ion mode
WG20070	neg.90	0.862956	-3.40149	TvsM	-5.68967	part7	the negative ion mode
WG20925	neg.2370	0.862834	-4.13257	TvsM	-6.20215	part7	the negative ion mode
WG20925	neg.2492	0.862824	-4.13257	TvsM	-9.36928	part7	the negative ion mode
WG07852	neg.651	0.862817	-4.54749	TvsM	-5.45752	part7	the negative ion mode
WG27761	neg.78	0.862741	-1.81579	TvsM	-4.56435	part7	the negative ion mode
WG05113	neg.1476	0.862675	-3.44372	TvsM	-6.17147	part7	the negative ion mode
WG12617	neg.2370	0.862599	-1.15398	TvsM	-6.20215	part7	the negative ion mode
WG03042	neg.2370	0.862582	-1.26355	TvsM	-6.20215	part7	the negative ion mode
WG16636	neg.651	0.862572	-2.70471	TvsM	-5.45752	part7	the negative ion mode
WG20070	neg.1476	0.862508	-3.40149	TvsM	-6.17147	part7	the negative ion mode
WG12332	neg.78	0.862351	-2.96074	TvsM	-4.56435	part7	the negative ion mode
WG05113	neg.2492	0.862293	-3.44372	TvsM	-9.36928	part7	the negative ion mode
WG20070	neg.2370	0.862281	-3.40149	TvsM	-6.20215	part7	the negative ion mode
WG10137	neg.2492	0.86214	-4.95093	TvsM	-9.36928	part7	the negative ion mode
WG24156	neg.2132	0.862103	-3.00629	TvsM	-5.4626	part7	the negative ion mode
WG05113	neg.2400	0.862008	-3.44372	TvsM	-11.7919	part7	the negative ion mode
WG05113	neg.1210	0.861998	-3.44372	TvsM	-8.46904	part7	the negative ion mode
WG05113	neg.2370	0.861938	-3.44372	TvsM	-6.20215	part7	the negative ion mode
WG32188	neg.2132	0.861928	-1.95585	TvsM	-5.4626	part7	the negative ion mode
WG15524	neg.70	0.861899	-4.76631	TvsM	-4.139	part7	the negative ion mode
WG22902	neg.70	0.861862	-4.42709	TvsM	-4.139	part7	the negative ion mode
WG27934	neg.70	0.861856	-1.69224	TvsM	-4.139	part7	the negative ion mode
WG20925	neg.1210	0.861705	-4.13257	TvsM	-8.46904	part7	the negative ion mode
WG04266	neg.70	0.861703	-4.02526	TvsM	-4.139	part7	the negative ion mode
WG32495	neg.2132	0.861651	-2.70792	TvsM	-5.4626	part7	the negative ion mode
WG10137	neg.1210	0.861602	-4.95093	TvsM	-8.46904	part7	the negative ion mode
WG20925	neg.1476	0.861602	-4.13257	TvsM	-6.17147	part7	the negative ion mode
WG32314	neg.2132	0.861595	-2.8816	TvsM	-5.4626	part7	the negative ion mode
WG05113	neg.90	0.861591	-3.44372	TvsM	-5.68967	part7	the negative ion mode
WG13107	neg.70	0.861564	-2.20713	TvsM	-4.139	part7	the negative ion mode
WG07852	neg.2132	0.861517	-4.54749	TvsM	-5.4626	part7	the negative ion mode
WG10137	neg.1476	0.861449	-4.95093	TvsM	-6.17147	part7	the negative ion mode
WG25503	neg.70	0.861443	-4.03783	TvsM	-4.139	part7	the negative ion mode
WG20485	neg.70	0.861389	-3.73991	TvsM	-4.139	part7	the negative ion mode
WG17585	neg.2132	0.8613	-1.341	TvsM	-5.4626	part7	the negative ion mode
WG31015	neg.2132	0.861294	-2.07755	TvsM	-5.4626	part7	the negative ion mode
WG02624	neg.70	0.861257	-3.92149	TvsM	-4.139	part7	the negative ion mode
WG10137	neg.2400	0.861232	-4.95093	TvsM	-11.7919	part7	the negative ion mode
WG20925	neg.2400	0.861232	-4.13257	TvsM	-11.7919	part7	the negative ion mode
WG10137	neg.90	0.861212	-4.95093	TvsM	-5.68967	part7	the negative ion mode
WG16846	neg.2132	0.861187	-2.12828	TvsM	-5.4626	part7	the negative ion mode
WG19083	neg.2132	0.861179	-1.5178	TvsM	-5.4626	part7	the negative ion mode
WG12617	neg.2492	0.861176	-1.15398	TvsM	-9.36928	part7	the negative ion mode
WG29729	neg.70	0.861119	-2.05041	TvsM	-4.139	part7	the negative ion mode
WG27934	neg.2132	0.861092	-1.69224	TvsM	-5.4626	part7	the negative ion mode
WG20925	neg.90	0.861079	-4.13257	TvsM	-5.68967	part7	the negative ion mode
WG20485	neg.2132	0.861011	-3.73991	TvsM	-5.4626	part7	the negative ion mode
WG03042	neg.1476	0.860904	-1.26355	TvsM	-6.17147	part7	the negative ion mode
WG04266	neg.2132	0.860786	-4.02526	TvsM	-5.4626	part7	the negative ion mode
WG32495	neg.70	0.86077	-2.70792	TvsM	-4.139	part7	the negative ion mode
WG18045	neg.70	0.860753	-2.62805	TvsM	-4.139	part7	the negative ion mode
WG26396	neg.70	0.86065	-4.51975	TvsM	-4.139	part7	the negative ion mode
WG31015	neg.70	0.86065	-2.07755	TvsM	-4.139	part7	the negative ion mode
WG00612	neg.78	0.860627	-2.94314	TvsM	-4.56435	part7	the negative ion mode
WG13107	neg.2132	0.860627	-2.20713	TvsM	-5.4626	part7	the negative ion mode
WG03042	neg.90	0.860599	-1.26355	TvsM	-5.68967	part7	the negative ion mode
WG07852	neg.70	0.860568	-4.54749	TvsM	-4.139	part7	the negative ion mode
WG27181	neg.70	0.860563	-3.4002	TvsM	-4.139	part7	the negative ion mode
WG15524	neg.2132	0.860533	-4.76631	TvsM	-5.4626	part7	the negative ion mode
WG27132	neg.2132	0.860524	-2.37255	TvsM	-5.4626	part7	the negative ion mode
WG19363	neg.2492	0.860497	-2.00235	TvsM	-9.36928	part7	the negative ion mode
WG24156	neg.70	0.86046	-3.00629	TvsM	-4.139	part7	the negative ion mode
WG32314	neg.70	0.8604	-2.8816	TvsM	-4.139	part7	the negative ion mode
WG26110	neg.70	0.860353	-4.26047	TvsM	-4.139	part7	the negative ion mode
WG03042	neg.2400	0.860314	-1.26355	TvsM	-11.7919	part7	the negative ion mode
WG03042	neg.2492	0.860066	-1.26355	TvsM	-9.36928	part7	the negative ion mode
WG03042	neg.1210	0.860056	-1.26355	TvsM	-8.46904	part7	the negative ion mode
WG18045	neg.2132	0.860035	-2.62805	TvsM	-5.4626	part7	the negative ion mode
WG29729	neg.2132	0.860019	-2.05041	TvsM	-5.4626	part7	the negative ion mode
WG02624	neg.2132	0.85999	-3.92149	TvsM	-5.4626	part7	the negative ion mode
WG26110	neg.2132	0.859983	-4.26047	TvsM	-5.4626	part7	the negative ion mode
WG26396	neg.2132	0.859981	-4.51975	TvsM	-5.4626	part7	the negative ion mode
WG19083	neg.70	0.859905	-1.5178	TvsM	-4.139	part7	the negative ion mode
WG16846	neg.70	0.85988	-2.12828	TvsM	-4.139	part7	the negative ion mode
WG27132	neg.70	0.859847	-2.37255	TvsM	-4.139	part7	the negative ion mode
WG05113	neg.410	0.85981	-3.44372	TvsM	-10.4872	part7	the negative ion mode
WG19363	neg.410	0.859794	-2.00235	TvsM	-10.4872	part7	the negative ion mode
WG32188	neg.70	0.859728	-1.95585	TvsM	-4.139	part7	the negative ion mode
WG25503	neg.2132	0.859697	-4.03783	TvsM	-5.4626	part7	the negative ion mode
WG27181	neg.2132	0.859659	-3.4002	TvsM	-5.4626	part7	the negative ion mode
WG22902	neg.2132	0.85962	-4.42709	TvsM	-5.4626	part7	the negative ion mode
WG16636	neg.70	0.859427	-2.70471	TvsM	-4.139	part7	the negative ion mode
WG12617	neg.436	0.859313	-1.15398	TvsM	-3.90068	part7	the negative ion mode
WG17585	neg.70	0.859302	-1.341	TvsM	-4.139	part7	the negative ion mode
WG20070	neg.410	0.858832	-3.40149	TvsM	-10.4872	part7	the negative ion mode
WG20070	neg.436	0.85883	-3.40149	TvsM	-3.90068	part7	the negative ion mode
WG12617	neg.410	0.85852	-1.15398	TvsM	-10.4872	part7	the negative ion mode
WG19363	neg.436	0.858355	-2.00235	TvsM	-3.90068	part7	the negative ion mode
WG20925	neg.436	0.857847	-4.13257	TvsM	-3.90068	part7	the negative ion mode
WG10137	neg.436	0.857591	-4.95093	TvsM	-3.90068	part7	the negative ion mode
WG05113	neg.436	0.857573	-3.44372	TvsM	-3.90068	part7	the negative ion mode
WG03042	neg.410	0.857028	-1.26355	TvsM	-10.4872	part7	the negative ion mode
WG20925	neg.410	0.856683	-4.13257	TvsM	-10.4872	part7	the negative ion mode
WG10137	neg.410	0.856578	-4.95093	TvsM	-10.4872	part7	the negative ion mode
WG16636	neg.2132	0.856195	-2.70471	TvsM	-5.4626	part7	the negative ion mode
WG00612	neg.651	0.855913	-2.94314	TvsM	-5.45752	part7	the negative ion mode
WG20070	neg.765	0.855808	-3.40149	TvsM	-3.7084	part7	the negative ion mode
WG03042	neg.436	0.855604	-1.26355	TvsM	-3.90068	part7	the negative ion mode
WG19363	neg.765	0.855604	-2.00235	TvsM	-3.7084	part7	the negative ion mode
WG20925	neg.765	0.855571	-4.13257	TvsM	-3.7084	part7	the negative ion mode
WG10137	neg.765	0.855259	-4.95093	TvsM	-3.7084	part7	the negative ion mode
WG12617	neg.1041	0.855253	-1.15398	TvsM	-2.6013	part7	the negative ion mode
WG20070	neg.1041	0.854582	-3.40149	TvsM	-2.6013	part7	the negative ion mode
WG27761	neg.651	0.854452	-1.81579	TvsM	-5.45752	part7	the negative ion mode
WG05113	neg.765	0.854384	-3.44372	TvsM	-3.7084	part7	the negative ion mode
WG03042	neg.765	0.854248	-1.26355	TvsM	-3.7084	part7	the negative ion mode
WG05113	neg.1041	0.854186	-3.44372	TvsM	-2.6013	part7	the negative ion mode
WG05454	neg.162	0.853831	-1.73756	TvsM	-6.01831	part7	the negative ion mode
WG20925	neg.1041	0.853738	-4.13257	TvsM	-2.6013	part7	the negative ion mode
WG14164	neg.651	0.853723	-5.04341	TvsM	-5.45752	part7	the negative ion mode
WG19363	neg.1041	0.853692	-2.00235	TvsM	-2.6013	part7	the negative ion mode
WG05454	neg.592	0.853616	-1.73756	TvsM	-7.86606	part7	the negative ion mode
WG12823	neg.651	0.853604	-2.89484	TvsM	-5.45752	part7	the negative ion mode
WG10137	neg.1041	0.853364	-4.95093	TvsM	-2.6013	part7	the negative ion mode
WG03042	neg.1041	0.853218	-1.26355	TvsM	-2.6013	part7	the negative ion mode
WG12332	neg.651	0.853094	-2.96074	TvsM	-5.45752	part7	the negative ion mode
WG12617	neg.765	0.853086	-1.15398	TvsM	-3.7084	part7	the negative ion mode
WG05454	neg.576	0.853073	-1.73756	TvsM	-4.32575	part7	the negative ion mode
WG31289	neg.651	0.8529	-4.31353	TvsM	-5.45752	part7	the negative ion mode
WG05454	neg.1437	0.852898	-1.73756	TvsM	-4.59845	part7	the negative ion mode
WG10532	neg.2247	0.852738	1.18231	TvsM	2.24433	part3	the negative ion mode
WG01089	neg.2247	0.852519	1.84191	TvsM	2.24433	part3	the negative ion mode
WG20070	neg.78	0.852471	-3.40149	TvsM	-4.56435	part7	the negative ion mode
WG23633	neg.2247	0.852429	1.05004	TvsM	2.24433	part3	the negative ion mode
WG28688	neg.2247	0.852219	1.32891	TvsM	2.24433	part3	the negative ion mode
WG05454	neg.153	0.852111	-1.73756	TvsM	-8.93966	part7	the negative ion mode
WG19588	neg.2247	0.851697	1.13667	TvsM	2.24433	part3	the negative ion mode
WG13397	neg.2247	0.851584	1.08326	TvsM	2.24433	part3	the negative ion mode
WG19793	neg.2247	0.851376	1.15502	TvsM	2.24433	part3	the negative ion mode
WG15452	neg.2247	0.851372	1.23136	TvsM	2.24433	part3	the negative ion mode
WG22684	neg.2247	0.851359	1.77495	TvsM	2.24433	part3	the negative ion mode
WG27567	neg.2247	0.851266	1.27067	TvsM	2.24433	part3	the negative ion mode
WG20629	neg.2247	0.851218	1.26898	TvsM	2.24433	part3	the negative ion mode
WG23783	neg.2247	0.851168	1.76886	TvsM	2.24433	part3	the negative ion mode
WG12112	neg.2247	0.851138	1.42642	TvsM	2.24433	part3	the negative ion mode
WG12823	neg.70	0.851137	-2.89484	TvsM	-4.139	part7	the negative ion mode
WG16358	neg.2247	0.851065	1.09993	TvsM	2.24433	part3	the negative ion mode
WG20925	neg.78	0.851032	-4.13257	TvsM	-4.56435	part7	the negative ion mode
WG18077	neg.2247	0.850903	1.67975	TvsM	2.24433	part3	the negative ion mode
WG16241	neg.2247	0.850892	1.18658	TvsM	2.24433	part3	the negative ion mode
WG29628	neg.2247	0.850861	1.41485	TvsM	2.24433	part3	the negative ion mode
WG03991	neg.2247	0.850838	2.39443	TvsM	2.24433	part3	the negative ion mode
WG00612	neg.70	0.850832	-2.94314	TvsM	-4.139	part7	the negative ion mode
WG22530	neg.2247	0.850829	1.30879	TvsM	2.24433	part3	the negative ion mode
WG31775	neg.2247	0.850821	1.63255	TvsM	2.24433	part3	the negative ion mode
WG19363	neg.78	0.850782	-2.00235	TvsM	-4.56435	part7	the negative ion mode
WG12617	neg.78	0.850762	-1.15398	TvsM	-4.56435	part7	the negative ion mode
WG05145	neg.2247	0.850741	1.4394	TvsM	2.24433	part3	the negative ion mode
WG28849	neg.2247	0.850667	1.15593	TvsM	2.24433	part3	the negative ion mode
WG14164	neg.70	0.850615	-5.04341	TvsM	-4.139	part7	the negative ion mode
WG05113	neg.78	0.850596	-3.44372	TvsM	-4.56435	part7	the negative ion mode
WG05454	neg.1476	0.850551	-1.73756	TvsM	-6.17147	part7	the negative ion mode
WG08460	neg.2247	0.850507	1.60087	TvsM	2.24433	part3	the negative ion mode
WG21998	neg.2247	0.850501	1.12384	TvsM	2.24433	part3	the negative ion mode
WG12980	neg.2247	0.850478	1.16125	TvsM	2.24433	part3	the negative ion mode
WG24087	neg.2247	0.850478	1.30777	TvsM	2.24433	part3	the negative ion mode
WG27761	neg.70	0.850477	-1.81579	TvsM	-4.139	part7	the negative ion mode
WG26624	neg.2247	0.85043	1.59654	TvsM	2.24433	part3	the negative ion mode
WG03656	neg.2247	0.850415	1.38696	TvsM	2.24433	part3	the negative ion mode
WG10137	neg.78	0.850244	-4.95093	TvsM	-4.56435	part7	the negative ion mode
WG05491	neg.2247	0.850203	1.94157	TvsM	2.24433	part3	the negative ion mode
WG00041	neg.2247	0.85019	1.62893	TvsM	2.24433	part3	the negative ion mode
WG28598	neg.2247	0.850188	1.78474	TvsM	2.24433	part3	the negative ion mode
WG10465	neg.2247	0.850171	1.3154	TvsM	2.24433	part3	the negative ion mode
WG27404	neg.2247	0.850156	1.68338	TvsM	2.24433	part3	the negative ion mode
WG09652	neg.2247	0.8501	1.3472	TvsM	2.24433	part3	the negative ion mode
WG12175	neg.2247	0.850032	1.38015	TvsM	2.24433	part3	the negative ion mode
WG31289	neg.70	0.849961	-4.31353	TvsM	-4.139	part7	the negative ion mode
WG04242	neg.2247	0.849959	1.43731	TvsM	2.24433	part3	the negative ion mode
WG30512	neg.2247	0.849812	1.04071	TvsM	2.24433	part3	the negative ion mode
WG13254	neg.2247	0.849782	1.59377	TvsM	2.24433	part3	the negative ion mode
WG23096	neg.2247	0.849782	1.03259	TvsM	2.24433	part3	the negative ion mode
WG03042	neg.78	0.849725	-1.26355	TvsM	-4.56435	part7	the negative ion mode
WG04754	neg.2247	0.849702	1.16986	TvsM	2.24433	part3	the negative ion mode
WG29171	neg.2247	0.849696	1.33822	TvsM	2.24433	part3	the negative ion mode
WG08958	neg.2247	0.849694	1.4167	TvsM	2.24433	part3	the negative ion mode
WG16289	neg.2247	0.849641	1.6137	TvsM	2.24433	part3	the negative ion mode
WG05454	neg.90	0.849583	-1.73756	TvsM	-5.68967	part7	the negative ion mode
WG31424	neg.2247	0.849574	1.73299	TvsM	2.24433	part3	the negative ion mode
WG08964	neg.2247	0.849511	1.69509	TvsM	2.24433	part3	the negative ion mode
WG32196	neg.2247	0.849503	1.05733	TvsM	2.24433	part3	the negative ion mode
WG03957	neg.2247	0.84949	1.42396	TvsM	2.24433	part3	the negative ion mode
WG29180	neg.2247	0.849469	1.02512	TvsM	2.24433	part3	the negative ion mode
WG11356	neg.2247	0.849454	1.11278	TvsM	2.24433	part3	the negative ion mode
WG00939	neg.2247	0.84945	1.71973	TvsM	2.24433	part3	the negative ion mode
WG32726	neg.2247	0.849427	1.56004	TvsM	2.24433	part3	the negative ion mode
WG10237	neg.2247	0.849408	1.19642	TvsM	2.24433	part3	the negative ion mode
WG28460	neg.2247	0.849368	1.54103	TvsM	2.24433	part3	the negative ion mode
WG27626	neg.2247	0.849355	1.5778	TvsM	2.24433	part3	the negative ion mode
WG10828	neg.2247	0.849288	1.53618	TvsM	2.24433	part3	the negative ion mode
WG05454	neg.2492	0.849139	-1.73756	TvsM	-9.36928	part7	the negative ion mode
WG05778	neg.2247	0.849133	1.28806	TvsM	2.24433	part3	the negative ion mode
WG05454	neg.2370	0.849075	-1.73756	TvsM	-6.20215	part7	the negative ion mode
WG05545	neg.2247	0.849065	1.13108	TvsM	2.24433	part3	the negative ion mode
WG05537	neg.2247	0.849025	1.13663	TvsM	2.24433	part3	the negative ion mode
WG13739	neg.2247	0.849004	1.74477	TvsM	2.24433	part3	the negative ion mode
WG07344	neg.2247	0.848994	1.09347	TvsM	2.24433	part3	the negative ion mode
WG05454	neg.1210	0.848987	-1.73756	TvsM	-8.46904	part7	the negative ion mode
WG06652	neg.2247	0.848979	1.29675	TvsM	2.24433	part3	the negative ion mode
WG13155	neg.2247	0.848973	1.08956	TvsM	2.24433	part3	the negative ion mode
WG05977	neg.2247	0.848918	1.40274	TvsM	2.24433	part3	the negative ion mode
WG05673	neg.2247	0.84891	1.45157	TvsM	2.24433	part3	the negative ion mode
WG12332	neg.70	0.848904	-2.96074	TvsM	-4.139	part7	the negative ion mode
WG05454	neg.2400	0.848898	-1.73756	TvsM	-11.7919	part7	the negative ion mode
WG04119	neg.2247	0.848836	1.29955	TvsM	2.24433	part3	the negative ion mode
WG04027	neg.2247	0.848824	1.21014	TvsM	2.24433	part3	the negative ion mode
WG16617	neg.2247	0.848798	1.44346	TvsM	2.24433	part3	the negative ion mode
WG23434	neg.2247	0.848777	1.00938	TvsM	2.24433	part3	the negative ion mode
WG20978	neg.2247	0.848754	1.07319	TvsM	2.24433	part3	the negative ion mode
WG12080	neg.2247	0.848721	2.02515	TvsM	2.24433	part3	the negative ion mode
WG24301	neg.2247	0.848668	1.05938	TvsM	2.24433	part3	the negative ion mode
WG06455	neg.2247	0.848645	1.20897	TvsM	2.24433	part3	the negative ion mode
WG24540	neg.2247	0.848615	1.18907	TvsM	2.24433	part3	the negative ion mode
WG13809	neg.2247	0.848561	1.02442	TvsM	2.24433	part3	the negative ion mode
WG03151	neg.2247	0.848466	1.44935	TvsM	2.24433	part3	the negative ion mode
WG14779	neg.2247	0.848292	1.20202	TvsM	2.24433	part3	the negative ion mode
WG13084	neg.2247	0.848262	1.28868	TvsM	2.24433	part3	the negative ion mode
WG11856	neg.2247	0.84821	1.03302	TvsM	2.24433	part3	the negative ion mode
WG27761	neg.2132	0.848099	-1.81579	TvsM	-5.4626	part7	the negative ion mode
WG00682	neg.2247	0.848048	1.17245	TvsM	2.24433	part3	the negative ion mode
WG27562	neg.2247	0.847562	1.23252	TvsM	2.24433	part3	the negative ion mode
WG10941	neg.2247	0.847493	1.105	TvsM	2.24433	part3	the negative ion mode
WG00612	neg.2132	0.84715	-2.94314	TvsM	-5.4626	part7	the negative ion mode
WG31289	neg.2132	0.847115	-4.31353	TvsM	-5.4626	part7	the negative ion mode
WG17647	neg.2247	0.846995	1.32695	TvsM	2.24433	part3	the negative ion mode
WG05454	neg.410	0.84676	-1.73756	TvsM	-10.4872	part7	the negative ion mode
WG12332	neg.2132	0.846553	-2.96074	TvsM	-5.4626	part7	the negative ion mode
WG12823	neg.2132	0.846359	-2.89484	TvsM	-5.4626	part7	the negative ion mode
WG14164	neg.2132	0.846295	-5.04341	TvsM	-5.4626	part7	the negative ion mode
WG14208	neg.2247	0.845554	1.28028	TvsM	2.24433	part3	the negative ion mode
WG31687	neg.2247	0.845185	1.04339	TvsM	2.24433	part3	the negative ion mode
WG31388	neg.2247	0.844774	1.75696	TvsM	2.24433	part3	the negative ion mode
WG03042	neg.651	0.844334	-1.26355	TvsM	-5.45752	part7	the negative ion mode
WG19363	neg.651	0.844252	-2.00235	TvsM	-5.45752	part7	the negative ion mode
WG09353	neg.2247	0.844209	1.42158	TvsM	2.24433	part3	the negative ion mode
WG15907	neg.2247	0.844148	1.08019	TvsM	2.24433	part3	the negative ion mode
WG03614	neg.2247	0.84414	1.25073	TvsM	2.24433	part3	the negative ion mode
WG10137	neg.651	0.844116	-4.95093	TvsM	-5.45752	part7	the negative ion mode
WG07594	neg.2247	0.843885	1.63856	TvsM	2.24433	part3	the negative ion mode
WG03221	neg.2247	0.843856	1.71167	TvsM	2.24433	part3	the negative ion mode
WG26809	neg.2247	0.843654	1.10695	TvsM	2.24433	part3	the negative ion mode
WG27618	neg.2247	0.843623	1.30789	TvsM	2.24433	part3	the negative ion mode
WG05454	neg.436	0.843401	-1.73756	TvsM	-3.90068	part7	the negative ion mode
WG27156	neg.2247	0.843395	1.41365	TvsM	2.24433	part3	the negative ion mode
WG15537	neg.2247	0.843316	1.01499	TvsM	2.24433	part3	the negative ion mode
WG00519	neg.2247	0.843312	1.05606	TvsM	2.24433	part3	the negative ion mode
WG05113	neg.651	0.84329	-3.44372	TvsM	-5.45752	part7	the negative ion mode
WG01783	neg.2247	0.843285	1.31639	TvsM	2.24433	part3	the negative ion mode
WG20925	neg.651	0.843193	-4.13257	TvsM	-5.45752	part7	the negative ion mode
WG05348	neg.2247	0.843089	1.29355	TvsM	2.24433	part3	the negative ion mode
WG01404	neg.2247	0.843045	1.05833	TvsM	2.24433	part3	the negative ion mode
WG17222	neg.2247	0.842941	1.24348	TvsM	2.24433	part3	the negative ion mode
WG28372	neg.2247	0.842882	1.09408	TvsM	2.24433	part3	the negative ion mode
WG05454	neg.765	0.842784	-1.73756	TvsM	-3.7084	part7	the negative ion mode
WG30786	neg.2247	0.842774	1.02998	TvsM	2.24433	part3	the negative ion mode
WG16533	neg.2247	0.842405	1.05783	TvsM	2.24433	part3	the negative ion mode
WG01082	neg.2247	0.842125	1.78993	TvsM	2.24433	part3	the negative ion mode
WG11462	neg.592	0.842097	-4.06372	TvsM	-7.86606	part7	the negative ion mode
WG30972	neg.543	0.841806	-2.38545	TvsM	-6.63911	part7	the negative ion mode
WG19363	neg.70	0.841719	-2.00235	TvsM	-4.139	part7	the negative ion mode
WG05454	neg.1041	0.841703	-1.73756	TvsM	-2.6013	part7	the negative ion mode
WG17375	neg.2247	0.841541	1.25766	TvsM	2.24433	part3	the negative ion mode
WG30974	neg.543	0.841397	-2.25703	TvsM	-6.63911	part7	the negative ion mode
WG11462	neg.162	0.841342	-4.06372	TvsM	-6.01831	part7	the negative ion mode
WG11462	neg.1437	0.841335	-4.06372	TvsM	-4.59845	part7	the negative ion mode
WG20070	neg.651	0.841335	-3.40149	TvsM	-5.45752	part7	the negative ion mode
WG19079	neg.543	0.841197	-1.3956	TvsM	-6.63911	part7	the negative ion mode
WG27231	neg.2247	0.841189	1.82946	TvsM	2.24433	part3	the negative ion mode
WG11462	neg.576	0.841011	-4.06372	TvsM	-4.32575	part7	the negative ion mode
WG12132	neg.543	0.840869	-3.70205	TvsM	-6.63911	part7	the negative ion mode
WG12617	neg.2132	0.840376	-1.15398	TvsM	-5.4626	part7	the negative ion mode
WG27184	neg.2247	0.840137	1.06017	TvsM	2.24433	part3	the negative ion mode
WG12764	neg.2247	0.840129	1.02865	TvsM	2.24433	part3	the negative ion mode
WG11462	neg.153	0.840111	-4.06372	TvsM	-8.93966	part7	the negative ion mode
WG10137	neg.70	0.840037	-4.95093	TvsM	-4.139	part7	the negative ion mode
WG20070	neg.70	0.83994	-3.40149	TvsM	-4.139	part7	the negative ion mode
WG20925	neg.70	0.839754	-4.13257	TvsM	-4.139	part7	the negative ion mode
WG25772	neg.2247	0.839723	1.29772	TvsM	2.24433	part3	the negative ion mode
WG05454	neg.78	0.839292	-1.73756	TvsM	-4.56435	part7	the negative ion mode
WG10705	neg.2247	0.838923	1.13182	TvsM	2.24433	part3	the negative ion mode
WG11462	neg.1476	0.838815	-4.06372	TvsM	-6.17147	part7	the negative ion mode
WG29741	neg.2247	0.83875	1.37575	TvsM	2.24433	part3	the negative ion mode
WG13756	neg.2247	0.838736	1.54409	TvsM	2.24433	part3	the negative ion mode
WG07001	neg.2247	0.8386	1.58194	TvsM	2.24433	part3	the negative ion mode
WG24352	neg.2247	0.83847	1.16597	TvsM	2.24433	part3	the negative ion mode
WG12992	neg.2247	0.838405	1.02666	TvsM	2.24433	part3	the negative ion mode
WG12617	neg.651	0.838322	-1.15398	TvsM	-5.45752	part7	the negative ion mode
WG00894	neg.2247	0.838265	1.51266	TvsM	2.24433	part3	the negative ion mode
WG03042	neg.70	0.838213	-1.26355	TvsM	-4.139	part7	the negative ion mode
WG11462	neg.90	0.838184	-4.06372	TvsM	-5.68967	part7	the negative ion mode
WG02921	neg.2247	0.838146	1.25941	TvsM	2.24433	part3	the negative ion mode
WG05113	neg.70	0.838138	-3.44372	TvsM	-4.139	part7	the negative ion mode
WG18103	neg.2247	0.837734	1.10755	TvsM	2.24433	part3	the negative ion mode
WG03872	neg.2247	0.837673	1.3049	TvsM	2.24433	part3	the negative ion mode
WG29061	neg.2247	0.837588	1.18947	TvsM	2.24433	part3	the negative ion mode
WG11462	neg.1210	0.837523	-4.06372	TvsM	-8.46904	part7	the negative ion mode
WG01926	neg.2247	0.837518	1.25957	TvsM	2.24433	part3	the negative ion mode
WG15338	neg.2247	0.837431	1.49892	TvsM	2.24433	part3	the negative ion mode
WG11462	neg.2370	0.837366	-4.06372	TvsM	-6.20215	part7	the negative ion mode
WG24514	neg.2247	0.837315	1.20883	TvsM	2.24433	part3	the negative ion mode
WG27569	neg.2247	0.837262	1.58396	TvsM	2.24433	part3	the negative ion mode
WG25371	neg.2247	0.837181	1.10024	TvsM	2.24433	part3	the negative ion mode
WG14774	neg.2247	0.837177	1.60384	TvsM	2.24433	part3	the negative ion mode
WG09082	neg.2247	0.837165	1.15577	TvsM	2.24433	part3	the negative ion mode
WG03109	neg.2247	0.837021	1.10632	TvsM	2.24433	part3	the negative ion mode
WG26455	neg.2247	0.836957	1.3614	TvsM	2.24433	part3	the negative ion mode
WG00139	neg.2247	0.836877	1.33678	TvsM	2.24433	part3	the negative ion mode
WG30894	neg.2247	0.836771	2.05401	TvsM	2.24433	part3	the negative ion mode
WG03595	neg.2247	0.836581	1.32854	TvsM	2.24433	part3	the negative ion mode
WG11462	neg.2492	0.836576	-4.06372	TvsM	-9.36928	part7	the negative ion mode
WG11462	neg.2400	0.836483	-4.06372	TvsM	-11.7919	part7	the negative ion mode
WG13749	neg.2247	0.836392	1.05167	TvsM	2.24433	part3	the negative ion mode
WG28215	neg.2247	0.836375	1.07471	TvsM	2.24433	part3	the negative ion mode
WG12617	neg.70	0.836359	-1.15398	TvsM	-4.139	part7	the negative ion mode
WG12132	neg.2475	0.836321	-3.70205	TvsM	-3.65968	part7	the negative ion mode
WG19715	neg.2247	0.83632	1.28028	TvsM	2.24433	part3	the negative ion mode
WG02325	neg.2247	0.836303	1.02894	TvsM	2.24433	part3	the negative ion mode
WG30972	neg.2475	0.83616	-2.38545	TvsM	-3.65968	part7	the negative ion mode
WG19079	neg.2475	0.836139	-1.3956	TvsM	-3.65968	part7	the negative ion mode
WG13624	neg.2247	0.836138	1.36175	TvsM	2.24433	part3	the negative ion mode
WG13993	neg.2247	0.836101	1.07332	TvsM	2.24433	part3	the negative ion mode
WG03437	neg.2247	0.836035	1.01336	TvsM	2.24433	part3	the negative ion mode
WG03928	neg.2247	0.835941	1.2079	TvsM	2.24433	part3	the negative ion mode
WG06433	neg.2247	0.835921	1.25131	TvsM	2.24433	part3	the negative ion mode
WG01286	neg.2247	0.835913	1.22646	TvsM	2.24433	part3	the negative ion mode
WG30974	neg.2475	0.835889	-2.25703	TvsM	-3.65968	part7	the negative ion mode
WG18438	neg.2247	0.835773	1.12858	TvsM	2.24433	part3	the negative ion mode
WG12790	neg.2247	0.83569	1.39721	TvsM	2.24433	part3	the negative ion mode
WG27943	neg.2247	0.835672	1.07603	TvsM	2.24433	part3	the negative ion mode
WG06487	neg.2247	0.835555	1.01994	TvsM	2.24433	part3	the negative ion mode
WG19363	neg.2132	0.83555	-2.00235	TvsM	-5.4626	part7	the negative ion mode
WG10681	neg.2247	0.83548	1.05985	TvsM	2.24433	part3	the negative ion mode
WG09846	neg.2247	0.835461	1.18685	TvsM	2.24433	part3	the negative ion mode
WG14148	neg.2247	0.835451	1.73196	TvsM	2.24433	part3	the negative ion mode
WG07763	neg.2247	0.835404	1.37725	TvsM	2.24433	part3	the negative ion mode
WG03546	neg.2247	0.835342	1.09568	TvsM	2.24433	part3	the negative ion mode
WG06385	neg.2247	0.835298	1.0009	TvsM	2.24433	part3	the negative ion mode
WG05113	neg.2132	0.83516	-3.44372	TvsM	-5.4626	part7	the negative ion mode
WG20070	neg.2132	0.835156	-3.40149	TvsM	-5.4626	part7	the negative ion mode
WG22877	neg.2247	0.835077	1.08477	TvsM	2.24433	part3	the negative ion mode
WG02193	neg.2247	0.835058	1.16108	TvsM	2.24433	part3	the negative ion mode
WG25624	neg.2247	0.835049	1.22783	TvsM	2.24433	part3	the negative ion mode
WG20364	neg.2247	0.834921	1.22099	TvsM	2.24433	part3	the negative ion mode
WG19741	neg.2247	0.834888	1.04539	TvsM	2.24433	part3	the negative ion mode
WG31197	neg.2247	0.834802	1.28734	TvsM	2.24433	part3	the negative ion mode
WG03114	neg.2247	0.834795	1.14727	TvsM	2.24433	part3	the negative ion mode
WG26019	neg.2247	0.834739	1.06203	TvsM	2.24433	part3	the negative ion mode
WG07852	neg.543	0.834729	-4.54749	TvsM	-6.63911	part7	the negative ion mode
WG08180	neg.2247	0.834697	1.56392	TvsM	2.24433	part3	the negative ion mode
WG05227	neg.2247	0.834696	1.01413	TvsM	2.24433	part3	the negative ion mode
WG22890	neg.2247	0.83466	1.16854	TvsM	2.24433	part3	the negative ion mode
WG05266	neg.2247	0.834658	1.03634	TvsM	2.24433	part3	the negative ion mode
WG14298	neg.2247	0.834614	1.19701	TvsM	2.24433	part3	the negative ion mode
WG26005	neg.2247	0.834579	1.10056	TvsM	2.24433	part3	the negative ion mode
WG27733	neg.2247	0.834536	1.20462	TvsM	2.24433	part3	the negative ion mode
WG17437	neg.2247	0.834495	1.03594	TvsM	2.24433	part3	the negative ion mode
WG09603	neg.2247	0.834453	1.29745	TvsM	2.24433	part3	the negative ion mode
WG20864	neg.2247	0.834264	1.08018	TvsM	2.24433	part3	the negative ion mode
WG11462	neg.410	0.834248	-4.06372	TvsM	-10.4872	part7	the negative ion mode
WG27308	neg.2247	0.834246	1.23614	TvsM	2.24433	part3	the negative ion mode
WG26185	neg.2247	0.834181	1.41863	TvsM	2.24433	part3	the negative ion mode
WG30866	neg.2247	0.834149	1.41967	TvsM	2.24433	part3	the negative ion mode
WG25992	neg.2247	0.834126	1.2237	TvsM	2.24433	part3	the negative ion mode
WG26499	neg.2247	0.83412	1.15661	TvsM	2.24433	part3	the negative ion mode
WG22220	neg.2247	0.834083	1.13964	TvsM	2.24433	part3	the negative ion mode
WG32495	neg.543	0.834062	-2.70792	TvsM	-6.63911	part7	the negative ion mode
WG15411	neg.2247	0.834033	1.09765	TvsM	2.24433	part3	the negative ion mode
WG19319	neg.2247	0.83399	1.05664	TvsM	2.24433	part3	the negative ion mode
WG30876	neg.2247	0.833979	1.44502	TvsM	2.24433	part3	the negative ion mode
WG24567	neg.2247	0.833833	1.27634	TvsM	2.24433	part3	the negative ion mode
WG01248	neg.2247	0.833822	1.3085	TvsM	2.24433	part3	the negative ion mode
WG32221	neg.2247	0.833812	1.14535	TvsM	2.24433	part3	the negative ion mode
WG20119	neg.2247	0.833733	1.10878	TvsM	2.24433	part3	the negative ion mode
WG31851	neg.2247	0.833721	1.04692	TvsM	2.24433	part3	the negative ion mode
WG13107	neg.543	0.833713	-2.20713	TvsM	-6.63911	part7	the negative ion mode
WG31004	neg.2247	0.833649	1.02074	TvsM	2.24433	part3	the negative ion mode
WG17316	neg.2247	0.833639	1.049	TvsM	2.24433	part3	the negative ion mode
WG11127	neg.2247	0.833624	1.01743	TvsM	2.24433	part3	the negative ion mode
WG31693	neg.2247	0.833612	1.07612	TvsM	2.24433	part3	the negative ion mode
WG04125	neg.2247	0.833554	1.27687	TvsM	2.24433	part3	the negative ion mode
WG20212	neg.2247	0.83355	1.05513	TvsM	2.24433	part3	the negative ion mode
WG14482	neg.2247	0.833548	1.03413	TvsM	2.24433	part3	the negative ion mode
WG12629	neg.2247	0.833521	1.05858	TvsM	2.24433	part3	the negative ion mode
WG06838	neg.2247	0.833515	1.26633	TvsM	2.24433	part3	the negative ion mode
WG05443	neg.2247	0.833507	1.15007	TvsM	2.24433	part3	the negative ion mode
WG32188	neg.543	0.833496	-1.95585	TvsM	-6.63911	part7	the negative ion mode
WG31015	neg.543	0.833494	-2.07755	TvsM	-6.63911	part7	the negative ion mode
WG06393	neg.2247	0.833451	1.09764	TvsM	2.24433	part3	the negative ion mode
WG12693	neg.2247	0.833433	1.24604	TvsM	2.24433	part3	the negative ion mode
WG14846	neg.2247	0.833421	1.23244	TvsM	2.24433	part3	the negative ion mode
WG27086	neg.2247	0.833416	1.26144	TvsM	2.24433	part3	the negative ion mode
WG17318	neg.2247	0.833392	1.3895	TvsM	2.24433	part3	the negative ion mode
WG31418	neg.2247	0.83336	1.25291	TvsM	2.24433	part3	the negative ion mode
WG22084	neg.2247	0.833344	1.13404	TvsM	2.24433	part3	the negative ion mode
WG14112	neg.2247	0.833342	1.1573	TvsM	2.24433	part3	the negative ion mode
WG17336	neg.2247	0.833335	1.20287	TvsM	2.24433	part3	the negative ion mode
WG19371	neg.2247	0.833321	1.07659	TvsM	2.24433	part3	the negative ion mode
WG20848	neg.2247	0.833317	1.00623	TvsM	2.24433	part3	the negative ion mode
WG15496	neg.2247	0.83329	1.12633	TvsM	2.24433	part3	the negative ion mode
WG11753	neg.2247	0.833288	1.16748	TvsM	2.24433	part3	the negative ion mode
WG08338	neg.2247	0.833282	1.38276	TvsM	2.24433	part3	the negative ion mode
WG19041	neg.2247	0.833251	1.18928	TvsM	2.24433	part3	the negative ion mode
WG32314	neg.543	0.833168	-2.8816	TvsM	-6.63911	part7	the negative ion mode
WG30674	neg.2247	0.83314	1.28108	TvsM	2.24433	part3	the negative ion mode
WG17585	neg.543	0.833129	-1.341	TvsM	-6.63911	part7	the negative ion mode
WG04266	neg.543	0.833119	-4.02526	TvsM	-6.63911	part7	the negative ion mode
WG19083	neg.543	0.833119	-1.5178	TvsM	-6.63911	part7	the negative ion mode
WG08156	neg.2247	0.833088	1.1378	TvsM	2.24433	part3	the negative ion mode
WG07467	neg.2247	0.833078	1.42722	TvsM	2.24433	part3	the negative ion mode
WG28337	neg.2247	0.833057	1.19511	TvsM	2.24433	part3	the negative ion mode
WG20925	neg.2132	0.833024	-4.13257	TvsM	-5.4626	part7	the negative ion mode
WG15696	neg.2247	0.833018	1.09006	TvsM	2.24433	part3	the negative ion mode
WG31557	neg.2247	0.832939	1.03417	TvsM	2.24433	part3	the negative ion mode
WG16846	neg.543	0.832931	-2.12828	TvsM	-6.63911	part7	the negative ion mode
WG15712	neg.2247	0.832888	1.15561	TvsM	2.24433	part3	the negative ion mode
WG31450	neg.2247	0.832828	1.22601	TvsM	2.24433	part3	the negative ion mode
WG06325	neg.2247	0.832805	1.00228	TvsM	2.24433	part3	the negative ion mode
WG02624	neg.543	0.832795	-3.92149	TvsM	-6.63911	part7	the negative ion mode
WG24156	neg.543	0.83276	-3.00629	TvsM	-6.63911	part7	the negative ion mode
WG20485	neg.543	0.832689	-3.73991	TvsM	-6.63911	part7	the negative ion mode
WG16794	neg.2247	0.832547	1.06237	TvsM	2.24433	part3	the negative ion mode
WG26396	neg.543	0.832545	-4.51975	TvsM	-6.63911	part7	the negative ion mode
WG09656	neg.2247	0.832518	1.34109	TvsM	2.24433	part3	the negative ion mode
WG25503	neg.543	0.832504	-4.03783	TvsM	-6.63911	part7	the negative ion mode
WG18045	neg.543	0.832502	-2.62805	TvsM	-6.63911	part7	the negative ion mode
WG10425	neg.2247	0.8325	1.13058	TvsM	2.24433	part3	the negative ion mode
WG10137	neg.2132	0.832462	-4.95093	TvsM	-5.4626	part7	the negative ion mode
WG10084	neg.2247	0.832413	1.31246	TvsM	2.24433	part3	the negative ion mode
WG29729	neg.543	0.832345	-2.05041	TvsM	-6.63911	part7	the negative ion mode
WG26110	neg.543	0.832334	-4.26047	TvsM	-6.63911	part7	the negative ion mode
WG27934	neg.543	0.832289	-1.69224	TvsM	-6.63911	part7	the negative ion mode
WG17441	neg.2247	0.832287	1.09526	TvsM	2.24433	part3	the negative ion mode
WG22902	neg.543	0.832258	-4.42709	TvsM	-6.63911	part7	the negative ion mode
WG26014	neg.2247	0.832256	1.05351	TvsM	2.24433	part3	the negative ion mode
WG19046	neg.2247	0.832213	1.22316	TvsM	2.24433	part3	the negative ion mode
WG13791	neg.2247	0.832184	1.14207	TvsM	2.24433	part3	the negative ion mode
WG16636	neg.543	0.832081	-2.70471	TvsM	-6.63911	part7	the negative ion mode
WG17430	neg.2247	0.832076	1.01449	TvsM	2.24433	part3	the negative ion mode
WG27132	neg.543	0.832076	-2.37255	TvsM	-6.63911	part7	the negative ion mode
WG15524	neg.543	0.831955	-4.76631	TvsM	-6.63911	part7	the negative ion mode
WG03042	neg.2132	0.831889	-1.26355	TvsM	-5.4626	part7	the negative ion mode
WG27181	neg.543	0.831889	-3.4002	TvsM	-6.63911	part7	the negative ion mode
WG05454	neg.651	0.831711	-1.73756	TvsM	-5.45752	part7	the negative ion mode
WG18692	neg.2247	0.831461	1.44047	TvsM	2.24433	part3	the negative ion mode
WG11462	neg.436	0.83143	-4.06372	TvsM	-3.90068	part7	the negative ion mode
WG32495	neg.2475	0.830473	-2.70792	TvsM	-3.65968	part7	the negative ion mode
WG11462	neg.765	0.830382	-4.06372	TvsM	-3.7084	part7	the negative ion mode
WG07852	neg.2475	0.830287	-4.54749	TvsM	-3.65968	part7	the negative ion mode
WG11462	neg.1041	0.829645	-4.06372	TvsM	-2.6013	part7	the negative ion mode
WG16846	neg.2475	0.829645	-2.12828	TvsM	-3.65968	part7	the negative ion mode
WG28475	neg.592	0.829515	-4.52519	TvsM	-7.86606	part7	the negative ion mode
WG32188	neg.2475	0.829418	-1.95585	TvsM	-3.65968	part7	the negative ion mode
WG31015	neg.2475	0.829086	-2.07755	TvsM	-3.65968	part7	the negative ion mode
WG17585	neg.2475	0.829069	-1.341	TvsM	-3.65968	part7	the negative ion mode
WG24156	neg.2475	0.828947	-3.00629	TvsM	-3.65968	part7	the negative ion mode
WG27934	neg.2475	0.828807	-1.69224	TvsM	-3.65968	part7	the negative ion mode
WG28475	neg.576	0.828372	-4.52519	TvsM	-4.32575	part7	the negative ion mode
WG28475	neg.162	0.828355	-4.52519	TvsM	-6.01831	part7	the negative ion mode
WG29729	neg.2475	0.828353	-2.05041	TvsM	-3.65968	part7	the negative ion mode
WG32314	neg.2475	0.828322	-2.8816	TvsM	-3.65968	part7	the negative ion mode
WG20485	neg.2475	0.828291	-3.73991	TvsM	-3.65968	part7	the negative ion mode
WG04266	neg.2475	0.828132	-4.02526	TvsM	-3.65968	part7	the negative ion mode
WG13107	neg.2475	0.828085	-2.20713	TvsM	-3.65968	part7	the negative ion mode
WG15524	neg.2475	0.828054	-4.76631	TvsM	-3.65968	part7	the negative ion mode
WG10847	neg.592	0.828014	-1.92887	TvsM	-7.86606	part7	the negative ion mode
WG10847	neg.162	0.82799	-1.92887	TvsM	-6.01831	part7	the negative ion mode
WG10847	neg.1437	0.82788	-1.92887	TvsM	-4.59845	part7	the negative ion mode
WG19083	neg.2475	0.827719	-1.5178	TvsM	-3.65968	part7	the negative ion mode
WG25503	neg.2475	0.827697	-4.03783	TvsM	-3.65968	part7	the negative ion mode
WG26396	neg.2475	0.827651	-4.51975	TvsM	-3.65968	part7	the negative ion mode
WG28475	neg.1437	0.827509	-4.52519	TvsM	-4.59845	part7	the negative ion mode
WG10847	neg.576	0.82743	-1.92887	TvsM	-4.32575	part7	the negative ion mode
WG10847	neg.153	0.827354	-1.92887	TvsM	-8.93966	part7	the negative ion mode
WG26110	neg.2475	0.827331	-4.26047	TvsM	-3.65968	part7	the negative ion mode
WG02624	neg.2475	0.827304	-3.92149	TvsM	-3.65968	part7	the negative ion mode
WG28475	neg.2492	0.827288	-4.52519	TvsM	-9.36928	part7	the negative ion mode
WG18045	neg.2475	0.827265	-2.62805	TvsM	-3.65968	part7	the negative ion mode
WG16636	neg.2475	0.827213	-2.70471	TvsM	-3.65968	part7	the negative ion mode
WG05454	neg.70	0.827154	-1.73756	TvsM	-4.139	part7	the negative ion mode
WG16561	neg.2247	0.827048	1.28078	TvsM	2.24433	part3	the negative ion mode
WG27181	neg.2475	0.827028	-3.4002	TvsM	-3.65968	part7	the negative ion mode
WG27132	neg.2475	0.826943	-2.37255	TvsM	-3.65968	part7	the negative ion mode
WG22902	neg.2475	0.826865	-4.42709	TvsM	-3.65968	part7	the negative ion mode
WG28475	neg.153	0.826111	-4.52519	TvsM	-8.93966	part7	the negative ion mode
WG11462	neg.78	0.82594	-4.06372	TvsM	-4.56435	part7	the negative ion mode
WG28475	neg.1476	0.825152	-4.52519	TvsM	-6.17147	part7	the negative ion mode
WG22157	neg.2247	0.825073	1.06653	TvsM	2.24433	part3	the negative ion mode
WG10847	neg.1476	0.824956	-1.92887	TvsM	-6.17147	part7	the negative ion mode
WG10847	neg.2370	0.824838	-1.92887	TvsM	-6.20215	part7	the negative ion mode
WG10847	neg.90	0.824551	-1.92887	TvsM	-5.68967	part7	the negative ion mode
WG10847	neg.2492	0.824444	-1.92887	TvsM	-9.36928	part7	the negative ion mode
WG27761	neg.543	0.824388	-1.81579	TvsM	-6.63911	part7	the negative ion mode
WG28475	neg.90	0.82418	-4.52519	TvsM	-5.68967	part7	the negative ion mode
WG28475	neg.2370	0.824105	-4.52519	TvsM	-6.20215	part7	the negative ion mode
WG12927	neg.2247	0.824006	1.84452	TvsM	2.24433	part3	the negative ion mode
WG12100	neg.2247	0.823959	1.34276	TvsM	2.24433	part3	the negative ion mode
WG12823	neg.543	0.823948	-2.89484	TvsM	-6.63911	part7	the negative ion mode
WG28475	neg.1210	0.823818	-4.52519	TvsM	-8.46904	part7	the negative ion mode
WG03270	neg.2247	0.823725	1.67669	TvsM	2.24433	part3	the negative ion mode
WG11659	neg.2247	0.823695	1.98958	TvsM	2.24433	part3	the negative ion mode
WG28475	neg.2400	0.823265	-4.52519	TvsM	-11.7919	part7	the negative ion mode
WG10847	neg.2400	0.823096	-1.92887	TvsM	-11.7919	part7	the negative ion mode
WG22856	neg.2247	0.823061	1.5601	TvsM	2.24433	part3	the negative ion mode
WG00533	neg.2247	0.82296	1.74164	TvsM	2.24433	part3	the negative ion mode
WG26974	neg.2247	0.822921	1.03572	TvsM	2.24433	part3	the negative ion mode
WG28764	neg.2247	0.822777	1.41808	TvsM	2.24433	part3	the negative ion mode
WG26490	neg.2247	0.822741	1.23909	TvsM	2.24433	part3	the negative ion mode
WG14164	neg.543	0.822716	-5.04341	TvsM	-6.63911	part7	the negative ion mode
WG31289	neg.543	0.822592	-4.31353	TvsM	-6.63911	part7	the negative ion mode
WG10847	neg.1210	0.822566	-1.92887	TvsM	-8.46904	part7	the negative ion mode
WG10847	neg.410	0.822415	-1.92887	TvsM	-10.4872	part7	the negative ion mode
WG00088	neg.2247	0.822381	1.44063	TvsM	2.24433	part3	the negative ion mode
WG28475	neg.410	0.822353	-4.52519	TvsM	-10.4872	part7	the negative ion mode
WG17342	neg.2247	0.822154	1.01428	TvsM	2.24433	part3	the negative ion mode
WG03674	neg.2247	0.822122	1.17175	TvsM	2.24433	part3	the negative ion mode
WG11462	neg.651	0.822089	-4.06372	TvsM	-5.45752	part7	the negative ion mode
WG11789	neg.2247	0.822043	1.08826	TvsM	2.24433	part3	the negative ion mode
WG03184	neg.2247	0.822021	1.37934	TvsM	2.24433	part3	the negative ion mode
WG12453	neg.2247	0.821913	1.23325	TvsM	2.24433	part3	the negative ion mode
WG12332	neg.543	0.821843	-2.96074	TvsM	-6.63911	part7	the negative ion mode
WG00612	neg.543	0.821628	-2.94314	TvsM	-6.63911	part7	the negative ion mode
WG30569	neg.2247	0.82137	1.05963	TvsM	2.24433	part3	the negative ion mode
WG10005	neg.2247	0.821333	1.0339	TvsM	2.24433	part3	the negative ion mode
WG14274	neg.2247	0.821246	1.36778	TvsM	2.24433	part3	the negative ion mode
WG10516	neg.2247	0.821135	1.47331	TvsM	2.24433	part3	the negative ion mode
WG22239	neg.2247	0.820984	1.278	TvsM	2.24433	part3	the negative ion mode
WG22802	neg.2247	0.820661	1.56417	TvsM	2.24433	part3	the negative ion mode
WG00454	neg.2247	0.820627	1.14816	TvsM	2.24433	part3	the negative ion mode
WG01998	neg.2247	0.820614	1.90034	TvsM	2.24433	part3	the negative ion mode
WG16408	neg.2247	0.820533	1.11763	TvsM	2.24433	part3	the negative ion mode
WG27338	neg.2247	0.82047	1.34993	TvsM	2.24433	part3	the negative ion mode
WG26244	neg.2247	0.820365	1.84651	TvsM	2.24433	part3	the negative ion mode
WG05454	neg.2132	0.820262	-1.73756	TvsM	-5.4626	part7	the negative ion mode
WG05476	neg.2247	0.820163	1.1357	TvsM	2.24433	part3	the negative ion mode
WG01812	neg.2247	0.820144	1.21187	TvsM	2.24433	part3	the negative ion mode
WG15893	neg.2247	0.820015	1.25043	TvsM	2.24433	part3	the negative ion mode
WG09476	neg.2247	0.819985	1.0024	TvsM	2.24433	part3	the negative ion mode
WG26422	neg.2247	0.81974	1.24716	TvsM	2.24433	part3	the negative ion mode
WG30123	neg.2247	0.81973	1.08754	TvsM	2.24433	part3	the negative ion mode
WG22652	neg.2247	0.819708	1.28651	TvsM	2.24433	part3	the negative ion mode
WG05050	neg.2247	0.819659	1.0007	TvsM	2.24433	part3	the negative ion mode
WG12501	neg.2247	0.819638	1.60145	TvsM	2.24433	part3	the negative ion mode
WG12248	neg.153	0.819556	-1.90737	TvsM	-8.93966	part7	the negative ion mode
WG02915	neg.2247	0.819549	1.43595	TvsM	2.24433	part3	the negative ion mode
WG28475	neg.765	0.81934	-4.52519	TvsM	-3.7084	part7	the negative ion mode
WG28475	neg.436	0.819315	-4.52519	TvsM	-3.90068	part7	the negative ion mode
WG04637	neg.2247	0.819168	1.58732	TvsM	2.24433	part3	the negative ion mode
WG01927	neg.2247	0.818934	1.14582	TvsM	2.24433	part3	the negative ion mode
WG12248	neg.1437	0.818768	-1.90737	TvsM	-4.59845	part7	the negative ion mode
WG05501	neg.2247	0.818751	2.00074	TvsM	2.24433	part3	the negative ion mode
WG10847	neg.765	0.818712	-1.92887	TvsM	-3.7084	part7	the negative ion mode
WG12248	neg.162	0.818702	-1.90737	TvsM	-6.01831	part7	the negative ion mode
WG19663	neg.2247	0.818651	1.35573	TvsM	2.24433	part3	the negative ion mode
WG00772	neg.2247	0.818628	1.59188	TvsM	2.24433	part3	the negative ion mode
WG12248	neg.576	0.818219	-1.90737	TvsM	-4.32575	part7	the negative ion mode
WG31289	neg.2475	0.818196	-4.31353	TvsM	-3.65968	part7	the negative ion mode
WG27761	neg.2475	0.81818	-1.81579	TvsM	-3.65968	part7	the negative ion mode
WG14357	neg.2247	0.818103	1.58707	TvsM	2.24433	part3	the negative ion mode
WG00612	neg.2475	0.818068	-2.94314	TvsM	-3.65968	part7	the negative ion mode
WG12823	neg.2475	0.81801	-2.89484	TvsM	-3.65968	part7	the negative ion mode
WG28475	neg.1041	0.817837	-4.52519	TvsM	-2.6013	part7	the negative ion mode
WG10024	neg.592	0.81742	-3.94004	TvsM	-7.86606	part7	the negative ion mode
WG12332	neg.2475	0.817416	-2.96074	TvsM	-3.65968	part7	the negative ion mode
WG11462	neg.70	0.81734	-4.06372	TvsM	-4.139	part7	the negative ion mode
WG14164	neg.2475	0.817323	-5.04341	TvsM	-3.65968	part7	the negative ion mode
WG10847	neg.436	0.817257	-1.92887	TvsM	-3.90068	part7	the negative ion mode
WG12248	neg.592	0.817022	-1.90737	TvsM	-7.86606	part7	the negative ion mode
WG10024	neg.576	0.816995	-3.94004	TvsM	-4.32575	part7	the negative ion mode
WG10847	neg.1041	0.816809	-1.92887	TvsM	-2.6013	part7	the negative ion mode
WG10024	neg.1437	0.816753	-3.94004	TvsM	-4.59845	part7	the negative ion mode
WG10024	neg.162	0.816421	-3.94004	TvsM	-6.01831	part7	the negative ion mode
WG28475	neg.78	0.816345	-4.52519	TvsM	-4.56435	part7	the negative ion mode
WG12248	neg.90	0.815728	-1.90737	TvsM	-5.68967	part7	the negative ion mode
WG20070	neg.543	0.815418	-3.40149	TvsM	-6.63911	part7	the negative ion mode
WG10024	neg.153	0.81529	-3.94004	TvsM	-8.93966	part7	the negative ion mode
WG12248	neg.1476	0.81523	-1.90737	TvsM	-6.17147	part7	the negative ion mode
WG10024	neg.2492	0.814522	-3.94004	TvsM	-9.36928	part7	the negative ion mode
WG10847	neg.78	0.814518	-1.92887	TvsM	-4.56435	part7	the negative ion mode
WG19363	neg.543	0.814118	-2.00235	TvsM	-6.63911	part7	the negative ion mode
WG05113	neg.543	0.813827	-3.44372	TvsM	-6.63911	part7	the negative ion mode
WG09739	neg.2247	0.813596	1.63316	TvsM	2.24433	part3	the negative ion mode
WG12248	neg.2400	0.813546	-1.90737	TvsM	-11.7919	part7	the negative ion mode
WG12248	neg.1210	0.813201	-1.90737	TvsM	-8.46904	part7	the negative ion mode
WG12248	neg.2492	0.813036	-1.90737	TvsM	-9.36928	part7	the negative ion mode
WG08289	neg.2247	0.812931	1.24133	TvsM	2.24433	part3	the negative ion mode
WG20925	neg.543	0.812809	-4.13257	TvsM	-6.63911	part7	the negative ion mode
WG10024	neg.2370	0.812574	-3.94004	TvsM	-6.20215	part7	the negative ion mode
WG10024	neg.1476	0.812504	-3.94004	TvsM	-6.17147	part7	the negative ion mode
WG10284	neg.2247	0.812211	1.22568	TvsM	2.24433	part3	the negative ion mode
WG10024	neg.90	0.81208	-3.94004	TvsM	-5.68967	part7	the negative ion mode
WG30974	neg.414	0.812059	-2.25703	TvsM	-5.82021	part7	the negative ion mode
WG12248	neg.2370	0.811977	-1.90737	TvsM	-6.20215	part7	the negative ion mode
WG10137	neg.543	0.811798	-4.95093	TvsM	-6.63911	part7	the negative ion mode
WG09776	neg.2247	0.811482	1.02096	TvsM	2.24433	part3	the negative ion mode
WG10024	neg.1210	0.811412	-3.94004	TvsM	-8.46904	part7	the negative ion mode
WG12248	neg.410	0.811222	-1.90737	TvsM	-10.4872	part7	the negative ion mode
WG10847	neg.651	0.81117	-1.92887	TvsM	-5.45752	part7	the negative ion mode
WG10024	neg.2400	0.81115	-3.94004	TvsM	-11.7919	part7	the negative ion mode
WG03042	neg.543	0.811143	-1.26355	TvsM	-6.63911	part7	the negative ion mode
WG19363	neg.2475	0.810931	-2.00235	TvsM	-3.65968	part7	the negative ion mode
WG25550	neg.2247	0.810925	1.06581	TvsM	2.24433	part3	the negative ion mode
WG06265	neg.2247	0.810921	1.37746	TvsM	2.24433	part3	the negative ion mode
WG10241	neg.2247	0.81085	1.36835	TvsM	2.24433	part3	the negative ion mode
WG30995	neg.2247	0.810809	1.67591	TvsM	2.24433	part3	the negative ion mode
WG20070	neg.2475	0.810314	-3.40149	TvsM	-3.65968	part7	the negative ion mode
WG30972	neg.414	0.810167	-2.38545	TvsM	-5.82021	part7	the negative ion mode
WG28475	neg.651	0.81005	-4.52519	TvsM	-5.45752	part7	the negative ion mode
WG07705	neg.2247	0.809921	1.2309	TvsM	2.24433	part3	the negative ion mode
WG12248	neg.765	0.809746	-1.90737	TvsM	-3.7084	part7	the negative ion mode
WG10024	neg.765	0.809641	-3.94004	TvsM	-3.7084	part7	the negative ion mode
WG05113	neg.2475	0.809503	-3.44372	TvsM	-3.65968	part7	the negative ion mode
WG10024	neg.410	0.80917	-3.94004	TvsM	-10.4872	part7	the negative ion mode
WG19079	neg.414	0.809149	-1.3956	TvsM	-5.82021	part7	the negative ion mode
WG12132	neg.414	0.809103	-3.70205	TvsM	-5.82021	part7	the negative ion mode
WG26312	neg.2247	0.809079	1.06185	TvsM	2.24433	part3	the negative ion mode
WG31674	neg.2247	0.808683	1.0695	TvsM	2.24433	part3	the negative ion mode
WG08294	neg.2247	0.808419	1.32267	TvsM	2.24433	part3	the negative ion mode
WG12617	neg.543	0.80793	-1.15398	TvsM	-6.63911	part7	the negative ion mode
WG18429	neg.2247	0.80788	1.55804	TvsM	2.24433	part3	the negative ion mode
WG10024	neg.436	0.807581	-3.94004	TvsM	-3.90068	part7	the negative ion mode
WG20925	neg.2475	0.807265	-4.13257	TvsM	-3.65968	part7	the negative ion mode
WG07826	neg.162	0.807148	-4.74417	TvsM	-6.01831	part7	the negative ion mode
WG12248	neg.436	0.807024	-1.90737	TvsM	-3.90068	part7	the negative ion mode
WG07826	neg.1437	0.806941	-4.74417	TvsM	-4.59845	part7	the negative ion mode
WG00153	neg.2247	0.806902	1.02184	TvsM	2.24433	part3	the negative ion mode
WG07826	neg.576	0.806774	-4.74417	TvsM	-4.32575	part7	the negative ion mode
WG03042	neg.2475	0.806735	-1.26355	TvsM	-3.65968	part7	the negative ion mode
WG28475	neg.70	0.806733	-4.52519	TvsM	-4.139	part7	the negative ion mode
WG10137	neg.2475	0.806712	-4.95093	TvsM	-3.65968	part7	the negative ion mode
WG07826	neg.153	0.806419	-4.74417	TvsM	-8.93966	part7	the negative ion mode
WG25650	neg.2247	0.806205	1.15929	TvsM	2.24433	part3	the negative ion mode
WG11462	neg.2132	0.805973	-4.06372	TvsM	-5.4626	part7	the negative ion mode
WG07826	neg.592	0.805903	-4.74417	TvsM	-7.86606	part7	the negative ion mode
WG13155	neg.1315	0.805885	1.08956	TvsM	1.14161	part3	the negative ion mode
WG30512	neg.1315	0.805662	1.04071	TvsM	1.14161	part3	the negative ion mode
WG12615	neg.2247	0.805661	1.01501	TvsM	2.24433	part3	the negative ion mode
WG13809	neg.1315	0.805521	1.02442	TvsM	1.14161	part3	the negative ion mode
WG13397	neg.1315	0.805273	1.08326	TvsM	1.14161	part3	the negative ion mode
WG10847	neg.70	0.805263	-1.92887	TvsM	-4.139	part7	the negative ion mode
WG19588	neg.1315	0.805259	1.13667	TvsM	1.14161	part3	the negative ion mode
WG23783	neg.1315	0.805172	1.76886	TvsM	1.14161	part3	the negative ion mode
WG11356	neg.1315	0.80512	1.11278	TvsM	1.14161	part3	the negative ion mode
WG04754	neg.1315	0.805105	1.16986	TvsM	1.14161	part3	the negative ion mode
WG23434	neg.1315	0.804889	1.00938	TvsM	1.14161	part3	the negative ion mode
WG05778	neg.1315	0.804844	1.28806	TvsM	1.14161	part3	the negative ion mode
WG03957	neg.1315	0.804807	1.42396	TvsM	1.14161	part3	the negative ion mode
WG00041	neg.1315	0.80475	1.62893	TvsM	1.14161	part3	the negative ion mode
WG23096	neg.1315	0.804741	1.03259	TvsM	1.14161	part3	the negative ion mode
WG04242	neg.1315	0.804662	1.43731	TvsM	1.14161	part3	the negative ion mode
WG12175	neg.1315	0.804655	1.38015	TvsM	1.14161	part3	the negative ion mode
WG32726	neg.1315	0.804653	1.56004	TvsM	1.14161	part3	the negative ion mode
WG23633	neg.1315	0.804599	1.05004	TvsM	1.14161	part3	the negative ion mode
WG28598	neg.1315	0.804592	1.78474	TvsM	1.14161	part3	the negative ion mode
WG31775	neg.1315	0.804571	1.63255	TvsM	1.14161	part3	the negative ion mode
WG27626	neg.1315	0.804552	1.5778	TvsM	1.14161	part3	the negative ion mode
WG12617	neg.2475	0.804551	-1.15398	TvsM	-3.65968	part7	the negative ion mode
WG03151	neg.1315	0.804533	1.44935	TvsM	1.14161	part3	the negative ion mode
WG05145	neg.1315	0.804517	1.4394	TvsM	1.14161	part3	the negative ion mode
WG27404	neg.1315	0.804491	1.68338	TvsM	1.14161	part3	the negative ion mode
WG01089	neg.1315	0.804453	1.84191	TvsM	1.14161	part3	the negative ion mode
WG12248	neg.78	0.80444	-1.90737	TvsM	-4.56435	part7	the negative ion mode
WG21634	neg.2247	0.804436	1.20244	TvsM	2.24433	part3	the negative ion mode
WG21998	neg.1315	0.80439	1.12384	TvsM	1.14161	part3	the negative ion mode
WG14779	neg.1315	0.804382	1.20202	TvsM	1.14161	part3	the negative ion mode
WG26624	neg.1315	0.804376	1.59654	TvsM	1.14161	part3	the negative ion mode
WG12112	neg.1315	0.804353	1.42642	TvsM	1.14161	part3	the negative ion mode
WG22684	neg.1315	0.804321	1.77495	TvsM	1.14161	part3	the negative ion mode
WG24540	neg.1315	0.804315	1.18907	TvsM	1.14161	part3	the negative ion mode
WG10024	neg.78	0.804299	-3.94004	TvsM	-4.56435	part7	the negative ion mode
WG04266	neg.414	0.804291	-4.02526	TvsM	-5.82021	part7	the negative ion mode
WG22902	neg.414	0.804268	-4.42709	TvsM	-5.82021	part7	the negative ion mode
WG16617	neg.1315	0.804262	1.44346	TvsM	1.14161	part3	the negative ion mode
WG17647	neg.1315	0.804224	1.32695	TvsM	1.14161	part3	the negative ion mode
WG05545	neg.1315	0.804214	1.13108	TvsM	1.14161	part3	the negative ion mode
WG13739	neg.1315	0.804161	1.74477	TvsM	1.14161	part3	the negative ion mode
WG16289	neg.1315	0.804157	1.6137	TvsM	1.14161	part3	the negative ion mode
WG16636	neg.414	0.804127	-2.70471	TvsM	-5.82021	part7	the negative ion mode
WG17350	neg.2247	0.80411	1.6085	TvsM	2.24433	part3	the negative ion mode
WG10941	neg.1315	0.804107	1.105	TvsM	1.14161	part3	the negative ion mode
WG12080	neg.1315	0.804081	2.02515	TvsM	1.14161	part3	the negative ion mode
WG05673	neg.1315	0.804069	1.45157	TvsM	1.14161	part3	the negative ion mode
WG16358	neg.1315	0.804069	1.09993	TvsM	1.14161	part3	the negative ion mode
WG13107	neg.414	0.804052	-2.20713	TvsM	-5.82021	part7	the negative ion mode
WG24301	neg.1315	0.804046	1.05938	TvsM	1.14161	part3	the negative ion mode
WG28849	neg.1315	0.804046	1.15593	TvsM	1.14161	part3	the negative ion mode
WG29171	neg.1315	0.804029	1.33822	TvsM	1.14161	part3	the negative ion mode
WG10465	neg.1315	0.803983	1.3154	TvsM	1.14161	part3	the negative ion mode
WG32196	neg.1315	0.803978	1.05733	TvsM	1.14161	part3	the negative ion mode
WG15524	neg.414	0.803975	-4.76631	TvsM	-5.82021	part7	the negative ion mode
WG06935	neg.576	0.803911	-1.09724	TvsM	-4.32575	part7	the negative ion mode
WG04027	neg.1315	0.803909	1.21014	TvsM	1.14161	part3	the negative ion mode
WG10828	neg.1315	0.803903	1.53618	TvsM	1.14161	part3	the negative ion mode
WG06455	neg.1315	0.803848	1.20897	TvsM	1.14161	part3	the negative ion mode
WG20629	neg.1315	0.803835	1.26898	TvsM	1.14161	part3	the negative ion mode
WG29628	neg.1315	0.803827	1.41485	TvsM	1.14161	part3	the negative ion mode
WG06935	neg.162	0.803818	-1.09724	TvsM	-6.01831	part7	the negative ion mode
WG14201	neg.2247	0.803811	1.089	TvsM	2.24433	part3	the negative ion mode
WG00682	neg.1315	0.803798	1.17245	TvsM	1.14161	part3	the negative ion mode
WG07826	neg.90	0.803792	-4.74417	TvsM	-5.68967	part7	the negative ion mode
WG10024	neg.1041	0.803773	-3.94004	TvsM	-2.6013	part7	the negative ion mode
WG28460	neg.1315	0.80376	1.54103	TvsM	1.14161	part3	the negative ion mode
WG29180	neg.1315	0.803756	1.02512	TvsM	1.14161	part3	the negative ion mode
WG06935	neg.1437	0.803734	-1.09724	TvsM	-4.59845	part7	the negative ion mode
WG25503	neg.414	0.803719	-4.03783	TvsM	-5.82021	part7	the negative ion mode
WG06935	neg.592	0.803703	-1.09724	TvsM	-7.86606	part7	the negative ion mode
WG13254	neg.1315	0.80369	1.59377	TvsM	1.14161	part3	the negative ion mode
WG10849	neg.2247	0.803689	1.15279	TvsM	2.24433	part3	the negative ion mode
WG02624	neg.414	0.803666	-3.92149	TvsM	-5.82021	part7	the negative ion mode
WG11856	neg.1315	0.803655	1.03302	TvsM	1.14161	part3	the negative ion mode
WG20485	neg.414	0.803647	-3.73991	TvsM	-5.82021	part7	the negative ion mode
WG03656	neg.1315	0.803623	1.38696	TvsM	1.14161	part3	the negative ion mode
WG18077	neg.1315	0.803589	1.67975	TvsM	1.14161	part3	the negative ion mode
WG19793	neg.1315	0.803587	1.15502	TvsM	1.14161	part3	the negative ion mode
WG04119	neg.1315	0.803583	1.29955	TvsM	1.14161	part3	the negative ion mode
WG24087	neg.1315	0.803575	1.30777	TvsM	1.14161	part3	the negative ion mode
WG28688	neg.1315	0.803556	1.32891	TvsM	1.14161	part3	the negative ion mode
WG05977	neg.1315	0.803549	1.40274	TvsM	1.14161	part3	the negative ion mode
WG29729	neg.414	0.803538	-2.05041	TvsM	-5.82021	part7	the negative ion mode
WG00939	neg.1315	0.803535	1.71973	TvsM	1.14161	part3	the negative ion mode
WG15452	neg.1315	0.803531	1.23136	TvsM	1.14161	part3	the negative ion mode
WG10532	neg.1315	0.803514	1.18231	TvsM	1.14161	part3	the negative ion mode
WG06935	neg.153	0.803472	-1.09724	TvsM	-8.93966	part7	the negative ion mode
WG05537	neg.1315	0.803455	1.13663	TvsM	1.14161	part3	the negative ion mode
WG10237	neg.1315	0.80344	1.19642	TvsM	1.14161	part3	the negative ion mode
WG27567	neg.1315	0.803434	1.27067	TvsM	1.14161	part3	the negative ion mode
WG07344	neg.1315	0.803369	1.09347	TvsM	1.14161	part3	the negative ion mode
WG09652	neg.1315	0.803322	1.3472	TvsM	1.14161	part3	the negative ion mode
WG20978	neg.1315	0.803301	1.07319	TvsM	1.14161	part3	the negative ion mode
WG22530	neg.1315	0.803291	1.30879	TvsM	1.14161	part3	the negative ion mode
WG08964	neg.1315	0.80328	1.69509	TvsM	1.14161	part3	the negative ion mode
WG05454	neg.543	0.803205	-1.73756	TvsM	-6.63911	part7	the negative ion mode
WG03991	neg.1315	0.803194	2.39443	TvsM	1.14161	part3	the negative ion mode
WG05491	neg.1315	0.803194	1.94157	TvsM	1.14161	part3	the negative ion mode
WG27562	neg.1315	0.803156	1.23252	TvsM	1.14161	part3	the negative ion mode
WG12980	neg.1315	0.803154	1.16125	TvsM	1.14161	part3	the negative ion mode
WG13084	neg.1315	0.803028	1.28868	TvsM	1.14161	part3	the negative ion mode
WG30974	neg.2737	0.803013	-2.25703	TvsM	-2.4794	part7	the negative ion mode
WG31424	neg.1315	0.802902	1.73299	TvsM	1.14161	part3	the negative ion mode
WG16241	neg.1315	0.80286	1.18658	TvsM	1.14161	part3	the negative ion mode
WG06935	neg.1476	0.802852	-1.09724	TvsM	-6.17147	part7	the negative ion mode
WG07852	neg.414	0.802836	-4.54749	TvsM	-5.82021	part7	the negative ion mode
WG27181	neg.414	0.802791	-3.4002	TvsM	-5.82021	part7	the negative ion mode
WG27934	neg.414	0.802768	-1.69224	TvsM	-5.82021	part7	the negative ion mode
WG06652	neg.1315	0.802751	1.29675	TvsM	1.14161	part3	the negative ion mode
WG12248	neg.1041	0.80271	-1.90737	TvsM	-2.6013	part7	the negative ion mode
WG12132	neg.2737	0.802669	-3.70205	TvsM	-2.4794	part7	the negative ion mode
WG26396	neg.414	0.80266	-4.51975	TvsM	-5.82021	part7	the negative ion mode
WG07826	neg.1476	0.802646	-4.74417	TvsM	-6.17147	part7	the negative ion mode
WG08460	neg.1315	0.802635	1.60087	TvsM	1.14161	part3	the negative ion mode
WG26110	neg.414	0.80263	-4.26047	TvsM	-5.82021	part7	the negative ion mode
WG07826	neg.1210	0.802555	-4.74417	TvsM	-8.46904	part7	the negative ion mode
WG31015	neg.414	0.802551	-2.07755	TvsM	-5.82021	part7	the negative ion mode
WG32314	neg.414	0.802413	-2.8816	TvsM	-5.82021	part7	the negative ion mode
WG19079	neg.2737	0.802413	-1.3956	TvsM	-2.4794	part7	the negative ion mode
WG08958	neg.1315	0.80236	1.4167	TvsM	1.14161	part3	the negative ion mode
WG18045	neg.414	0.802211	-2.62805	TvsM	-5.82021	part7	the negative ion mode
WG19083	neg.414	0.802142	-1.5178	TvsM	-5.82021	part7	the negative ion mode
WG32495	neg.414	0.802134	-2.70792	TvsM	-5.82021	part7	the negative ion mode
WG24156	neg.414	0.802	-3.00629	TvsM	-5.82021	part7	the negative ion mode
WG30972	neg.2737	0.801697	-2.38545	TvsM	-2.4794	part7	the negative ion mode
WG07826	neg.2492	0.801692	-4.74417	TvsM	-9.36928	part7	the negative ion mode
WG32188	neg.414	0.801459	-1.95585	TvsM	-5.82021	part7	the negative ion mode
WG27132	neg.414	0.801224	-2.37255	TvsM	-5.82021	part7	the negative ion mode
WG07826	neg.2400	0.801154	-4.74417	TvsM	-11.7919	part7	the negative ion mode
WG17585	neg.414	0.801108	-1.341	TvsM	-5.82021	part7	the negative ion mode
WG06107	neg.2247	0.800989	1.10339	TvsM	2.24433	part3	the negative ion mode
WG06935	neg.410	0.800873	-1.09724	TvsM	-10.4872	part7	the negative ion mode
WG16846	neg.414	0.800745	-2.12828	TvsM	-5.82021	part7	the negative ion mode
WG06935	neg.90	0.800634	-1.09724	TvsM	-5.68967	part7	the negative ion mode
WG28719	neg.543	-0.800001	1.09568	TvsM	-6.63911	part1	the negative ion mode
WG12132	neg.1315	-0.800033	-3.70205	TvsM	1.14161	part9	the negative ion mode
WG24027	neg.1476	-0.800042	1.50197	TvsM	-6.17147	part1	the negative ion mode
WG03280	neg.2370	-0.800043	1.63957	TvsM	-6.20215	part1	the negative ion mode
WG17222	neg.2737	-0.800069	1.24348	TvsM	-2.4794	part1	the negative ion mode
WG05324	neg.410	-0.80007	1.3516	TvsM	-10.4872	part1	the negative ion mode
WG03354	neg.410	-0.800082	1.69055	TvsM	-10.4872	part1	the negative ion mode
WG30666	neg.162	-0.800083	1.28301	TvsM	-6.01831	part1	the negative ion mode
WG15245	neg.410	-0.800084	1.61165	TvsM	-10.4872	part1	the negative ion mode
WG12791	neg.1476	-0.800157	1.15135	TvsM	-6.17147	part1	the negative ion mode
WG08982	neg.765	-0.800213	1.04013	TvsM	-3.7084	part1	the negative ion mode
WG05324	neg.90	-0.800216	1.3516	TvsM	-5.68967	part1	the negative ion mode
WG07167	neg.2370	-0.800226	1.42603	TvsM	-6.20215	part1	the negative ion mode
WG06322	neg.410	-0.800232	3.0534	TvsM	-10.4872	part1	the negative ion mode
WG12047	neg.410	-0.800232	4.08019	TvsM	-10.4872	part1	the negative ion mode
WG09732	neg.410	-0.800274	1.27868	TvsM	-10.4872	part1	the negative ion mode
WG12047	neg.765	-0.800284	4.08019	TvsM	-3.7084	part1	the negative ion mode
WG12047	neg.1476	-0.800307	4.08019	TvsM	-6.17147	part1	the negative ion mode
WG22389	neg.765	-0.80034	1.65455	TvsM	-3.7084	part1	the negative ion mode
WG17192	neg.765	-0.80038	1.3784	TvsM	-3.7084	part1	the negative ion mode
WG00012	neg.1476	-0.800408	1.32256	TvsM	-6.17147	part1	the negative ion mode
WG12144	neg.1476	-0.800429	1.15479	TvsM	-6.17147	part1	the negative ion mode
WG03354	neg.592	-0.800432	1.69055	TvsM	-7.86606	part1	the negative ion mode
WG12791	neg.410	-0.800448	1.15135	TvsM	-10.4872	part1	the negative ion mode
WG16775	neg.70	-0.800466	1.03909	TvsM	-4.139	part1	the negative ion mode
WG24027	neg.410	-0.800469	1.50197	TvsM	-10.4872	part1	the negative ion mode
WG03354	neg.90	-0.800474	1.69055	TvsM	-5.68967	part1	the negative ion mode
WG07594	neg.2737	-0.800486	1.63856	TvsM	-2.4794	part1	the negative ion mode
WG09732	neg.1476	-0.800521	1.27868	TvsM	-6.17147	part1	the negative ion mode
WG16289	neg.783	-0.800582	1.6137	TvsM	-2.50986	part1	the negative ion mode
WG16775	neg.651	-0.800599	1.03909	TvsM	-5.45752	part1	the negative ion mode
WG13254	neg.783	-0.800616	1.59377	TvsM	-2.50986	part1	the negative ion mode
WG15537	neg.2737	-0.80065	1.01499	TvsM	-2.4794	part1	the negative ion mode
WG00012	neg.2492	-0.800676	1.32256	TvsM	-9.36928	part1	the negative ion mode
WG24027	neg.153	-0.800737	1.50197	TvsM	-8.93966	part1	the negative ion mode
WG24027	neg.90	-0.800756	1.50197	TvsM	-5.68967	part1	the negative ion mode
WG14392	neg.2370	-0.800762	1.03994	TvsM	-6.20215	part1	the negative ion mode
WG15245	neg.1476	-0.800786	1.61165	TvsM	-6.17147	part1	the negative ion mode
WG03280	neg.1210	-0.800804	1.63957	TvsM	-8.46904	part1	the negative ion mode
WG07070	neg.410	-0.800805	1.35136	TvsM	-10.4872	part1	the negative ion mode
WG05594	neg.90	-0.800814	1.40478	TvsM	-5.68967	part1	the negative ion mode
WG13755	neg.765	-0.800852	1.45071	TvsM	-3.7084	part1	the negative ion mode
WG30666	neg.592	-0.800863	1.28301	TvsM	-7.86606	part1	the negative ion mode
WG22389	neg.90	-0.800868	1.65455	TvsM	-5.68967	part1	the negative ion mode
WG12791	neg.90	-0.800873	1.15135	TvsM	-5.68967	part1	the negative ion mode
WG12144	neg.410	-0.80088	1.15479	TvsM	-10.4872	part1	the negative ion mode
WG30666	neg.1437	-0.800886	1.28301	TvsM	-4.59845	part1	the negative ion mode
WG08200	neg.2492	-0.800892	1.47665	TvsM	-9.36928	part1	the negative ion mode
WG27618	neg.2737	-0.800913	1.30789	TvsM	-2.4794	part1	the negative ion mode
WG15245	neg.90	-0.800915	1.61165	TvsM	-5.68967	part1	the negative ion mode
WG08289	neg.543	-0.800924	1.24133	TvsM	-6.63911	part1	the negative ion mode
WG30666	neg.576	-0.800932	1.28301	TvsM	-4.32575	part1	the negative ion mode
WG12791	neg.153	-0.800941	1.15135	TvsM	-8.93966	part1	the negative ion mode
WG05324	neg.592	-0.800953	1.3516	TvsM	-7.86606	part1	the negative ion mode
WG09732	neg.162	-0.80096	1.27868	TvsM	-6.01831	part1	the negative ion mode
WG18077	neg.783	-0.800986	1.67975	TvsM	-2.50986	part1	the negative ion mode
WG32265	neg.78	-0.800992	1.29593	TvsM	-4.56435	part1	the negative ion mode
WG17375	neg.2737	-0.801001	1.25766	TvsM	-2.4794	part1	the negative ion mode
WG28245	neg.2475	-0.801008	1.02058	TvsM	-3.65968	part1	the negative ion mode
WG05348	neg.2737	-0.801011	1.29355	TvsM	-2.4794	part1	the negative ion mode
WG12047	neg.153	-0.801021	4.08019	TvsM	-8.93966	part1	the negative ion mode
WG03354	neg.162	-0.801042	1.69055	TvsM	-6.01831	part1	the negative ion mode
WG26809	neg.2737	-0.801063	1.10695	TvsM	-2.4794	part1	the negative ion mode
WG00693	neg.765	-0.801066	3.57953	TvsM	-3.7084	part1	the negative ion mode
WG01404	neg.2737	-0.801088	1.05833	TvsM	-2.4794	part1	the negative ion mode
WG12558	neg.2492	-0.801098	2.22464	TvsM	-9.36928	part1	the negative ion mode
WG14392	neg.765	-0.801099	1.03994	TvsM	-3.7084	part1	the negative ion mode
WG03280	neg.410	-0.801102	1.63957	TvsM	-10.4872	part1	the negative ion mode
WG31687	neg.2737	-0.801109	1.04339	TvsM	-2.4794	part1	the negative ion mode
WG12791	neg.162	-0.801112	1.15135	TvsM	-6.01831	part1	the negative ion mode
WG12144	neg.90	-0.801115	1.15479	TvsM	-5.68967	part1	the negative ion mode
WG12558	neg.410	-0.801115	2.22464	TvsM	-10.4872	part1	the negative ion mode
WG24027	neg.162	-0.801122	1.50197	TvsM	-6.01831	part1	the negative ion mode
WG16617	neg.783	-0.801122	1.44346	TvsM	-2.50986	part1	the negative ion mode
WG05324	neg.162	-0.801127	1.3516	TvsM	-6.01831	part1	the negative ion mode
WG31388	neg.2737	-0.801136	1.75696	TvsM	-2.4794	part1	the negative ion mode
WG13624	neg.414	-0.801145	1.36175	TvsM	-5.82021	part1	the negative ion mode
WG04119	neg.783	-0.80115	1.29955	TvsM	-2.50986	part1	the negative ion mode
WG31174	neg.2132	-0.801152	1.05114	TvsM	-5.4626	part1	the negative ion mode
WG10009	neg.90	-0.801166	1.02415	TvsM	-5.68967	part1	the negative ion mode
WG17192	neg.2492	-0.801181	1.3784	TvsM	-9.36928	part1	the negative ion mode
WG02485	neg.765	-0.80122	1.06584	TvsM	-3.7084	part1	the negative ion mode
WG07070	neg.2492	-0.801225	1.35136	TvsM	-9.36928	part1	the negative ion mode
WG13498	neg.765	-0.801239	1.68996	TvsM	-3.7084	part1	the negative ion mode
WG17647	neg.783	-0.801246	1.32695	TvsM	-2.50986	part1	the negative ion mode
WG00939	neg.783	-0.801253	1.71973	TvsM	-2.50986	part1	the negative ion mode
WG13739	neg.783	-0.801257	1.74477	TvsM	-2.50986	part1	the negative ion mode
WG03354	neg.2492	-0.801265	1.69055	TvsM	-9.36928	part1	the negative ion mode
WG05324	neg.1476	-0.801291	1.3516	TvsM	-6.17147	part1	the negative ion mode
WG20978	neg.783	-0.801293	1.07319	TvsM	-2.50986	part1	the negative ion mode
WG20666	neg.2492	-0.801293	1.16982	TvsM	-9.36928	part1	the negative ion mode
WG09732	neg.153	-0.801303	1.27868	TvsM	-8.93966	part1	the negative ion mode
WG03376	neg.765	-0.801314	1.11973	TvsM	-3.7084	part1	the negative ion mode
WG05324	neg.1437	-0.801321	1.3516	TvsM	-4.59845	part1	the negative ion mode
WG00012	neg.410	-0.801326	1.32256	TvsM	-10.4872	part1	the negative ion mode
WG05778	neg.783	-0.801335	1.28806	TvsM	-2.50986	part1	the negative ion mode
WG09732	neg.1437	-0.80135	1.27868	TvsM	-4.59845	part1	the negative ion mode
WG13912	neg.765	-0.801359	1.036	TvsM	-3.7084	part1	the negative ion mode
WG00682	neg.783	-0.801373	1.17245	TvsM	-2.50986	part1	the negative ion mode
WG23302	neg.90	-0.801385	2.03263	TvsM	-5.68967	part1	the negative ion mode
WG09732	neg.576	-0.801401	1.27868	TvsM	-4.32575	part1	the negative ion mode
WG09732	neg.592	-0.801406	1.27868	TvsM	-7.86606	part1	the negative ion mode
WG05491	neg.783	-0.801415	1.94157	TvsM	-2.50986	part1	the negative ion mode
WG03354	neg.1476	-0.801425	1.69055	TvsM	-6.17147	part1	the negative ion mode
WG00012	neg.90	-0.801427	1.32256	TvsM	-5.68967	part1	the negative ion mode
WG14774	neg.414	-0.801437	1.60384	TvsM	-5.82021	part1	the negative ion mode
WG05768	neg.90	-0.801451	1.5017	TvsM	-5.68967	part1	the negative ion mode
WG10009	neg.2492	-0.801467	1.02415	TvsM	-9.36928	part1	the negative ion mode
WG05545	neg.783	-0.801469	1.13108	TvsM	-2.50986	part1	the negative ion mode
WG03181	neg.765	-0.801526	1.35484	TvsM	-3.7084	part1	the negative ion mode
WG12144	neg.2492	-0.801535	1.15479	TvsM	-9.36928	part1	the negative ion mode
WG06652	neg.783	-0.801543	1.29675	TvsM	-2.50986	part1	the negative ion mode
WG07070	neg.765	-0.801554	1.35136	TvsM	-3.7084	part1	the negative ion mode
WG27562	neg.783	-0.80156	1.23252	TvsM	-2.50986	part1	the negative ion mode
WG04125	neg.414	-0.801612	1.27687	TvsM	-5.82021	part1	the negative ion mode
WG12047	neg.162	-0.801624	4.08019	TvsM	-6.01831	part1	the negative ion mode
WG12529	neg.765	-0.801632	1.35293	TvsM	-3.7084	part1	the negative ion mode
WG20068	neg.765	-0.801662	1.11754	TvsM	-3.7084	part1	the negative ion mode
WG26624	neg.783	-0.801671	1.59654	TvsM	-2.50986	part1	the negative ion mode
WG20629	neg.783	-0.801673	1.26898	TvsM	-2.50986	part1	the negative ion mode
WG08200	neg.90	-0.801682	1.47665	TvsM	-5.68967	part1	the negative ion mode
WG24027	neg.576	-0.801688	1.50197	TvsM	-4.32575	part1	the negative ion mode
WG08460	neg.783	-0.801694	1.60087	TvsM	-2.50986	part1	the negative ion mode
WG04960	neg.651	-0.801704	1.57324	TvsM	-5.45752	part1	the negative ion mode
WG03957	neg.783	-0.801711	1.42396	TvsM	-2.50986	part1	the negative ion mode
WG12791	neg.2492	-0.801716	1.15135	TvsM	-9.36928	part1	the negative ion mode
WG10941	neg.783	-0.801722	1.105	TvsM	-2.50986	part1	the negative ion mode
WG00012	neg.576	-0.801751	1.32256	TvsM	-4.32575	part1	the negative ion mode
WG24087	neg.783	-0.801766	1.30777	TvsM	-2.50986	part1	the negative ion mode
WG29180	neg.783	-0.801774	1.02512	TvsM	-2.50986	part1	the negative ion mode
WG19793	neg.783	-0.801776	1.15502	TvsM	-2.50986	part1	the negative ion mode
WG12791	neg.592	-0.801779	1.15135	TvsM	-7.86606	part1	the negative ion mode
WG04027	neg.783	-0.80178	1.21014	TvsM	-2.50986	part1	the negative ion mode
WG12791	neg.576	-0.801798	1.15135	TvsM	-4.32575	part1	the negative ion mode
WG05324	neg.153	-0.801803	1.3516	TvsM	-8.93966	part1	the negative ion mode
WG27308	neg.414	-0.801806	1.23614	TvsM	-5.82021	part1	the negative ion mode
WG10009	neg.1476	-0.801814	1.02415	TvsM	-6.17147	part1	the negative ion mode
WG15245	neg.162	-0.801821	1.61165	TvsM	-6.01831	part1	the negative ion mode
WG05324	neg.576	-0.801824	1.3516	TvsM	-4.32575	part1	the negative ion mode
WG06455	neg.783	-0.801831	1.20897	TvsM	-2.50986	part1	the negative ion mode
WG03354	neg.1437	-0.801831	1.69055	TvsM	-4.59845	part1	the negative ion mode
WG04754	neg.783	-0.801835	1.16986	TvsM	-2.50986	part1	the negative ion mode
WG09508	neg.78	-0.801841	1.0377	TvsM	-4.56435	part1	the negative ion mode
WG15245	neg.153	-0.801845	1.61165	TvsM	-8.93966	part1	the negative ion mode
WG09732	neg.2492	-0.801857	1.27868	TvsM	-9.36928	part1	the negative ion mode
WG24027	neg.1437	-0.801857	1.50197	TvsM	-4.59845	part1	the negative ion mode
WG01926	neg.414	-0.801864	1.25957	TvsM	-5.82021	part1	the negative ion mode
WG28460	neg.783	-0.801867	1.54103	TvsM	-2.50986	part1	the negative ion mode
WG03656	neg.783	-0.801879	1.38696	TvsM	-2.50986	part1	the negative ion mode
WG05324	neg.2492	-0.80188	1.3516	TvsM	-9.36928	part1	the negative ion mode
WG17192	neg.410	-0.801894	1.3784	TvsM	-10.4872	part1	the negative ion mode
WG04242	neg.783	-0.801907	1.43731	TvsM	-2.50986	part1	the negative ion mode
WG24027	neg.2492	-0.801908	1.50197	TvsM	-9.36928	part1	the negative ion mode
WG00088	neg.414	-0.801909	1.44063	TvsM	-5.82021	part1	the negative ion mode
WG09652	neg.783	-0.801919	1.3472	TvsM	-2.50986	part1	the negative ion mode
WG03376	neg.2492	-0.801925	1.11973	TvsM	-9.36928	part1	the negative ion mode
WG31775	neg.783	-0.801938	1.63255	TvsM	-2.50986	part1	the negative ion mode
WG03614	neg.2737	-0.801954	1.25073	TvsM	-2.4794	part1	the negative ion mode
WG12144	neg.162	-0.80196	1.15479	TvsM	-6.01831	part1	the negative ion mode
WG24027	neg.592	-0.80196	1.50197	TvsM	-7.86606	part1	the negative ion mode
WG13084	neg.783	-0.801965	1.28868	TvsM	-2.50986	part1	the negative ion mode
WG22530	neg.783	-0.80197	1.30879	TvsM	-2.50986	part1	the negative ion mode
WG14779	neg.783	-0.80198	1.20202	TvsM	-2.50986	part1	the negative ion mode
WG00012	neg.162	-0.801981	1.32256	TvsM	-6.01831	part1	the negative ion mode
WG12047	neg.576	-0.801981	4.08019	TvsM	-4.32575	part1	the negative ion mode
WG29171	neg.783	-0.801982	1.33822	TvsM	-2.50986	part1	the negative ion mode
WG31424	neg.783	-0.801986	1.73299	TvsM	-2.50986	part1	the negative ion mode
WG12791	neg.1437	-0.801995	1.15135	TvsM	-4.59845	part1	the negative ion mode
WG00519	neg.2737	-0.802	1.05606	TvsM	-2.4794	part1	the negative ion mode
WG08156	neg.414	-0.802	1.1378	TvsM	-5.82021	part1	the negative ion mode
WG22389	neg.162	-0.802009	1.65455	TvsM	-6.01831	part1	the negative ion mode
WG12144	neg.576	-0.802021	1.15479	TvsM	-4.32575	part1	the negative ion mode
WG29628	neg.783	-0.802033	1.41485	TvsM	-2.50986	part1	the negative ion mode
WG15245	neg.2492	-0.802033	1.61165	TvsM	-9.36928	part1	the negative ion mode
WG32726	neg.783	-0.802045	1.56004	TvsM	-2.50986	part1	the negative ion mode
WG03354	neg.576	-0.802047	1.69055	TvsM	-4.32575	part1	the negative ion mode
WG08958	neg.783	-0.80206	1.4167	TvsM	-2.50986	part1	the negative ion mode
WG10237	neg.783	-0.802066	1.19642	TvsM	-2.50986	part1	the negative ion mode
WG00012	neg.592	-0.802073	1.32256	TvsM	-7.86606	part1	the negative ion mode
WG25371	neg.414	-0.802075	1.10024	TvsM	-5.82021	part1	the negative ion mode
WG05594	neg.162	-0.802087	1.40478	TvsM	-6.01831	part1	the negative ion mode
WG12047	neg.1437	-0.802089	4.08019	TvsM	-4.59845	part1	the negative ion mode
WG05768	neg.1476	-0.802094	1.5017	TvsM	-6.17147	part1	the negative ion mode
WG12558	neg.765	-0.802094	2.22464	TvsM	-3.7084	part1	the negative ion mode
WG12047	neg.2492	-0.802096	4.08019	TvsM	-9.36928	part1	the negative ion mode
WG23302	neg.1476	-0.802122	2.03263	TvsM	-6.17147	part1	the negative ion mode
WG22389	neg.2492	-0.802131	1.65455	TvsM	-9.36928	part1	the negative ion mode
WG10828	neg.783	-0.80215	1.53618	TvsM	-2.50986	part1	the negative ion mode
WG13155	neg.783	-0.80215	1.08956	TvsM	-2.50986	part1	the negative ion mode
WG02915	neg.414	-0.80216	1.43595	TvsM	-5.82021	part1	the negative ion mode
WG15907	neg.2737	-0.80216	1.08019	TvsM	-2.4794	part1	the negative ion mode
WG10532	neg.783	-0.802163	1.18231	TvsM	-2.50986	part1	the negative ion mode
WG00693	neg.2492	-0.802167	3.57953	TvsM	-9.36928	part1	the negative ion mode
WG22389	neg.1476	-0.802169	1.65455	TvsM	-6.17147	part1	the negative ion mode
WG02485	neg.90	-0.802181	1.06584	TvsM	-5.68967	part1	the negative ion mode
WG07070	neg.592	-0.802181	1.35136	TvsM	-7.86606	part1	the negative ion mode
WG12144	neg.153	-0.80219	1.15479	TvsM	-8.93966	part1	the negative ion mode
WG08200	neg.1476	-0.802192	1.47665	TvsM	-6.17147	part1	the negative ion mode
WG10005	neg.414	-0.802194	1.0339	TvsM	-5.82021	part1	the negative ion mode
WG28372	neg.2737	-0.802213	1.09408	TvsM	-2.4794	part1	the negative ion mode
WG05768	neg.162	-0.802225	1.5017	TvsM	-6.01831	part1	the negative ion mode
WG05673	neg.783	-0.802228	1.45157	TvsM	-2.50986	part1	the negative ion mode
WG05977	neg.783	-0.802245	1.40274	TvsM	-2.50986	part1	the negative ion mode
WG03280	neg.90	-0.80225	1.63957	TvsM	-5.68967	part1	the negative ion mode
WG02905	neg.543	-0.802251	1.48818	TvsM	-6.63911	part1	the negative ion mode
WG23096	neg.783	-0.802266	1.03259	TvsM	-2.50986	part1	the negative ion mode
WG06322	neg.2492	-0.802268	3.0534	TvsM	-9.36928	part1	the negative ion mode
WG06322	neg.90	-0.802286	3.0534	TvsM	-5.68967	part1	the negative ion mode
WG19588	neg.783	-0.802291	1.13667	TvsM	-2.50986	part1	the negative ion mode
WG23302	neg.153	-0.802296	2.03263	TvsM	-8.93966	part1	the negative ion mode
WG20666	neg.410	-0.802298	1.16982	TvsM	-10.4872	part1	the negative ion mode
WG27156	neg.2737	-0.802315	1.41365	TvsM	-2.4794	part1	the negative ion mode
WG28849	neg.783	-0.802319	1.15593	TvsM	-2.50986	part1	the negative ion mode
WG03151	neg.783	-0.802323	1.44935	TvsM	-2.50986	part1	the negative ion mode
WG23633	neg.783	-0.802323	1.05004	TvsM	-2.50986	part1	the negative ion mode
WG03280	neg.2492	-0.802335	1.63957	TvsM	-9.36928	part1	the negative ion mode
WG23302	neg.162	-0.802352	2.03263	TvsM	-6.01831	part1	the negative ion mode
WG10465	neg.783	-0.802352	1.3154	TvsM	-2.50986	part1	the negative ion mode
WG28598	neg.783	-0.802361	1.78474	TvsM	-2.50986	part1	the negative ion mode
WG08964	neg.783	-0.802375	1.69509	TvsM	-2.50986	part1	the negative ion mode
WG22220	neg.414	-0.802394	1.13964	TvsM	-5.82021	part1	the negative ion mode
WG24540	neg.783	-0.802432	1.18907	TvsM	-2.50986	part1	the negative ion mode
WG05594	neg.2492	-0.802444	1.40478	TvsM	-9.36928	part1	the negative ion mode
WG05594	neg.1476	-0.802451	1.40478	TvsM	-6.17147	part1	the negative ion mode
WG09353	neg.2737	-0.802454	1.42158	TvsM	-2.4794	part1	the negative ion mode
WG22389	neg.592	-0.802455	1.65455	TvsM	-7.86606	part1	the negative ion mode
WG12980	neg.783	-0.802466	1.16125	TvsM	-2.50986	part1	the negative ion mode
WG30786	neg.2737	-0.802467	1.02998	TvsM	-2.4794	part1	the negative ion mode
WG27086	neg.414	-0.802471	1.26144	TvsM	-5.82021	part1	the negative ion mode
WG05594	neg.1437	-0.802472	1.40478	TvsM	-4.59845	part1	the negative ion mode
WG05594	neg.592	-0.802481	1.40478	TvsM	-7.86606	part1	the negative ion mode
WG02485	neg.1476	-0.802491	1.06584	TvsM	-6.17147	part1	the negative ion mode
WG13755	neg.410	-0.802491	1.45071	TvsM	-10.4872	part1	the negative ion mode
WG12144	neg.592	-0.802493	1.15479	TvsM	-7.86606	part1	the negative ion mode
WG05768	neg.153	-0.802505	1.5017	TvsM	-8.93966	part1	the negative ion mode
WG23302	neg.1437	-0.802505	2.03263	TvsM	-4.59845	part1	the negative ion mode
WG07763	neg.414	-0.802508	1.37725	TvsM	-5.82021	part1	the negative ion mode
WG00012	neg.153	-0.802523	1.32256	TvsM	-8.93966	part1	the negative ion mode
WG02485	neg.153	-0.802528	1.06584	TvsM	-8.93966	part1	the negative ion mode
WG12558	neg.1476	-0.80254	2.22464	TvsM	-6.17147	part1	the negative ion mode
WG07344	neg.783	-0.802548	1.09347	TvsM	-2.50986	part1	the negative ion mode
WG08982	neg.576	-0.802552	1.04013	TvsM	-4.32575	part1	the negative ion mode
WG13498	neg.90	-0.802561	1.68996	TvsM	-5.68967	part1	the negative ion mode
WG02193	neg.414	-0.802565	1.16108	TvsM	-5.82021	part1	the negative ion mode
WG12080	neg.783	-0.802567	2.02515	TvsM	-2.50986	part1	the negative ion mode
WG06322	neg.1476	-0.802573	3.0534	TvsM	-6.17147	part1	the negative ion mode
WG27404	neg.783	-0.802573	1.68338	TvsM	-2.50986	part1	the negative ion mode
WG03354	neg.153	-0.802575	1.69055	TvsM	-8.93966	part1	the negative ion mode
WG13498	neg.410	-0.802587	1.68996	TvsM	-10.4872	part1	the negative ion mode
WG08982	neg.592	-0.802591	1.04013	TvsM	-7.86606	part1	the negative ion mode
WG12144	neg.1437	-0.802599	1.15479	TvsM	-4.59845	part1	the negative ion mode
WG19663	neg.2475	-0.802607	1.35573	TvsM	-3.65968	part1	the negative ion mode
WG12790	neg.414	-0.802617	1.39721	TvsM	-5.82021	part1	the negative ion mode
WG01089	neg.783	-0.802621	1.84191	TvsM	-2.50986	part1	the negative ion mode
WG15245	neg.592	-0.802627	1.61165	TvsM	-7.86606	part1	the negative ion mode
WG03181	neg.90	-0.802629	1.35484	TvsM	-5.68967	part1	the negative ion mode
WG03376	neg.90	-0.802636	1.11973	TvsM	-5.68967	part1	the negative ion mode
WG09846	neg.414	-0.802679	1.18685	TvsM	-5.82021	part1	the negative ion mode
WG06322	neg.765	-0.802697	3.0534	TvsM	-3.7084	part1	the negative ion mode
WG22389	neg.576	-0.802704	1.65455	TvsM	-4.32575	part1	the negative ion mode
WG15245	neg.1437	-0.802716	1.61165	TvsM	-4.59845	part1	the negative ion mode
WG16358	neg.783	-0.802718	1.09993	TvsM	-2.50986	part1	the negative ion mode
WG22389	neg.1437	-0.802718	1.65455	TvsM	-4.59845	part1	the negative ion mode
WG13912	neg.410	-0.802725	1.036	TvsM	-10.4872	part1	the negative ion mode
WG12558	neg.592	-0.80273	2.22464	TvsM	-7.86606	part1	the negative ion mode
WG16241	neg.783	-0.802735	1.18658	TvsM	-2.50986	part1	the negative ion mode
WG15245	neg.576	-0.802749	1.61165	TvsM	-4.32575	part1	the negative ion mode
WG05443	neg.414	-0.802772	1.15007	TvsM	-5.82021	part1	the negative ion mode
WG00012	neg.1437	-0.802775	1.32256	TvsM	-4.59845	part1	the negative ion mode
WG13912	neg.90	-0.802784	1.036	TvsM	-5.68967	part1	the negative ion mode
WG13755	neg.90	-0.802789	1.45071	TvsM	-5.68967	part1	the negative ion mode
WG08982	neg.410	-0.802798	1.04013	TvsM	-10.4872	part1	the negative ion mode
WG24301	neg.783	-0.8028	1.05938	TvsM	-2.50986	part1	the negative ion mode
WG05594	neg.576	-0.8028	1.40478	TvsM	-4.32575	part1	the negative ion mode
WG01082	neg.2737	-0.802805	1.78993	TvsM	-2.4794	part1	the negative ion mode
WG17441	neg.414	-0.802807	1.09526	TvsM	-5.82021	part1	the negative ion mode
WG15452	neg.783	-0.802817	1.23136	TvsM	-2.50986	part1	the negative ion mode
WG00041	neg.783	-0.802819	1.62893	TvsM	-2.50986	part1	the negative ion mode
WG12175	neg.783	-0.802823	1.38015	TvsM	-2.50986	part1	the negative ion mode
WG05768	neg.1437	-0.80284	1.5017	TvsM	-4.59845	part1	the negative ion mode
WG05537	neg.783	-0.802853	1.13663	TvsM	-2.50986	part1	the negative ion mode
WG17192	neg.90	-0.802866	1.3784	TvsM	-5.68967	part1	the negative ion mode
WG06393	neg.414	-0.802873	1.09764	TvsM	-5.82021	part1	the negative ion mode
WG05266	neg.414	-0.802892	1.03634	TvsM	-5.82021	part1	the negative ion mode
WG22890	neg.414	-0.802902	1.16854	TvsM	-5.82021	part1	the negative ion mode
WG03991	neg.783	-0.802909	2.39443	TvsM	-2.50986	part1	the negative ion mode
WG27626	neg.783	-0.802909	1.5778	TvsM	-2.50986	part1	the negative ion mode
WG13912	neg.1476	-0.802925	1.036	TvsM	-6.17147	part1	the negative ion mode
WG11856	neg.783	-0.802943	1.03302	TvsM	-2.50986	part1	the negative ion mode
WG13498	neg.1476	-0.802948	1.68996	TvsM	-6.17147	part1	the negative ion mode
WG03546	neg.414	-0.802958	1.09568	TvsM	-5.82021	part1	the negative ion mode
WG00693	neg.1476	-0.802972	3.57953	TvsM	-6.17147	part1	the negative ion mode
WG02485	neg.410	-0.802979	1.06584	TvsM	-10.4872	part1	the negative ion mode
WG12047	neg.592	-0.802986	4.08019	TvsM	-7.86606	part1	the negative ion mode
WG13993	neg.414	-0.803003	1.07332	TvsM	-5.82021	part1	the negative ion mode
WG32196	neg.783	-0.803004	1.05733	TvsM	-2.50986	part1	the negative ion mode
WG31557	neg.414	-0.803024	1.03417	TvsM	-5.82021	part1	the negative ion mode
WG03376	neg.592	-0.803026	1.11973	TvsM	-7.86606	part1	the negative ion mode
WG14112	neg.414	-0.80303	1.1573	TvsM	-5.82021	part1	the negative ion mode
WG17192	neg.576	-0.803035	1.3784	TvsM	-4.32575	part1	the negative ion mode
WG01783	neg.2737	-0.803061	1.31639	TvsM	-2.4794	part1	the negative ion mode
WG16408	neg.414	-0.803065	1.11763	TvsM	-5.82021	part1	the negative ion mode
WG02325	neg.414	-0.803085	1.02894	TvsM	-5.82021	part1	the negative ion mode
WG13809	neg.783	-0.803088	1.02442	TvsM	-2.50986	part1	the negative ion mode
WG30512	neg.783	-0.80309	1.04071	TvsM	-2.50986	part1	the negative ion mode
WG31004	neg.414	-0.803098	1.02074	TvsM	-5.82021	part1	the negative ion mode
WG05768	neg.2492	-0.803103	1.5017	TvsM	-9.36928	part1	the negative ion mode
WG03376	neg.410	-0.803106	1.11973	TvsM	-10.4872	part1	the negative ion mode
WG25624	neg.414	-0.803117	1.22783	TvsM	-5.82021	part1	the negative ion mode
WG31693	neg.414	-0.803121	1.07612	TvsM	-5.82021	part1	the negative ion mode
WG20666	neg.576	-0.803122	1.16982	TvsM	-4.32575	part1	the negative ion mode
WG17192	neg.1437	-0.803124	1.3784	TvsM	-4.59845	part1	the negative ion mode
WG03181	neg.2492	-0.803141	1.35484	TvsM	-9.36928	part1	the negative ion mode
WG14208	neg.2737	-0.803147	1.28028	TvsM	-2.4794	part1	the negative ion mode
WG23434	neg.783	-0.803149	1.00938	TvsM	-2.50986	part1	the negative ion mode
WG17192	neg.592	-0.803181	1.3784	TvsM	-7.86606	part1	the negative ion mode
WG22684	neg.783	-0.803187	1.77495	TvsM	-2.50986	part1	the negative ion mode
WG02485	neg.1437	-0.80319	1.06584	TvsM	-4.59845	part1	the negative ion mode
WG03280	neg.1476	-0.803199	1.63957	TvsM	-6.17147	part1	the negative ion mode
WG08338	neg.414	-0.803212	1.38276	TvsM	-5.82021	part1	the negative ion mode
WG23302	neg.576	-0.803218	2.03263	TvsM	-4.32575	part1	the negative ion mode
WG13755	neg.1476	-0.803221	1.45071	TvsM	-6.17147	part1	the negative ion mode
WG20848	neg.414	-0.80323	1.00623	TvsM	-5.82021	part1	the negative ion mode
WG07167	neg.1210	-0.803234	1.42603	TvsM	-8.46904	part1	the negative ion mode
WG05594	neg.153	-0.803242	1.40478	TvsM	-8.93966	part1	the negative ion mode
WG24567	neg.414	-0.803247	1.27634	TvsM	-5.82021	part1	the negative ion mode
WG05768	neg.592	-0.803258	1.5017	TvsM	-7.86606	part1	the negative ion mode
WG13912	neg.2492	-0.803268	1.036	TvsM	-9.36928	part1	the negative ion mode
WG00693	neg.410	-0.803279	3.57953	TvsM	-10.4872	part1	the negative ion mode
WG08982	neg.1476	-0.803282	1.04013	TvsM	-6.17147	part1	the negative ion mode
WG06322	neg.153	-0.803289	3.0534	TvsM	-8.93966	part1	the negative ion mode
WG20666	neg.1437	-0.803291	1.16982	TvsM	-4.59845	part1	the negative ion mode
WG03181	neg.1476	-0.803298	1.35484	TvsM	-6.17147	part1	the negative ion mode
WG07070	neg.1476	-0.803298	1.35136	TvsM	-6.17147	part1	the negative ion mode
WG17342	neg.414	-0.803299	1.01428	TvsM	-5.82021	part1	the negative ion mode
WG03376	neg.1476	-0.803303	1.11973	TvsM	-6.17147	part1	the negative ion mode
WG07167	neg.2400	-0.803307	1.42603	TvsM	-11.7919	part1	the negative ion mode
WG17430	neg.414	-0.803313	1.01449	TvsM	-5.82021	part1	the negative ion mode
WG13498	neg.153	-0.803319	1.68996	TvsM	-8.93966	part1	the negative ion mode
WG03181	neg.1437	-0.803326	1.35484	TvsM	-4.59845	part1	the negative ion mode
WG05768	neg.576	-0.803333	1.5017	TvsM	-4.32575	part1	the negative ion mode
WG06322	neg.592	-0.803333	3.0534	TvsM	-7.86606	part1	the negative ion mode
WG20666	neg.592	-0.803338	1.16982	TvsM	-7.86606	part1	the negative ion mode
WG23783	neg.783	-0.803342	1.76886	TvsM	-2.50986	part1	the negative ion mode
WG22389	neg.153	-0.80335	1.65455	TvsM	-8.93966	part1	the negative ion mode
WG03181	neg.592	-0.803354	1.35484	TvsM	-7.86606	part1	the negative ion mode
WG16533	neg.2737	-0.803376	1.05783	TvsM	-2.4794	part1	the negative ion mode
WG08200	neg.153	-0.803391	1.47665	TvsM	-8.93966	part1	the negative ion mode
WG21998	neg.783	-0.803397	1.12384	TvsM	-2.50986	part1	the negative ion mode
WG06325	neg.414	-0.803422	1.00228	TvsM	-5.82021	part1	the negative ion mode
WG01998	neg.414	-0.803425	1.90034	TvsM	-5.82021	part1	the negative ion mode
WG11333	neg.651	-0.80344	1.13363	TvsM	-5.45752	part1	the negative ion mode
WG03280	neg.153	-0.803448	1.63957	TvsM	-8.93966	part1	the negative ion mode
WG10009	neg.153	-0.803455	1.02415	TvsM	-8.93966	part1	the negative ion mode
WG14392	neg.2400	-0.803459	1.03994	TvsM	-11.7919	part1	the negative ion mode
WG05145	neg.783	-0.803466	1.4394	TvsM	-2.50986	part1	the negative ion mode
WG17437	neg.414	-0.803472	1.03594	TvsM	-5.82021	part1	the negative ion mode
WG02241	neg.2132	-0.803474	1.42283	TvsM	-5.4626	part1	the negative ion mode
WG13498	neg.2492	-0.803484	1.68996	TvsM	-9.36928	part1	the negative ion mode
WG28688	neg.783	-0.80349	1.32891	TvsM	-2.50986	part1	the negative ion mode
WG29061	neg.414	-0.803499	1.18947	TvsM	-5.82021	part1	the negative ion mode
WG03181	neg.153	-0.803502	1.35484	TvsM	-8.93966	part1	the negative ion mode
WG23302	neg.592	-0.803502	2.03263	TvsM	-7.86606	part1	the negative ion mode
WG26019	neg.414	-0.803505	1.06203	TvsM	-5.82021	part1	the negative ion mode
WG06385	neg.414	-0.803509	1.0009	TvsM	-5.82021	part1	the negative ion mode
WG17192	neg.162	-0.803509	1.3784	TvsM	-6.01831	part1	the negative ion mode
WG20666	neg.1476	-0.803519	1.16982	TvsM	-6.17147	part1	the negative ion mode
WG06322	neg.1437	-0.803526	3.0534	TvsM	-4.59845	part1	the negative ion mode
WG00693	neg.592	-0.803533	3.57953	TvsM	-7.86606	part1	the negative ion mode
WG15712	neg.414	-0.803537	1.15561	TvsM	-5.82021	part1	the negative ion mode
WG17192	neg.1476	-0.803549	1.3784	TvsM	-6.17147	part1	the negative ion mode
WG13755	neg.153	-0.803561	1.45071	TvsM	-8.93966	part1	the negative ion mode
WG19741	neg.414	-0.803562	1.04539	TvsM	-5.82021	part1	the negative ion mode
WG14298	neg.414	-0.803567	1.19701	TvsM	-5.82021	part1	the negative ion mode
WG19046	neg.414	-0.803569	1.22316	TvsM	-5.82021	part1	the negative ion mode
WG23302	neg.2492	-0.803585	2.03263	TvsM	-9.36928	part1	the negative ion mode
WG14392	neg.1210	-0.803586	1.03994	TvsM	-8.46904	part1	the negative ion mode
WG08982	neg.162	-0.803587	1.04013	TvsM	-6.01831	part1	the negative ion mode
WG08982	neg.1437	-0.803589	1.04013	TvsM	-4.59845	part1	the negative ion mode
WG08982	neg.90	-0.803596	1.04013	TvsM	-5.68967	part1	the negative ion mode
WG04960	neg.78	-0.803596	1.57324	TvsM	-4.56435	part1	the negative ion mode
WG11753	neg.414	-0.803598	1.16748	TvsM	-5.82021	part1	the negative ion mode
WG02485	neg.2492	-0.80361	1.06584	TvsM	-9.36928	part1	the negative ion mode
WG13672	neg.2132	-0.803612	1.24106	TvsM	-5.4626	part1	the negative ion mode
WG13912	neg.153	-0.803627	1.036	TvsM	-8.93966	part1	the negative ion mode
WG13755	neg.2492	-0.803639	1.45071	TvsM	-9.36928	part1	the negative ion mode
WG17192	neg.153	-0.803655	1.3784	TvsM	-8.93966	part1	the negative ion mode
WG01248	neg.414	-0.803659	1.3085	TvsM	-5.82021	part1	the negative ion mode
WG12558	neg.576	-0.803662	2.22464	TvsM	-4.32575	part1	the negative ion mode
WG12558	neg.90	-0.803667	2.22464	TvsM	-5.68967	part1	the negative ion mode
WG17318	neg.414	-0.803689	1.3895	TvsM	-5.82021	part1	the negative ion mode
WG30876	neg.414	-0.803709	1.44502	TvsM	-5.82021	part1	the negative ion mode
WG32221	neg.414	-0.803709	1.14535	TvsM	-5.82021	part1	the negative ion mode
WG11127	neg.414	-0.803713	1.01743	TvsM	-5.82021	part1	the negative ion mode
WG07167	neg.410	-0.803717	1.42603	TvsM	-10.4872	part1	the negative ion mode
WG06322	neg.576	-0.803732	3.0534	TvsM	-4.32575	part1	the negative ion mode
WG11356	neg.783	-0.803733	1.11278	TvsM	-2.50986	part1	the negative ion mode
WG26422	neg.414	-0.803735	1.24716	TvsM	-5.82021	part1	the negative ion mode
WG32265	neg.765	-0.803744	1.29593	TvsM	-3.7084	part1	the negative ion mode
WG13498	neg.1437	-0.803756	1.68996	TvsM	-4.59845	part1	the negative ion mode
WG18756	neg.543	-0.803758	1.38801	TvsM	-6.63911	part1	the negative ion mode
WG06322	neg.162	-0.803775	3.0534	TvsM	-6.01831	part1	the negative ion mode
WG20666	neg.153	-0.803777	1.16982	TvsM	-8.93966	part1	the negative ion mode
WG07467	neg.414	-0.803781	1.42722	TvsM	-5.82021	part1	the negative ion mode
WG20666	neg.90	-0.803793	1.16982	TvsM	-5.68967	part1	the negative ion mode
WG19041	neg.414	-0.803798	1.18928	TvsM	-5.82021	part1	the negative ion mode
WG13755	neg.1437	-0.803798	1.45071	TvsM	-4.59845	part1	the negative ion mode
WG27569	neg.414	-0.803817	1.58396	TvsM	-5.82021	part1	the negative ion mode
WG08294	neg.2475	-0.803821	1.32267	TvsM	-3.65968	part1	the negative ion mode
WG18692	neg.414	-0.803856	1.44047	TvsM	-5.82021	part1	the negative ion mode
WG20666	neg.162	-0.803864	1.16982	TvsM	-6.01831	part1	the negative ion mode
WG03114	neg.414	-0.80388	1.14727	TvsM	-5.82021	part1	the negative ion mode
WG02485	neg.576	-0.80388	1.06584	TvsM	-4.32575	part1	the negative ion mode
WG06838	neg.414	-0.803886	1.26633	TvsM	-5.82021	part1	the negative ion mode
WG00693	neg.90	-0.803918	3.57953	TvsM	-5.68967	part1	the negative ion mode
WG27943	neg.414	-0.80392	1.07603	TvsM	-5.82021	part1	the negative ion mode
WG10084	neg.414	-0.803928	1.31246	TvsM	-5.82021	part1	the negative ion mode
WG14846	neg.414	-0.803929	1.23244	TvsM	-5.82021	part1	the negative ion mode
WG13912	neg.1437	-0.803944	1.036	TvsM	-4.59845	part1	the negative ion mode
WG07070	neg.90	-0.803951	1.35136	TvsM	-5.68967	part1	the negative ion mode
WG08200	neg.576	-0.803959	1.47665	TvsM	-4.32575	part1	the negative ion mode
WG03376	neg.162	-0.80396	1.11973	TvsM	-6.01831	part1	the negative ion mode
WG20119	neg.414	-0.803968	1.10878	TvsM	-5.82021	part1	the negative ion mode
WG00139	neg.414	-0.803969	1.33678	TvsM	-5.82021	part1	the negative ion mode
WG16775	neg.1041	-0.803991	1.03909	TvsM	-2.6013	part1	the negative ion mode
WG00533	neg.414	-0.804012	1.74164	TvsM	-5.82021	part1	the negative ion mode
WG08200	neg.1437	-0.804017	1.47665	TvsM	-4.59845	part1	the negative ion mode
WG12629	neg.414	-0.804021	1.05858	TvsM	-5.82021	part1	the negative ion mode
WG10681	neg.414	-0.804038	1.05985	TvsM	-5.82021	part1	the negative ion mode
WG03376	neg.1437	-0.804054	1.11973	TvsM	-4.59845	part1	the negative ion mode
WG03181	neg.162	-0.804056	1.35484	TvsM	-6.01831	part1	the negative ion mode
WG16794	neg.414	-0.804065	1.06237	TvsM	-5.82021	part1	the negative ion mode
WG12112	neg.783	-0.804066	1.42642	TvsM	-2.50986	part1	the negative ion mode
WG13498	neg.162	-0.804068	1.68996	TvsM	-6.01831	part1	the negative ion mode
WG12558	neg.162	-0.804075	2.22464	TvsM	-6.01831	part1	the negative ion mode
WG22084	neg.414	-0.804089	1.13404	TvsM	-5.82021	part1	the negative ion mode
WG30866	neg.414	-0.804095	1.41967	TvsM	-5.82021	part1	the negative ion mode
WG02485	neg.162	-0.804096	1.06584	TvsM	-6.01831	part1	the negative ion mode
WG13912	neg.162	-0.804099	1.036	TvsM	-6.01831	part1	the negative ion mode
WG14482	neg.414	-0.804105	1.03413	TvsM	-5.82021	part1	the negative ion mode
WG14148	neg.414	-0.804114	1.73196	TvsM	-5.82021	part1	the negative ion mode
WG25992	neg.414	-0.804114	1.2237	TvsM	-5.82021	part1	the negative ion mode
WG08180	neg.414	-0.804115	1.56392	TvsM	-5.82021	part1	the negative ion mode
WG17427	neg.70	-0.804126	1.56134	TvsM	-4.139	part1	the negative ion mode
WG15696	neg.414	-0.804127	1.09006	TvsM	-5.82021	part1	the negative ion mode
WG15338	neg.414	-0.804131	1.49892	TvsM	-5.82021	part1	the negative ion mode
WG09656	neg.414	-0.804132	1.34109	TvsM	-5.82021	part1	the negative ion mode
WG27733	neg.414	-0.804148	1.20462	TvsM	-5.82021	part1	the negative ion mode
WG13397	neg.783	-0.80416	1.08326	TvsM	-2.50986	part1	the negative ion mode
WG13755	neg.162	-0.804169	1.45071	TvsM	-6.01831	part1	the negative ion mode
WG30894	neg.414	-0.804169	2.05401	TvsM	-5.82021	part1	the negative ion mode
WG26499	neg.414	-0.804173	1.15661	TvsM	-5.82021	part1	the negative ion mode
WG13912	neg.592	-0.804174	1.036	TvsM	-7.86606	part1	the negative ion mode
WG27567	neg.783	-0.804181	1.27067	TvsM	-2.50986	part1	the negative ion mode
WG07070	neg.162	-0.80419	1.35136	TvsM	-6.01831	part1	the negative ion mode
WG03376	neg.576	-0.804209	1.11973	TvsM	-4.32575	part1	the negative ion mode
WG07070	neg.576	-0.804209	1.35136	TvsM	-4.32575	part1	the negative ion mode
WG13755	neg.592	-0.804216	1.45071	TvsM	-7.86606	part1	the negative ion mode
WG12558	neg.1437	-0.80424	2.22464	TvsM	-4.59845	part1	the negative ion mode
WG14392	neg.410	-0.80424	1.03994	TvsM	-10.4872	part1	the negative ion mode
WG00693	neg.162	-0.804256	3.57953	TvsM	-6.01831	part1	the negative ion mode
WG08982	neg.153	-0.804305	1.04013	TvsM	-8.93966	part1	the negative ion mode
WG19371	neg.414	-0.804305	1.07659	TvsM	-5.82021	part1	the negative ion mode
WG12558	neg.153	-0.804312	2.22464	TvsM	-8.93966	part1	the negative ion mode
WG13498	neg.592	-0.804317	1.68996	TvsM	-7.86606	part1	the negative ion mode
WG00931	neg.1041	-0.804326	1.26424	TvsM	-2.6013	part1	the negative ion mode
WG03181	neg.576	-0.804331	1.35484	TvsM	-4.32575	part1	the negative ion mode
WG08200	neg.592	-0.804336	1.47665	TvsM	-7.86606	part1	the negative ion mode
WG03928	neg.414	-0.80435	1.2079	TvsM	-5.82021	part1	the negative ion mode
WG10009	neg.162	-0.804353	1.02415	TvsM	-6.01831	part1	the negative ion mode
WG15496	neg.414	-0.804353	1.12633	TvsM	-5.82021	part1	the negative ion mode
WG08200	neg.162	-0.804388	1.47665	TvsM	-6.01831	part1	the negative ion mode
WG07070	neg.1437	-0.804392	1.35136	TvsM	-4.59845	part1	the negative ion mode
WG31851	neg.414	-0.804407	1.04692	TvsM	-5.82021	part1	the negative ion mode
WG27161	neg.543	-0.80445	1.26402	TvsM	-6.63911	part1	the negative ion mode
WG18438	neg.414	-0.804485	1.12858	TvsM	-5.82021	part1	the negative ion mode
WG26014	neg.414	-0.804493	1.05351	TvsM	-5.82021	part1	the negative ion mode
WG09508	neg.1041	-0.804497	1.0377	TvsM	-2.6013	part1	the negative ion mode
WG20864	neg.414	-0.804502	1.08018	TvsM	-5.82021	part1	the negative ion mode
WG14392	neg.2492	-0.804508	1.03994	TvsM	-9.36928	part1	the negative ion mode
WG03280	neg.1437	-0.80454	1.63957	TvsM	-4.59845	part1	the negative ion mode
WG31450	neg.414	-0.804553	1.22601	TvsM	-5.82021	part1	the negative ion mode
WG13498	neg.576	-0.804601	1.68996	TvsM	-4.32575	part1	the negative ion mode
WG32265	neg.1041	-0.804609	1.29593	TvsM	-2.6013	part1	the negative ion mode
WG13912	neg.576	-0.80461	1.036	TvsM	-4.32575	part1	the negative ion mode
WG00693	neg.153	-0.804646	3.57953	TvsM	-8.93966	part1	the negative ion mode
WG12529	neg.1041	-0.804652	1.35293	TvsM	-2.6013	part1	the negative ion mode
WG12161	neg.543	-0.804654	1.17435	TvsM	-6.63911	part1	the negative ion mode
WG21154	neg.543	-0.804655	1.43568	TvsM	-6.63911	part1	the negative ion mode
WG02000	neg.543	-0.804671	1.06711	TvsM	-6.63911	part1	the negative ion mode
WG12927	neg.414	-0.804681	1.84452	TvsM	-5.82021	part1	the negative ion mode
WG20364	neg.414	-0.804691	1.22099	TvsM	-5.82021	part1	the negative ion mode
WG05227	neg.414	-0.80472	1.01413	TvsM	-5.82021	part1	the negative ion mode
WG10009	neg.1437	-0.804747	1.02415	TvsM	-4.59845	part1	the negative ion mode
WG00693	neg.1437	-0.804754	3.57953	TvsM	-4.59845	part1	the negative ion mode
WG02485	neg.592	-0.804763	1.06584	TvsM	-7.86606	part1	the negative ion mode
WG10009	neg.576	-0.804764	1.02415	TvsM	-4.32575	part1	the negative ion mode
WG00693	neg.576	-0.804768	3.57953	TvsM	-4.32575	part1	the negative ion mode
WG19319	neg.414	-0.804778	1.05664	TvsM	-5.82021	part1	the negative ion mode
WG03376	neg.153	-0.804824	1.11973	TvsM	-8.93966	part1	the negative ion mode
WG13755	neg.576	-0.80484	1.45071	TvsM	-4.32575	part1	the negative ion mode
WG10284	neg.2475	-0.804865	1.22568	TvsM	-3.65968	part1	the negative ion mode
WG15411	neg.414	-0.804879	1.09765	TvsM	-5.82021	part1	the negative ion mode
WG13749	neg.414	-0.804883	1.05167	TvsM	-5.82021	part1	the negative ion mode
WG10425	neg.414	-0.804896	1.13058	TvsM	-5.82021	part1	the negative ion mode
WG07167	neg.90	-0.804902	1.42603	TvsM	-5.68967	part1	the negative ion mode
WG26185	neg.414	-0.804916	1.41863	TvsM	-5.82021	part1	the negative ion mode
WG31418	neg.414	-0.804921	1.25291	TvsM	-5.82021	part1	the negative ion mode
WG00931	neg.78	-0.804931	1.26424	TvsM	-4.56435	part1	the negative ion mode
WG17316	neg.414	-0.804941	1.049	TvsM	-5.82021	part1	the negative ion mode
WG16142	neg.2475	-0.804943	1.26924	TvsM	-3.65968	part1	the negative ion mode
WG03280	neg.576	-0.805025	1.63957	TvsM	-4.32575	part1	the negative ion mode
WG25166	neg.2475	-0.805034	1.14146	TvsM	-3.65968	part1	the negative ion mode
WG01927	neg.414	-0.805039	1.14582	TvsM	-5.82021	part1	the negative ion mode
WG07167	neg.1476	-0.805077	1.42603	TvsM	-6.17147	part1	the negative ion mode
WG12453	neg.414	-0.805092	1.23325	TvsM	-5.82021	part1	the negative ion mode
WG10009	neg.592	-0.805117	1.02415	TvsM	-7.86606	part1	the negative ion mode
WG17336	neg.414	-0.805168	1.20287	TvsM	-5.82021	part1	the negative ion mode
WG16775	neg.78	-0.80523	1.03909	TvsM	-4.56435	part1	the negative ion mode
WG07070	neg.153	-0.80527	1.35136	TvsM	-8.93966	part1	the negative ion mode
WG05501	neg.414	-0.805294	2.00074	TvsM	-5.82021	part1	the negative ion mode
WG12693	neg.414	-0.805304	1.24604	TvsM	-5.82021	part1	the negative ion mode
WG07167	neg.2492	-0.805343	1.42603	TvsM	-9.36928	part1	the negative ion mode
WG14357	neg.414	-0.805381	1.58707	TvsM	-5.82021	part1	the negative ion mode
WG07681	neg.2132	-0.805426	1.21213	TvsM	-5.4626	part1	the negative ion mode
WG20212	neg.414	-0.805453	1.05513	TvsM	-5.82021	part1	the negative ion mode
WG03595	neg.414	-0.805454	1.32854	TvsM	-5.82021	part1	the negative ion mode
WG04469	neg.2475	-0.805461	1.6872	TvsM	-3.65968	part1	the negative ion mode
WG13756	neg.414	-0.805468	1.54409	TvsM	-5.82021	part1	the negative ion mode
WG00454	neg.414	-0.805494	1.14816	TvsM	-5.82021	part1	the negative ion mode
WG22877	neg.414	-0.805525	1.08477	TvsM	-5.82021	part1	the negative ion mode
WG10516	neg.414	-0.80556	1.47331	TvsM	-5.82021	part1	the negative ion mode
WG28337	neg.414	-0.805579	1.19511	TvsM	-5.82021	part1	the negative ion mode
WG00772	neg.414	-0.805581	1.59188	TvsM	-5.82021	part1	the negative ion mode
WG16289	neg.2737	-0.805581	1.6137	TvsM	-2.4794	part1	the negative ion mode
WG19715	neg.414	-0.805607	1.28028	TvsM	-5.82021	part1	the negative ion mode
WG15893	neg.414	-0.805617	1.25043	TvsM	-5.82021	part1	the negative ion mode
WG27338	neg.414	-0.805643	1.34993	TvsM	-5.82021	part1	the negative ion mode
WG26244	neg.414	-0.805694	1.84651	TvsM	-5.82021	part1	the negative ion mode
WG17471	neg.2475	-0.805698	1.52225	TvsM	-3.65968	part1	the negative ion mode
WG14392	neg.1476	-0.805775	1.03994	TvsM	-6.17147	part1	the negative ion mode
WG19522	neg.2132	-0.8058	1.05442	TvsM	-5.4626	part1	the negative ion mode
WG09476	neg.414	-0.8058	1.0024	TvsM	-5.82021	part1	the negative ion mode
WG11789	neg.414	-0.805836	1.08826	TvsM	-5.82021	part1	the negative ion mode
WG28764	neg.414	-0.805853	1.41808	TvsM	-5.82021	part1	the negative ion mode
WG01812	neg.414	-0.80587	1.21187	TvsM	-5.82021	part1	the negative ion mode
WG26974	neg.414	-0.805932	1.03572	TvsM	-5.82021	part1	the negative ion mode
WG30123	neg.414	-0.805942	1.08754	TvsM	-5.82021	part1	the negative ion mode
WG03280	neg.162	-0.806011	1.63957	TvsM	-6.01831	part1	the negative ion mode
WG27231	neg.414	-0.806013	1.82946	TvsM	-5.82021	part1	the negative ion mode
WG03280	neg.592	-0.806016	1.63957	TvsM	-7.86606	part1	the negative ion mode
WG22239	neg.414	-0.806049	1.278	TvsM	-5.82021	part1	the negative ion mode
WG01286	neg.414	-0.806078	1.22646	TvsM	-5.82021	part1	the negative ion mode
WG13791	neg.414	-0.806091	1.14207	TvsM	-5.82021	part1	the negative ion mode
WG03674	neg.414	-0.806091	1.17175	TvsM	-5.82021	part1	the negative ion mode
WG26005	neg.414	-0.806115	1.10056	TvsM	-5.82021	part1	the negative ion mode
WG14274	neg.414	-0.806147	1.36778	TvsM	-5.82021	part1	the negative ion mode
WG22652	neg.414	-0.806149	1.28651	TvsM	-5.82021	part1	the negative ion mode
WG05778	neg.2737	-0.806159	1.28806	TvsM	-2.4794	part1	the negative ion mode
WG05476	neg.414	-0.806229	1.1357	TvsM	-5.82021	part1	the negative ion mode
WG22802	neg.414	-0.806242	1.56417	TvsM	-5.82021	part1	the negative ion mode
WG31197	neg.414	-0.806244	1.28734	TvsM	-5.82021	part1	the negative ion mode
WG13254	neg.2737	-0.806248	1.59377	TvsM	-2.4794	part1	the negative ion mode
WG00939	neg.2737	-0.806252	1.71973	TvsM	-2.4794	part1	the negative ion mode
WG31177	neg.2132	-0.806354	1.07317	TvsM	-5.4626	part1	the negative ion mode
WG09508	neg.765	-0.806357	1.0377	TvsM	-3.7084	part1	the negative ion mode
WG12501	neg.414	-0.806374	1.60145	TvsM	-5.82021	part1	the negative ion mode
WG09603	neg.414	-0.806397	1.29745	TvsM	-5.82021	part1	the negative ion mode
WG14392	neg.90	-0.806436	1.03994	TvsM	-5.68967	part1	the negative ion mode
WG28245	neg.543	-0.80645	1.02058	TvsM	-6.63911	part1	the negative ion mode
WG04637	neg.414	-0.806468	1.58732	TvsM	-5.82021	part1	the negative ion mode
WG32265	neg.410	-0.806468	1.29593	TvsM	-10.4872	part1	the negative ion mode
WG04754	neg.2737	-0.806542	1.16986	TvsM	-2.4794	part1	the negative ion mode
WG19663	neg.543	-0.806641	1.35573	TvsM	-6.63911	part1	the negative ion mode
WG05491	neg.2737	-0.806658	1.94157	TvsM	-2.4794	part1	the negative ion mode
WG03872	neg.414	-0.806674	1.3049	TvsM	-5.82021	part1	the negative ion mode
WG01217	neg.2475	-0.806826	1.13725	TvsM	-3.65968	part1	the negative ion mode
WG10532	neg.2737	-0.806855	1.18231	TvsM	-2.4794	part1	the negative ion mode
WG06487	neg.414	-0.806856	1.01994	TvsM	-5.82021	part1	the negative ion mode
WG04960	neg.765	-0.80686	1.57324	TvsM	-3.7084	part1	the negative ion mode
WG03437	neg.414	-0.806937	1.01336	TvsM	-5.82021	part1	the negative ion mode
WG10083	neg.2132	-0.806945	1.01515	TvsM	-5.4626	part1	the negative ion mode
WG26312	neg.2475	-0.806985	1.06185	TvsM	-3.65968	part1	the negative ion mode
WG29628	neg.2737	-0.806992	1.41485	TvsM	-2.4794	part1	the negative ion mode
WG23633	neg.2737	-0.807026	1.05004	TvsM	-2.4794	part1	the negative ion mode
WG05673	neg.2737	-0.80703	1.45157	TvsM	-2.4794	part1	the negative ion mode
WG06433	neg.414	-0.807061	1.25131	TvsM	-5.82021	part1	the negative ion mode
WG23096	neg.2737	-0.80707	1.03259	TvsM	-2.4794	part1	the negative ion mode
WG25559	neg.2475	-0.807084	1.93011	TvsM	-3.65968	part1	the negative ion mode
WG10705	neg.414	-0.807094	1.13182	TvsM	-5.82021	part1	the negative ion mode
WG18077	neg.2737	-0.807101	1.67975	TvsM	-2.4794	part1	the negative ion mode
WG13084	neg.2737	-0.80712	1.28868	TvsM	-2.4794	part1	the negative ion mode
WG04960	neg.436	-0.807158	1.57324	TvsM	-3.90068	part1	the negative ion mode
WG04242	neg.2737	-0.807192	1.43731	TvsM	-2.4794	part1	the negative ion mode
WG07167	neg.592	-0.807221	1.42603	TvsM	-7.86606	part1	the negative ion mode
WG20978	neg.2737	-0.807238	1.07319	TvsM	-2.4794	part1	the negative ion mode
WG07167	neg.1437	-0.80725	1.42603	TvsM	-4.59845	part1	the negative ion mode
WG17647	neg.2737	-0.807297	1.32695	TvsM	-2.4794	part1	the negative ion mode
WG08460	neg.2737	-0.807299	1.60087	TvsM	-2.4794	part1	the negative ion mode
WG16241	neg.2737	-0.807316	1.18658	TvsM	-2.4794	part1	the negative ion mode
WG28460	neg.2737	-0.807318	1.54103	TvsM	-2.4794	part1	the negative ion mode
WG20629	neg.2737	-0.80732	1.26898	TvsM	-2.4794	part1	the negative ion mode
WG14392	neg.592	-0.807326	1.03994	TvsM	-7.86606	part1	the negative ion mode
WG26624	neg.2737	-0.80733	1.59654	TvsM	-2.4794	part1	the negative ion mode
WG06652	neg.2737	-0.807358	1.29675	TvsM	-2.4794	part1	the negative ion mode
WG07167	neg.162	-0.807411	1.42603	TvsM	-6.01831	part1	the negative ion mode
[truncated: 75,784 more rows]
