# Supplementary material for: Integrative proteome and metabolome analyses reveal molecular basis of the tail resorption during the metamorphic climax of Nanorana pleskei
Source: Front Cell Dev Biol. 2024 Aug 19;12:1431173. doi: 10.3389/fcell.2024.1431173 (PMC11366584; doi:10.3389/fcell.2024.1431173)
Supplement: Supplementary file 6 [file Table4.XLSX]

## Sheet: Sheet 1
Table S4: Detail information of differentially accumulated metabolites (DAMs) in three groups. tip (T), middle (M) and root (R). T vs M, T vs R and M vs R.
ID	FC	PvaluesBH	VIP	comparison	log2FC	regulation	log10adj_pval	mode	Compound_Name	Class	SMILES
neg.21	3.10957	0.0432009	1.34734	TvsM	1.63672	up	1.36451	negative ion mode	Kojic acid	Pyranones and derivatives	C1=C(OC=C(C1=O)O)CO
neg.70	0.0567594	0.000189293	1.12365	TvsM	-4.139	down	3.72287	negative ion mode	Salicylanilide	Benzanilides	OC1=C(C=CC=C1)C(=O)NC1=CC=CC=C1
neg.78	0.0422662	0.000304514	1.21746	TvsM	-4.56435	down	3.51639	negative ion mode	CARNOSINE	Hybrid peptides	C1=C(NC=N1)CC(C(=O)O)NC(=O)CCN
neg.90	0.0193749	0.0156798	1.12236	TvsM	-5.68967	down	1.80466	negative ion mode	Glucose-6-phosphate	Hexose phosphates	O=P(O)(O)OCC1OC(O)C(O)C(O)C1O
neg.153	0.00203654	0.000189293	2.97348	TvsM	-8.93966	down	3.72287	negative ion mode	INOSINE 5-PHOSPHATE	Purine ribonucleoside monophosphates	C1=NC2=C(C(=O)N1)N=CN2[C@H]3[C@@H]([C@@H]([C@H](O3)COP(=O)(O)O)O)O
neg.162	0.0154279	0.000189293	1.1867	TvsM	-6.01831	down	3.72287	negative ion mode	Corymbosin	7-O-methylated flavonoids	COC1=CC(=C2C(=C1)OC(=CC2=O)C3=CC(=C(C(=C3)OC)OC)OC)O
neg.248	0.145354	0.00380152	1.65561	TvsM	-2.78236	down	2.42004	negative ion mode	Isovitexin	Flavonoid C-glycosides	C1=CC(=CC=C1C2=CC(=O)C3=C(C(=C(C=C3O2)O)[C@H]4[C@@H]([C@H]([C@@H]([C@H](O4)CO)O)O)O)O)O
neg.274	0.364005	0.0218301	1.03218	TvsM	-1.45797	down	1.66094	negative ion mode	Flavanone + 3O, O-Hex	Flavonoid-7-O-glycosides	O=C3C4=C(O)C=C(OC1OC(CO)C(O)C(O)C1(O))C=C4(OC(C2=CC=C(O)C=C2)C3)
neg.410	0.000696677	0.000189293	1.76763	TvsM	-10.4872	down	3.72287	negative ion mode	(1R,3R,4S,6S,8R,9R,10S,11S)-8-hydroxy-3,8-dimethyl-12-methylidene-10-[(2-methylprop-2-enoyl)oxy]-7,13-dioxo-5,14-dioxatricyclo[9.3.0.0?,?]tetradecan-9-yl 2-methylprop-2-enoate	Germacranolides and derivatives	O=C(OC1C(OC(=O)C(=C)C)C(O)(C(=O)C2OC2C(C)CC3OC(=O)C(=C)C31)C)C(=C)C
neg.411	0.105764	0.00135558	1.7296	TvsM	-3.24108	down	2.86787	negative ion mode	Constictic acid	Diarylethers	Cc1cc(c(c2c1C(=O)Oc1c(O2)c2c(c(c1CO)O)C(=O)OC2O)C=O)OC
neg.414	0.0176987	0.00248652	1.90643	TvsM	-5.82021	down	2.60441	negative ion mode	NCGC00384517-01!(2S)-2-phenyl-7-[(2S,3R,4S,5S,6R)-3,4,5-trihydroxy-6-(hydroxymethyl)oxan-2-yl]oxy-2,3-dihydrochromen-4-one	Flavonoid-7-O-glycosides	OC[C@H]1O[C@@H](OC2=CC=C3C(=O)C[C@H](OC3=C2)C4=CC=CC=C4)[C@H](O)[C@@H](O)[C@@H]1O
neg.436	0.0669541	0.00054932	1.10035	TvsM	-3.90068	down	3.26017	negative ion mode	astilbin	Flavonoid-3-O-glycosides	O=C1C=2C(O)=CC(O)=CC2OC(C3=CC=C(O)C(O)=C3)C1OC4OC(C)C(O)C(O)C4O
neg.543	0.0100329	0.000304514	2.43175	TvsM	-6.63911	down	3.51639	negative ion mode	D-Ribose 5-phosphate	Pentose phosphates	OC(O1)[C@H](O)[C@H](O)[C@H]1COP(O)(O)=O
neg.576	0.0498676	0.000189293	1.07269	TvsM	-4.32575	down	3.72287	negative ion mode	Adenylosuccinate	Purine ribonucleoside monophosphates	OC(=O)CC(C(O)=O)Nc(n3)c(n2)c(nc3)n(c2)C(O1)C(O)C(O)C(COP(O)(O)=O)1
neg.592	0.00428629	0.000189293	1.4069	TvsM	-7.86606	down	3.72287	negative ion mode	4'-Methoxy-7-O-beta-D-glucopyranosyl-8,3'-dihydroxyflavanone	Flavonoid-7-O-glycosides	O=C1C2=CC=C(O[C@H]3[C@H](O)[C@@H](O)[C@H](O)[C@@H](CO)O3)C(O)=C2OC(C4=CC(O)=C(OC)C=C4)C1
neg.610	0.374459	0.0368221	2.81632	TvsM	-1.41712	down	1.43389	negative ion mode	NCGC00380493-01_C17H24O12_4H-Pyran-4-one, 2-methyl-3-[[6-O-[(2R,3R,4R)-tetrahydro-3,4-dihydroxy-4-(hydroxymethyl)-2-furanyl]-beta-D-glucopyranosyl]oxy]-	O-glycosyl compounds	CC/1=C(O[C@@H]2O[C@H](CO[C@@H]3OC[C@](O)(CO)[C@H]3O)[C@@H](O)[C@H](O)[C@H]2O)/C(=O)/C=C\O1
neg.651	0.0227575	0.000189293	1.03036	TvsM	-5.45752	down	3.72287	negative ion mode	Glycyrrhetinate	Triterpenoids	C(C1(C)C(O)=O)C(C=52)([H])C(CCC2(C(C3([H])C(=O)C5)(C)CCC(C(C)(C)4)([H])C(C)3CCC(O)4)C)(C)CC1
neg.765	0.0764996	0.000189293	1.09304	TvsM	-3.7084	down	3.72287	negative ion mode	myricetin-3-O-hexoside	Flavonoid-3-O-glycosides	O=C(C1=C(O)C=C(O)C=C1O2)C(OC3C(O)C(O)C(O)C(CO)O3)=C2C4=CC(O)=C(O)C(O)=C4
neg.769	0.264103	0.00135558	1.2132	TvsM	-1.92083	down	2.86787	negative ion mode	Phosphatidylcholine lyso 16:0	2-acyl-sn-glycero-3-phosphocholines	CCCCCCCCCCCCCCCC(=O)OC(CO)COP([O-1])(=O)OCC[N+1](C)(C)C
neg.783	0.175572	0.00198616	1.26944	TvsM	-2.50986	down	2.70199	negative ion mode	Umbilicaric acid	Depsides and depsidones	CC1=C(C(OC)=CC(O)=C1)C(OC2=CC(O)=C(C(OC3=CC(O)=C(C(O)=O)C(C)=C3)=O)C(C)=C2)=O
neg.906	0.110419	0.00054932	1.15296	TvsM	-3.17895	down	3.26017	negative ion mode	Isosakuranin	Flavonoid-7-O-glycosides	O=C1C2=C(O)C=C(OC3OC(CO)C(O)C(O)C3O)C=C2OC(C4=CC=C(OC)C=C4)C1
neg.1041	0.16479	0.0244401	5.15438	TvsM	-2.6013	down	1.6119	negative ion mode	ADENOSINE TRIPHOSPHATE	Purine ribonucleoside triphosphates	NC1=NC=NC2=C1N=CN2[C@@H]1O[C@H](COP(O)(=O)OP(O)(=O)OP(O)(O)=O)[C@@H](O)[C@H]1O
neg.1050	2.93478	0.00707679	2.81697	TvsM	1.55325	up	2.15016	negative ion mode	Phosphatidylethanolamine lyso 20:1	2-acyl-sn-glycero-3-phosphoethanolamines	CCCCCCCCCCCCCCCC=CCCC(=O)OC(CO)COP(O)(=O)OCCN
neg.1081	0.0584309	0.000189293	1.42482	TvsM	-4.09713	down	3.72287	negative ion mode	5-Chlorodivaricatinic acid	P-methoxybenzoic acids and derivatives	O=C(O)c1c(CCC)c(Cl)c(OC)cc1O
neg.1145	0.0559498	0.00187147	1.01552	TvsM	-4.15972	down	2.72782	negative ion mode	phellopterin	Quinic acids and derivatives	O=C(OC1CC(O)(C(=O)O)CC(O)C1OC(=O)C=CC2=CC=C(O)C(O)=C2)C=CC3=CC=C(O)C(O)=C3
neg.1148	0.0158875	0.000189293	1.42237	TvsM	-5.97596	down	3.72287	negative ion mode	Dicaffeoyl quinic acid	Quinic acids and derivatives	O=C(OC2CC(OC(=O)C=CC1=CC=C(O)C(O)=C1)(C(=O)O)CC(O)C2(O))C=CC3=CC=C(O)C(O)=C3
neg.1149	0.216453	0.00707679	1.01446	TvsM	-2.20788	down	2.15016	negative ion mode	(1S,3R,4S,5R)-3,5-bis({[(2E)-3-(3,4-dihydroxyphenyl)prop-2-enoyl]oxy})-1,4-dihydroxycyclohexane-1-carboxylic acid	Quinic acids and derivatives	O=C(OC1CC(O)(C(=O)O)CC(OC(=O)C=CC2=CC=C(O)C(O)=C2)C1O)C=CC3=CC=C(O)C(O)=C3
neg.1210	0.00282204	0.000304514	1.62126	TvsM	-8.46904	down	3.51639	negative ion mode	Phosphatidylcholine lyso 19:0	2-acyl-sn-glycero-3-phosphocholines	P([O-1])(=O)(OCC[N+1](C)(C)C)OCC(CO)OC(=O)CCCCCCCCCCCCCCCCCC
neg.1269	0.0958298	0.000189293	1.46329	TvsM	-3.38338	down	3.72287	negative ion mode	Phosphatidylcholine lyso 20:4	2-acyl-sn-glycero-3-phosphocholines	C(C(OC(CO)COP([O-1])(=O)OCC[N+1](C)(C)C)=O)CC=CCC=CCC=CCC=CCCCCCC
neg.1282	0.0145738	0.000189293	1.52076	TvsM	-6.10048	down	3.72287	negative ion mode	NCGC00385740-01!(1R,3R,4S,5R)-3-[(E)-3-(3,4-dihydroxyphenyl)prop-2-enoyl]oxy-1,5-dihydroxy-4-[(E)-3-(3-hydroxy-4-methoxyphenyl)prop-2-enoyl]oxycyclohexane-1-carboxylic acid	Quinic acids and derivatives	COC1=C(O)C=C(\C=C\C(=O)O[C@H]2[C@H](O)C[C@@](O)(C[C@H]2OC(=O)\C=C\C3=CC(O)=C(O)C=C3)C(O)=O)C=C1
neg.1315	2.20628	0.0432009	1.63966	TvsM	1.14161	up	1.36451	negative ion mode	NCGC00168838-03_C30H46O5_(1R,2S,5aR,5bR,7aS,10R,12bR)-2-Hydroxy-10-isopropenyl-3,3,5a,5b,12b-pentamethyloctadecahydrodicyclopenta[a,i]phenanthrene-1,7a(1H)-dicarboxylic acid	Triterpenoids	CC(=C)[C@@H]1CC[C@@]2(CC[C@]3(C)C(CCC4[C@]5(C)C(CC[C@@]34C)C(C)(C)[C@@H](O)[C@@H]5C(O)=O)C12)C(O)=O
neg.1374	0.0737241	0.000189293	1.36191	TvsM	-3.76172	down	3.72287	negative ion mode	Phosphatidylcholine lyso 20:0	2-acyl-sn-glycero-3-phosphocholines	C(C(OC(CO)COP([O-1])(=O)OCC[N+1](C)(C)C)=O)CCCCCCCCCCCCCCCCCC
neg.1437	0.041279	0.000189293	1.09205	TvsM	-4.59845	down	3.72287	negative ion mode	7-epi-10-Deacetylbaccatin III	Taxanes and derivatives	O=C(OC1C2C3(OC(=O)C)COC3CC(O)C2(C(=O)C(O)C4=C(C)C(O)CC1(O)C4(C)C)C)C=5C=CC=CC5
neg.1464	0.395889	0.0432009	1.11219	TvsM	-1.33683	down	1.36451	negative ion mode	5,7-dihydroxy-2-phenyl-6-[3,4,5-trihydroxy-6-(hydroxymethyl)oxan-2-yl]-8-(3,4,5-trihydroxyoxan-2-yl)chromen-4-one	Flavonoid 8-C-glycosides	O=C1C=C(OC2=C1C(O)=C(C(O)=C2C3OCC(O)C(O)C3O)C4OC(CO)C(O)C(O)C4O)C=5C=CC=CC5
neg.1476	0.013874	0.000189293	1.66511	TvsM	-6.17147	down	3.72287	negative ion mode	(4S,5Z,6S)-4-(2-methoxy-2-oxoethyl)-5-[2-[(E)-3-phenylprop-2-enoyl]oxyethylidene]-6-[(2S,3R,4S,5S,6R)-3,4,5-trihydroxy-6-(hydroxymethyl)oxan-2-yl]oxy-4H-pyran-3-carboxylic acid	Terpene glycosides	O=C(O)C1=COC(OC2OC(CO)C(O)C(O)C2O)C(=CCOC(=O)C=CC=3C=CC=CC3)C1CC(=O)OC
neg.1477	0.41015	0.0432009	2.35733	TvsM	-1.28578	down	1.36451	negative ion mode	Genipin-gentiobioside	Iridoid O-glycosides	O=C(OC)C1=COC(OC2OC(COC3OC(CO)C(O)C(O)C3O)C(O)C(O)C2O)C4C(=CCC14)CO
neg.1497	2.43286	0.0160729	1.70159	TvsM	1.28265	up	1.7939	negative ion mode	Phosphatidylcholine lyso 16:1	2-acyl-sn-glycero-3-phosphocholines	CCCCCCCCCCCC=CCCC(=O)OC(CO)COP([O-1])(=O)OCC[N+1](C)(C)C
neg.1558	0.165287	0.0331095	4.8071	TvsM	-2.59696	down	1.48005	negative ion mode	ADENOSINE 5&#39;-DIPHOSPHORIBOSE	Purine nucleotide sugars	C1=NC(=C2C(=N1)N(C=N2)[C@H]3[C@@H]([C@@H]([C@H](O3)COP(=O)(O)OP(=O)(O)OC[C@@H]4[C@H]([C@H]([C@@H](O4)O)O)O)O)O)N
neg.1615	3.05405	0.00707679	1.86703	TvsM	1.61072	up	2.15016	negative ion mode	1-(9Z,12Z-Octadecadienoyl-2-hydroxy-sn-glycero-3-phosphocholine	1-acyl-sn-glycero-3-phosphocholines	C([C@H](COP(=O)([O-])OCC[N+](C)(C)C)O)OC(=O)CCCCCCC/C=C\C/C=C\CCCCC
neg.2018	0.00726576	0.000189293	1.9163	TvsM	-7.10467	down	3.72287	negative ion mode	Quercetin-3,4'-O-di-beta-glucopyranoside	Flavonoid-3-O-glycosides	C1=CC(=C(C=C1C2=C(C(=O)C3=C(C=C(C=C3O2)O)O)OC4C(C(C(C(O4)CO)O)O)O)O)OC5C(C(C(C(O5)CO)O)O)O
neg.2132	0.0226775	0.00592604	1.97163	TvsM	-5.4626	down	2.22724	negative ion mode	Garcinolic Acid	Pyranoxanthones	O=C(O)C(=CCC1(OC(C)(C)C2CCC=C3C(=O)C4=C(O)C=5C=CC(OC5C(=C4OC321)CC=C(C)C)(C)CCC=C(C)C)C(=O)O)C
neg.2133	0.378473	0.0432009	1.36625	TvsM	-1.40174	down	1.36451	negative ion mode	7-[(2S,3R,4S,5S,6R)-4,5-dihydroxy-3-[(2R,3R,4R,5R,6S)-3,4,5-trihydroxy-6-methyloxan-2-yl]oxy-6-[[(2R,3R,4R,5R,6S)-3,4,5-trihydroxy-6-methyloxan-2-yl]oxymethyl]oxan-2-yl]oxy-6-methoxychromen-2-one	Oligosaccharides	O=C1OC=2C=C(OC3OC(COC4OC(C)C(O)C(O)C4O)C(O)C(O)C3OC5OC(C)C(O)C(O)C5O)C(OC)=CC2C=C1
neg.2232	0.0526355	0.000189293	1.38013	TvsM	-4.24782	down	3.72287	negative ion mode	Sarmentoside B	Cardenolide glycosides and derivatives	O=CC12CCC(OC3OC(C)C(OC(=O)C)C(OC)C3O)CC2(O)CCC4C1C(OC(=O)C)CC5(C)C(C6=CC(=O)OC6)CCC45O
neg.2247	4.73816	0.0262057	1.3513	TvsM	2.24433	up	1.5816	negative ion mode	NCGC00168994-02![(2R,3S,4R,5R,6S)-6-[(2S,3R,4S,5S,6R)-2-[5,8-dihydroxy-2-(4-methoxyphenyl)-4-oxochromen-7-yl]oxy-4,5-dihydroxy-6-(hydroxymethyl)oxan-3-yl]oxy-3,4,5-trihydroxyoxan-2-yl]methyl acetate	Flavonoid-7-O-glycosides	COC1=CC=C(C=C1)C2=CC(=O)C3=C(O2)C(O)=C(O[C@@H]4O[C@H](CO)[C@@H](O)[C@H](O)[C@H]4O[C@@H]5O[C@H](COC(C)=O)[C@@H](O)[C@@H](O)[C@H]5O)C=C3O
neg.2370	0.0135821	0.000304514	1.06306	TvsM	-6.20215	down	3.51639	negative ion mode	NCGC00347692-02!5,6-dibenzoyloxy-7-methoxycarbonyl-1-[3,4,5-trihydroxy-6-(hydroxymethyl)oxan-2-yl]oxy-1,4a,5,6,7,7a-hexahydrocyclopenta[c]pyran-4-carboxylic acid	Iridoid O-glycosides	COC(=O)C1C(OC(=O)C2=CC=CC=C2)C(OC(=O)C3=CC=CC=C3)C4C1C(OC5OC(CO)C(O)C(O)C5O)OC=C4C(O)=O
neg.2400	0.000282024	0.000304514	6.77959	TvsM	-11.7919	down	3.51639	negative ion mode	Phosphatidylserine 16:0-20:4	Phosphatidylserines	C(N)(C(O)=O)COP(OCC(COC(CCCCCCCCCCCCCCC)=O)OC(=O)CCC=CCC=CCC=CCC=CCCCCCC)(O)=O
neg.2475	0.0791275	0.00054932	1.02841	TvsM	-3.65968	down	3.26017	negative ion mode	Phosphatidylcholine 14:0-18:2 / 16:1-16:1	Phosphatidylcholines	CCCCCCCCCCCCCC(=O)OCC(COP(=O)([O-])OCC[N+](C)(C)C)OC(=O)CC/C=C\C/C=C\CCCCCCCCCC.CCCCCCCCCCC/C=C\CCC(=O)OCC(COP(=O)([O-])OCC[N+](C)(C)C)OC(=O)CC/C=C\CCCCCCCCCCC
neg.2492	0.00151204	0.000189293	1.56773	TvsM	-9.36928	down	3.72287	negative ion mode	(2R)-2-[(E)-3-[3-[(1R)-1-carboxy-2-(3,4-dihydroxyphenyl)ethoxy]carbonyl-2-(3,4-dihydroxyphenyl)-7-hydroxy-2,3-dihydro-1-benzofuran-4-yl]prop-2-enoyl]oxy-3-(3,4-dihydroxyphenyl)propanoic acid	2-arylbenzofuran flavonoids	O=C(OC(C(=O)O)CC1=CC=C(O)C(O)=C1)C=CC2=CC=C(O)C=3OC(C4=CC=C(O)C(O)=C4)C(C(=O)OC(C(=O)O)CC5=CC=C(O)C(O)=C5)C23
neg.2582	0.34273	0.02607	1.51241	TvsM	-1.54486	down	1.58386	negative ion mode	PC 28:0	Phosphatidylcholines	CCCCCCCCCCCCCC(=O)OCC(COP([O-])(=O)OCC[N+](C)(C)C)OC(=O)CCCCCCCCCCCCC
neg.2737	0.179319	0.00198616	1.43674	TvsM	-2.4794	down	2.70199	negative ion mode	NCGC00381231-01_C35H40O19_Spiro[cyclopenta[c]pyran-7(1H),2'(5'H)-furan]-4-carboxylic acid, 1-[(6-O-beta-D-glucopyranosyl-beta-D-glucopyranosyl)oxy]-4a,7a-dihydro-4'-[(1R)-1-[[(2E)-3-(4-hydroxyphenyl)-1-oxo-2-propen-1-yl]oxy]ethyl]-5'-oxo-, (1S,4aS,7S,7aS)-	Iridoid O-glycosides	C[C@@H](OC(=O)\C=C\C1=CC=C(O)C=C1)C/2=C/[C@@]3(OC2=O)\C=C/[C@H]\4[C@@H]3[C@@H](O\C=C4C(O)=O)O[C@@H]5O[C@H](CO[C@@H]6O[C@H](CO)[C@@H](O)[C@H](O)[C@H]6O)[C@@H](O)[C@H](O)[C@H]5O
neg.61	3.17879	0.0309856	2.25519	TvsR	1.66848	up	1.50884	negative ion mode	6-Phospho-D-gluconate	Monosaccharide phosphates	OC(=O)[C@H](O)[C@@H](O)[C@H](O)[C@H](O)COP(O)(O)=O
neg.77	0.00478018	5.5586e-05	1.02594	TvsR	-7.70872	down	4.25503	negative ion mode	Carnosine	Hybrid peptides	C1=C(NC=N1)C[C@@H](C(=O)O)NC(=O)CCN
neg.78	0.0165552	5.5586e-05	1.19581	TvsR	-5.91657	down	4.25503	negative ion mode	CARNOSINE	Hybrid peptides	C1=C(NC=N1)CC(C(=O)O)NC(=O)CCN
neg.90	0.00419127	9.70536e-06	1.68211	TvsR	-7.8984	down	5.01299	negative ion mode	Glucose-6-phosphate	Hexose phosphates	O=P(O)(O)OCC1OC(O)C(O)C(O)C1O
neg.147	0.389742	0.00155336	1.61062	TvsR	-1.35941	down	2.80873	negative ion mode	PALATINOSE	O-glycosyl compounds	C([C@@H]1[C@H]([C@@H]([C@H]([C@H](O1)OC[C@@H]2[C@H]([C@@H](C(O2)(CO)O)O)O)O)O)O)O
neg.153	0.000599045	5.5586e-05	3.70137	TvsR	-10.705	down	4.25503	negative ion mode	INOSINE 5-PHOSPHATE	Purine ribonucleoside monophosphates	C1=NC2=C(C(=O)N1)N=CN2[C@H]3[C@@H]([C@@H]([C@H](O3)COP(=O)(O)O)O)O
neg.162	0.00507163	5.5586e-05	1.34642	TvsR	-7.62334	down	4.25503	negative ion mode	Corymbosin	7-O-methylated flavonoids	COC1=CC(=C2C(=C1)OC(=CC2=O)C3=CC(=C(C(=C3)OC)OC)OC)O
neg.178	0.00167052	5.5586e-05	1.02599	TvsR	-9.22549	down	4.25503	negative ion mode	paulownin	Furanoid lignans	OC12COC(C3=CC=C4OCOC4=C3)C2COC1C5=CC=C6OCOC6=C5
neg.274	0.219896	5.5586e-05	1.02281	TvsR	-2.18511	down	4.25503	negative ion mode	Flavanone + 3O, O-Hex	Flavonoid-7-O-glycosides	O=C3C4=C(O)C=C(OC1OC(CO)C(O)C(O)C1(O))C=C4(OC(C2=CC=C(O)C=C2)C3)
neg.276	3.55862	0.000193423	1.1094	TvsR	1.83132	up	3.71349	negative ion mode	Betamethasone 21	Gluco/mineralocorticoids, progestogins and derivatives	O=C(OCC(=O)[C@]3(O)[C@]2(C[C@H](O)[C@]4(F)[C@@]/1(\C(=C/C(=O)\C=C\1)CC[C@H]4[C@@H]2C[C@@H]3C)C)C)C
neg.307	3.22213	0.000111326	1.08952	TvsR	1.68801	up	3.9534	negative ion mode	(2R,3S,4aS,7R,8R,8aS)-2,3,4'-trihydroxy-4,4,7,8a-tetramethylspiro[2,3,4a,5,6,7-hexahydro-1H-naphthalene-8,2'-7,8-dihydro-3H-furo[2,3-e]isoindole]-6'-one	Isoindolones	OC1=NCC=2C=3OC4(CC3C(O)=CC12)C(C)CCC5C(C)(C)C(O)C(O)CC54C
neg.336	2.84068	0.000222849	1.2003	TvsR	1.50624	up	3.65199	negative ion mode	Diferuloyl putrescine	Hydroxycinnamic acids and derivatives	OC(=NCCCCN=C(O)C=CC=1C=CC(O)=C(OC)C=1)C=CC=2C=CC(O)=C(OC)C=2
neg.341	3.48656	9.57519e-05	1.36226	TvsR	1.8018	up	4.01885	negative ion mode	FOLIC ACID	Glutamic acid and derivatives	O=C(O)CCC(NC(=O)C1=CC=C(C=C1)NCC2=NC=3C(O)=NC(=N)NC3N=C2)C(=O)O
neg.347	7.393	0.000222849	1.47522	TvsR	2.88616	up	3.65199	negative ion mode	73FTA	Medium-chain fatty acids	OC(=O)CCC(F)(F)C(F)(F)C(F)(F)C(F)(F)C(F)(F)C(F)(F)C(F)(F)F
neg.356	0.352081	8.36023e-06	1.39579	TvsR	-1.50602	down	5.07778	negative ion mode	Guanosine 5_-diphosphate	Purine ribonucleoside diphosphates	C1=NC2=C(N1[C@H]3[C@@H]([C@@H]([C@H](O3)COP(=O)(O)OP(=O)(O)O)O)O)N=C(NC2=O)N
neg.390	2.388	0.0289098	1.45785	TvsR	1.25581	up	1.53896	negative ion mode	(Z)-2,6-dimethyl-7-(4-methyl-5-oxooxolan-2-yl)-3-[[3,4,5-trihydroxy-6-(hydroxymethyl)oxan-2-yl]oxymethyl]hept-5-enoic acid	Saccharolipids	O=C(O)C(C)C(COC1OC(CO)C(O)C(O)C1O)CC=C(C)CC2OC(=O)C(C)C2
neg.393	4.24834	5.5586e-05	3.46503	TvsR	2.0869	up	4.25503	negative ion mode	Olmesartan	Biphenyls and derivatives	O=C(O)C1=C(N=C(N1CC2=CC=C(C=C2)C3=CC=CC=C3C=4N=NNN4)CCC)C(O)(C)C
neg.410	0.000158008	5.5586e-05	2.47219	TvsR	-12.6277	down	4.25503	negative ion mode	(1R,3R,4S,6S,8R,9R,10S,11S)-8-hydroxy-3,8-dimethyl-12-methylidene-10-[(2-methylprop-2-enoyl)oxy]-7,13-dioxo-5,14-dioxatricyclo[9.3.0.0?,?]tetradecan-9-yl 2-methylprop-2-enoate	Germacranolides and derivatives	O=C(OC1C(OC(=O)C(=C)C)C(O)(C(=O)C2OC2C(C)CC3OC(=O)C(=C)C31)C)C(=C)C
neg.414	0.0115958	4.40703e-06	1.50762	TvsR	-6.43026	down	5.35585	negative ion mode	NCGC00384517-01!(2S)-2-phenyl-7-[(2S,3R,4S,5S,6R)-3,4,5-trihydroxy-6-(hydroxymethyl)oxan-2-yl]oxy-2,3-dihydrochromen-4-one	Flavonoid-7-O-glycosides	OC[C@H]1O[C@@H](OC2=CC=C3C(=O)C[C@H](OC3=C2)C4=CC=CC=C4)[C@H](O)[C@@H](O)[C@@H]1O
neg.419	4.33857	0.000203005	1.26891	TvsR	2.11722	up	3.69249	negative ion mode	4-(3,4-dihydroxyphenyl)-7-hydroxy-5-[(2S,3R,4S,5S,6R)-3,4,5-trihydroxy-6-(hydroxymethyl)oxan-2-yl]oxychromen-2-one	Coumarin glycosides	O=C1OC2=CC(O)=CC(OC3OC(CO)C(O)C(O)C3O)=C2C(=C1)C=4C=CC(O)=C(O)C4
neg.421	9.62441	0.000222849	1.09288	TvsR	3.2667	up	3.65199	negative ion mode	Orientin	Flavonoid 8-C-glycosides	c1cc(c(cc1c2cc(=O)c3c(cc(c(c3o2)[C@H]4[C@@H]([C@H]([C@@H]([C@H](O4)CO)O)O)O)O)O)O)O
neg.436	0.0176968	5.5586e-05	1.41523	TvsR	-5.82037	down	4.25503	negative ion mode	astilbin	Flavonoid-3-O-glycosides	O=C1C=2C(O)=CC(O)=CC2OC(C3=CC=C(O)C(O)=C3)C1OC4OC(C)C(O)C(O)C4O
neg.457	0.355785	0.000931633	1.09011	TvsR	-1.49092	down	3.03076	negative ion mode	Aspalathin	2'-Hydroxy-dihydrochalcones	O=C(c1c(O)c(c(O)cc1O)[C@@H]2O[C@@H]([C@@H](O)[C@H](O)[C@H]2O)CO)CCc3ccc(O)c(O)c3
neg.461	3.00637	9.86411e-05	1.14334	TvsR	1.58802	up	4.00594	negative ion mode	Fluocinolone acetonide	21-hydroxysteroids	CC1(C)O[C@@H]2C[C@H]3[C@@H]4C[C@H](F)C5=CC(=O)C=C[C@]5(C)[C@@]4(F)[C@@H](O)C[C@]3(C)[C@@]2(O1)C(=O)CO
neg.479	0.0298595	5.5586e-05	1.11909	TvsR	-5.06567	down	4.25503	negative ion mode	Ribostamycin	4,5-disubstituted 2-deoxystreptamines	NC[C@@H](O1)[C@@H](O)[C@H](O)[C@@H](N)[C@H]1O[C@H]([C@@H](N)2)[C@H](O[C@H](O3)[C@H](O)[C@H](O)[C@@H](CO)3)[C@@H](O)[C@H](N)C2
neg.486	3.0686	0.000140208	1.12534	TvsR	1.61758	up	3.85323	negative ion mode	methyl 3-(3,4-dihydroxyphenyl)-2-[[4-hydroxy-3-(3-methylbut-2-enyl)phenyl]methyl]-4-methoxy-5-oxofuran-2-carboxylate	Catechols	O=C1OC(C(=O)OC)(C(C=2C=CC(O)=C(O)C2)=C1OC)CC3=CC=C(O)C(=C3)CC=C(C)C
neg.507	2.10645	0.000142683	1.20628	TvsR	1.07481	up	3.84563	negative ion mode	Minocycline	Tetracyclines	CN(C)c(c4)c(C3)c(c(O)c4)C(=O)C(C32)=C(O)C(O)(C(=O)1)C(C2)C(N(C)C)C(O)=C(C(N)=O)1
neg.543	0.00453258	5.5586e-05	2.40513	TvsR	-7.78545	down	4.25503	negative ion mode	D-Ribose 5-phosphate	Pentose phosphates	OC(O1)[C@H](O)[C@H](O)[C@H]1COP(O)(O)=O
neg.576	0.0166434	5.5586e-05	1.17721	TvsR	-5.9089	down	4.25503	negative ion mode	Adenylosuccinate	Purine ribonucleoside monophosphates	OC(=O)CC(C(O)=O)Nc(n3)c(n2)c(nc3)n(c2)C(O1)C(O)C(O)C(COP(O)(O)=O)1
neg.592	0.00122102	5.5586e-05	1.70296	TvsR	-9.6777	down	4.25503	negative ion mode	4'-Methoxy-7-O-beta-D-glucopyranosyl-8,3'-dihydroxyflavanone	Flavonoid-7-O-glycosides	O=C1C2=CC=C(O[C@H]3[C@H](O)[C@@H](O)[C@H](O)[C@@H](CO)O3)C(O)=C2OC(C4=CC(O)=C(OC)C=C4)C1
neg.610	0.410037	0.00125718	1.78678	TvsR	-1.28617	down	2.9006	negative ion mode	NCGC00380493-01_C17H24O12_4H-Pyran-4-one, 2-methyl-3-[[6-O-[(2R,3R,4R)-tetrahydro-3,4-dihydroxy-4-(hydroxymethyl)-2-furanyl]-beta-D-glucopyranosyl]oxy]-	O-glycosyl compounds	CC/1=C(O[C@@H]2O[C@H](CO[C@@H]3OC[C@](O)(CO)[C@H]3O)[C@@H](O)[C@H](O)[C@H]2O)/C(=O)/C=C\O1
neg.612	3.0618	0.00018953	1.08647	TvsR	1.61438	up	3.72232	negative ion mode	2-[2,6-bis(3-methylbut-2-enyl)-4-[(2S,3R,4S,5S,6R)-3,4,5-trihydroxy-6-(hydroxymethyl)oxan-2-yl]oxyphenyl]-2-hydroxyacetic acid	Phenolic glycosides	O=C(O)C(O)C=1C(=CC(OC2OC(CO)C(O)C(O)C2O)=CC1CC=C(C)C)CC=C(C)C
neg.614	54.2631	5.5586e-05	3.14435	TvsR	5.7619	up	4.25503	negative ion mode	Deoxycholic acid methyl ester	Dihydroxy bile acids, alcohols and derivatives	CC(CCC(=O)OC)C1CCC2C1(C(CC3C2CCC4C3(CCC(C4)O)C)O)C
neg.655	3.29116	8.88429e-05	1.21955	TvsR	1.7186	up	4.05138	negative ion mode	6-[(3E,6E)-2,5-dihydroxy-4,6-dimethyl-7-(1,2,4-trimethyl-3,6-dioxabicyclo[3.1.0]hexan-4-yl)hepta-3,6-dien-2-yl]-4-methoxy-3,5-dimethylpyran-2-one	Pyranones and derivatives	O=C1OC(=C(C(OC)=C1C)C)C(O)(C=C(C)C(O)C(=CC2(OC(C)C3(OC23)C)C)C)C
neg.669	3.47069	0.000823164	1.07055	TvsR	1.79522	up	3.08451	negative ion mode	MK-886	N-alkylindoles	O=C(O)C(C)(C)CC1=C(SC(C)(C)C)C=2C=C(C=CC2N1CC3=CC=C(Cl)C=C3)C(C)C
neg.701	4.26589	5.5586e-05	1.99153	TvsR	2.09285	up	4.25503	negative ion mode	Picrolichenic acid	Salicylic acid and derivatives	CCCCCC1=CC(=O)C=C(OC)C21C(=O)Oc1c2c(c(c(c1)O)C(=O)O)CCCCC
neg.750	3.42154	0.000160655	1.06293	TvsR	1.77464	up	3.79411	negative ion mode	Nicardipine	Dihydropyridinecarboxylic acids and derivatives	COC(=O)C1=C(C)NC(C)=C(C1C1=CC(=CC=C1)[N+]([O-])=O)C(=O)OCCN(C)CC1=CC=CC=C1
neg.765	0.023303	5.5586e-05	1.24122	TvsR	-5.42334	down	4.25503	negative ion mode	myricetin-3-O-hexoside	Flavonoid-3-O-glycosides	O=C(C1=C(O)C=C(O)C=C1O2)C(OC3C(O)C(O)C(O)C(CO)O3)=C2C4=CC(O)=C(O)C(O)=C4
neg.783	0.0827507	8.88429e-05	1.31457	TvsR	-3.59509	down	4.05138	negative ion mode	Umbilicaric acid	Depsides and depsidones	CC1=C(C(OC)=CC(O)=C1)C(OC2=CC(O)=C(C(OC3=CC(O)=C(C(O)=O)C(C)=C3)=O)C(C)=C2)=O
neg.784	4.1856	5.5586e-05	2.16886	TvsR	2.06543	up	4.25503	negative ion mode	(3-hydroxy-4-{[(2S,3R,4S,5S,6R)-3,4,5-trihydroxy-6-(hydroxymethyl)oxan-2-yl]oxy}phenyl)methyl 4-hydroxy-3,5-dimethoxybenzoate	Hydrolyzable tannins	O=C(OCC1=CC=C(OC2OC(CO)C(O)C(O)C2O)C(O)=C1)C3=CC(OC)=C(O)C(OC)=C3
neg.785	3.45507	8.88429e-05	1.21985	TvsR	1.78872	up	4.05138	negative ion mode	NCGC00169031-03![6-(2-formamido-3-methylbutanoyl)oxy-2,3,4,5-tetrahydroxyhexyl] 2-formamido-3-methylbutanoate	Alpha amino acid esters	CC(C)C(NC=O)C(=O)OCC(O)C(O)C(O)C(O)COC(=O)C(NC=O)C(C)C
neg.828	2.20635	0.011379	1.295	TvsR	1.14166	up	1.9439	negative ion mode	5-(1,2,3,4,5,6-hexahydroxyhexoxy)-6-hydroxy-3-methoxy-9-methyl-4,5-dihydro-3H-pyrano[3,4-h][1]benzoxepine-2,7-dione	Benzoxepines	O=C1OC(=CC=2C=C3OC(=O)C(OC)CC(OC(O)C(O)C(O)C(O)C(O)CO)C3=C(O)C12)C
neg.839	34.2442	0.00015614	2.13466	TvsR	5.09779	up	3.80648	negative ion mode	andrastin A	Steroid esters	O=CC12CCC(OC(=O)C)C(C)(C)C2CCC3(C)C1C=C(C)C4(C(=O)C(C(=O)C43C(=O)OC)C)C
neg.905	18.2299	5.5586e-05	1.1522	TvsR	4.18824	up	4.25503	negative ion mode	Salvianolic acid A	Stilbenes	O=C(O)C(OC(=O)C=CC1=CC=C(O)C(O)=C1C=CC2=CC=C(O)C(O)=C2)CC3=CC=C(O)C(O)=C3
neg.927	6.10288	5.5586e-05	1.26111	TvsR	2.60949	up	4.25503	negative ion mode	(1R,3R,6R,8S,10R,13S,16S,17R)-8-tert-butyl-6,17-dihydroxy-16-methyl-2,4,14,19-tetraoxahexacyclo[8.7.2.0?,??.0?,?.0?,??.0??,??]nonadecane-5,15,18-trione	Macrolides and analogues	O=C1OC(C)C(O)C2=C(O)C(O)=C(OC)C(O)=C2C(=O)OC(C)C(O)C3=CC(O)=C(OC)C(O)=C13
neg.948	3.5928	0.000103821	1.01324	TvsR	1.84511	up	3.98371	negative ion mode	3,5-dihydroxy-4-[3,4,5-trihydroxy-6-[[4-(2-hydroxypropan-2-yl)cyclohexene-1-carbonyl]oxymethyl]oxan-2-yl]oxybenzoic acid	Saccharolipids	O=C(O)C1=CC(O)=C(OC2OC(COC(=O)C3=CCC(CC3)C(O)(C)C)C(O)C(O)C2O)C(O)=C1
neg.1011	0.433138	0.00199907	2.65981	TvsR	-1.2071	down	2.69917	negative ion mode	maltotriose	Oligosaccharides	OCC1OC(OC2C(O)C(O)C(OC2CO)OC3C(O)C(O)C(O)OC3CO)C(O)C(O)C1O
neg.1013	2.69615	0.00162936	1.42707	TvsR	1.4309	up	2.78798	negative ion mode	(19R)-9-acetyl-19-hydroxy-10,14-dimethyl-20-oxopentacyclo[11.8.0.0<2,10>.0<4,9 >.0<14,19>]henicos-17-yl acetate	Steroid esters	CC(=O)C12CCCCC1CC3C2(CCC4C3CC(=O)C5(C4(CCC(C5)OC(=O)C)C)O)C
neg.1041	0.045313	7.90686e-06	7.42229	TvsR	-4.46393	down	5.102	negative ion mode	ADENOSINE TRIPHOSPHATE	Purine ribonucleoside triphosphates	NC1=NC=NC2=C1N=CN2[C@@H]1O[C@H](COP(O)(=O)OP(O)(=O)OP(O)(O)=O)[C@@H](O)[C@H]1O
neg.1050	3.78322	0.00108341	1.84543	TvsR	1.91961	up	2.96521	negative ion mode	Phosphatidylethanolamine lyso 20:1	2-acyl-sn-glycero-3-phosphoethanolamines	CCCCCCCCCCCCCCCC=CCCC(=O)OC(CO)COP(O)(=O)OCCN
neg.1070	3.4277	8.88429e-05	1.01818	TvsR	1.77724	up	4.05138	negative ion mode	(1S,2S,6S,9S,10S,11R,12R,13S,14S,15S,16R,18S,19S,22S,23R,25R)-6,10,19-trimethyl-24-oxa-4-azaheptacyclo[12.12.0.0?,??.0?,?.0??,??.0??,??.0??,??]hexacosane-10,12,13,14,16,22,23-heptol	Cerveratrum-type alkaloids	OC1CC2C3(O)OC4(CC5C6CN7CC(C)CCC7C(O)(C)C6C(O)C(O)C5(O)C14)C2(C)CCC3O
neg.1081	0.0461503	5.5586e-05	1.02738	TvsR	-4.43752	down	4.25503	negative ion mode	5-Chlorodivaricatinic acid	P-methoxybenzoic acids and derivatives	O=C(O)c1c(CCC)c(Cl)c(OC)cc1O
neg.1107	3.65267	5.78783e-05	1.01956	TvsR	1.86895	up	4.23748	negative ion mode	NCGC00169100-02!2-[2,6-bis(3-methylbut-2-enyl)-4-[(2S,3R,4S,5S,6R)-3,4,5-trihydroxy-6-(hydroxymethyl)oxan-2-yl]oxyphenyl]-2-hydroxyacetic acid	Phenolic glycosides	CC(C)=CCC1=CC(O[C@@H]2O[C@H](CO)[C@@H](O)[C@H](O)[C@H]2O)=CC(CC=C(C)C)=C1C(O)C(O)=O
neg.1135	2.16772	0.00227977	1.29016	TvsR	1.11618	up	2.64211	negative ion mode	2-[(3R,8aS)-3,4'-dihydroxy-4,4,7,8a-tetramethyl-6'-oxospiro[2,3,4a,5,6,7-hexahydro-1H-naphthalene-8,2'-3,8-dihydrofuro[2,3-e]isoindole]-7'-yl]pentanedioic acid	Glutamic acid and derivatives	O=C(O)CCC(C(=O)O)N1C(=O)C2=CC(O)=C3C(OC4(C3)C(C)CCC5C(C)(C)C(O)CCC54C)=C2C1
neg.1210	0.000612815	5.5586e-05	2.37391	TvsR	-10.6723	down	4.25503	negative ion mode	Phosphatidylcholine lyso 19:0	2-acyl-sn-glycero-3-phosphocholines	P([O-1])(=O)(OCC[N+1](C)(C)C)OCC(CO)OC(=O)CCCCCCCCCCCCCCCCCC
neg.1282	0.0135027	5.5586e-05	1.00731	TvsR	-6.21061	down	4.25503	negative ion mode	NCGC00385740-01!(1R,3R,4S,5R)-3-[(E)-3-(3,4-dihydroxyphenyl)prop-2-enoyl]oxy-1,5-dihydroxy-4-[(E)-3-(3-hydroxy-4-methoxyphenyl)prop-2-enoyl]oxycyclohexane-1-carboxylic acid	Quinic acids and derivatives	COC1=C(O)C=C(\C=C\C(=O)O[C@H]2[C@H](O)C[C@@](O)(C[C@H]2OC(=O)\C=C\C3=CC(O)=C(O)C=C3)C(O)=O)C=C1
neg.1286	10.2046	0.000148229	1.17769	TvsR	3.35115	up	3.82907	negative ion mode	Proscillaridin	Bufanolides and derivatives	O=C1OC=C(C=C1)C2CCC3(O)C4CCC5=CC(OC6OC(C)C(O)C(O)C6O)CCC5(C)C4CCC23C
neg.1315	14.6839	5.5586e-05	1.4843	TvsR	3.87616	up	4.25503	negative ion mode	NCGC00168838-03_C30H46O5_(1R,2S,5aR,5bR,7aS,10R,12bR)-2-Hydroxy-10-isopropenyl-3,3,5a,5b,12b-pentamethyloctadecahydrodicyclopenta[a,i]phenanthrene-1,7a(1H)-dicarboxylic acid	Triterpenoids	CC(=C)[C@@H]1CC[C@@]2(CC[C@]3(C)C(CCC4[C@]5(C)C(CC[C@@]34C)C(C)(C)[C@@H](O)[C@@H]5C(O)=O)C12)C(O)=O
neg.1343	2.09314	0.00894106	1.02666	TvsR	1.06567	up	2.04861	negative ion mode	Roccanin	Macrolactams	[C@@H]1(CC(=O)N2[C@H](C(=O)N[C@H](CC(=O)N3[C@@H](C(=O)N1)CCC3)c1ccccc1)CCC2)c1ccccc1
neg.1352	0.000573504	0.000170166	1.04257	TvsR	-10.7679	down	3.76913	negative ion mode	Phosphatidylcholine lyso 20:1	2-acyl-sn-glycero-3-phosphocholines	C(C(OC(CO)COP([O-1])(=O)OCC[N+1](C)(C)C)=O)CC=CCCCCCCCCCCCCCCC
neg.1412	2.99484	0.00391539	1.49095	TvsR	1.58248	up	2.40722	negative ion mode	LPC 16:0	1-acyl-sn-glycero-3-phosphocholines	O=C(OCC(O)COP(=O)([O-])OCC[N+](C)(C)C)CCCCCCCCCCCCCCC
neg.1476	0.00282387	5.5586e-05	2.53027	TvsR	-8.46811	down	4.25503	negative ion mode	(4S,5Z,6S)-4-(2-methoxy-2-oxoethyl)-5-[2-[(E)-3-phenylprop-2-enoyl]oxyethylidene]-6-[(2S,3R,4S,5S,6R)-3,4,5-trihydroxy-6-(hydroxymethyl)oxan-2-yl]oxy-4H-pyran-3-carboxylic acid	Terpene glycosides	O=C(O)C1=COC(OC2OC(CO)C(O)C(O)C2O)C(=CCOC(=O)C=CC=3C=CC=CC3)C1CC(=O)OC
neg.1477	0.343222	0.0011959	1.98051	TvsR	-1.54279	down	2.9223	negative ion mode	Genipin-gentiobioside	Iridoid O-glycosides	O=C(OC)C1=COC(OC2OC(COC3OC(CO)C(O)C(O)C3O)C(O)C(O)C2O)C4C(=CCC14)CO
neg.1497	2.67773	0.00379907	1.03972	TvsR	1.42101	up	2.42032	negative ion mode	Phosphatidylcholine lyso 16:1	2-acyl-sn-glycero-3-phosphocholines	CCCCCCCCCCCC=CCCC(=O)OC(CO)COP([O-1])(=O)OCC[N+1](C)(C)C
neg.1528	3.80788	0.0053535	1.74716	TvsR	1.92899	up	2.27136	negative ion mode	Phosphatidylcholine lyso 16:0	2-acyl-sn-glycero-3-phosphocholines	CCCCCCCCCCCCCCCC(=O)OC(CO)COP([O-1])(=O)OCC[N+1](C)(C)C
neg.1558	0.295479	0.00408381	1.77185	TvsR	-1.75887	down	2.38893	negative ion mode	ADENOSINE 5&#39;-DIPHOSPHORIBOSE	Purine nucleotide sugars	C1=NC(=C2C(=N1)N(C=N2)[C@H]3[C@@H]([C@@H]([C@H](O3)COP(=O)(O)OP(=O)(O)OC[C@@H]4[C@H]([C@H]([C@@H](O4)O)O)O)O)O)N
neg.1598	10.4371	5.5586e-05	1.156	TvsR	3.38364	up	4.25503	negative ion mode	Perfluoroundecanoic acid	Perfluoroalkyl carboxylic acid and derivatives	OC(=O)C(F)(F)C(F)(F)C(F)(F)C(F)(F)C(F)(F)C(F)(F)C(F)(F)C(F)(F)C(F)(F)C(F)(F)F
neg.1605	0.404097	0.00165788	1.67177	TvsR	-1.30723	down	2.78045	negative ion mode	5-hydroxy-2-(4-hydroxyphenyl)-7-(3,4,5-trihydroxy-6-methyloxan-2-yl)oxy-3-(3,4,5-trihydroxyoxan-2-yl)oxychromen-4-one	Flavonoid-7-O-glycosides	O=C1C(OC2OCC(O)C(O)C2O)=C(OC3=CC(OC4OC(C)C(O)C(O)C4O)=CC(O)=C13)C=5C=CC(O)=CC5
neg.1615	4.13731	0.000148229	1.24112	TvsR	2.04869	up	3.82907	negative ion mode	1-(9Z,12Z-Octadecadienoyl-2-hydroxy-sn-glycero-3-phosphocholine	1-acyl-sn-glycero-3-phosphocholines	C([C@H](COP(=O)([O-])OCC[N+](C)(C)C)O)OC(=O)CCCCCCC/C=C\C/C=C\CCCCC
neg.1627	5.70882	0.000222849	5.34483	TvsR	2.51319	up	3.65199	negative ion mode	URIDINE 5&#39;-DIPHOSPHOGLUCOSE	Pyrimidine nucleotide sugars	C1=CN(C(=O)NC1=O)[C@H]2[C@@H]([C@@H]([C@H](O2)COP(=O)(O)OP(=O)(O)O[C@@H]3[C@@H]([C@H]([C@@H]([C@H](O3)CO)O)O)O)O)O
neg.1723	3.25315	0.00408381	3.59055	TvsR	1.70184	up	2.38893	negative ion mode	URIDINE 5&#39;-DIPHOSPHOGLUCURONIC ACID	Pyrimidine nucleotide sugars	C1=CN(C(=O)NC1=O)[C@H]2[C@@H]([C@@H]([C@H](O2)COP(=O)(O)OP(=O)(O)O[C@@H]3[C@@H]([C@H]([C@@H]([C@H](O3)C(=O)O)O)O)O)O)O
neg.1823	0.0663016	0.00015614	1.10638	TvsR	-3.91481	down	3.80648	negative ion mode	Kaempferol-3-O-rutinoside	Flavonoid-3-O-glycosides	C[C@H]1[C@@H]([C@H]([C@H]([C@@H](O1)OC[C@@H]2[C@H]([C@@H]([C@H]([C@@H](O2)Oc3c(=O)c4c(cc(cc4oc3c5ccc(cc5)O)O)O)O)O)O)O)O)O
neg.1876	0.25721	0.0011308	2.89498	TvsR	-1.95898	down	2.94661	negative ion mode	NCGC00385446-01![(2S,3R,4S,5S,6R)-2-[[(3S,4R,4aR)-4-ethenyl-4a-hydroxy-8-oxo-3,4,5,6-tetrahydropyrano[3,4-c]pyran-3-yl]oxy]-4,5-dihydroxy-6-(hydroxymethyl)oxan-3-yl] 2,4-dihydroxy-6-(3-hydroxyphenyl)benzoate	Biphenyls and derivatives	OC[C@H]1O[C@@H](O[C@@H]2OC=C3C(=O)OCC[C@@]3(O)[C@H]2C=C)[C@H](OC(=O)C4=C(C=C(O)C=C4O)C5=CC(O)=CC=C5)[C@@H](O)[C@@H]1O
neg.1909	2.35348	0.00311033	9.29899	TvsR	1.23479	up	2.50719	negative ion mode	URIDINE 5'-DIPHOSPHO-N-ACETYLGALACTOSAMINE	Pyrimidine nucleotide sugars	CC(=O)NC1C(C(C(OC1OP(=O)(O)OP(=O)(O)OCC2C(C(C(O2)N3C=CC(=O)NC3=O)O)O)CO)O)O
neg.2018	0.0110462	5.5586e-05	1.04573	TvsR	-6.5003	down	4.25503	negative ion mode	Quercetin-3,4'-O-di-beta-glucopyranoside	Flavonoid-3-O-glycosides	C1=CC(=C(C=C1C2=C(C(=O)C3=C(C=C(C=C3O2)O)O)OC4C(C(C(C(O4)CO)O)O)O)O)OC5C(C(C(C(O5)CO)O)O)O
neg.2132	0.00979052	3.13428e-08	1.98416	TvsR	-6.6744	down	7.50386	negative ion mode	Garcinolic Acid	Pyranoxanthones	O=C(O)C(=CCC1(OC(C)(C)C2CCC=C3C(=O)C4=C(O)C=5C=CC(OC5C(=C4OC321)CC=C(C)C)(C)CCC=C(C)C)C(=O)O)C
neg.2336	2.06103	0.0053535	1.06344	TvsR	1.04337	up	2.27136	negative ion mode	2,3,4,5-tetrabromo-6-(3,5-dibromo-2-methoxyphenoxy)phenol	Bromodiphenyl ethers	OC1=C(OC2=CC(Br)=CC(Br)=C2OC)C(Br)=C(Br)C(Br)=C1Br
neg.2370	0.00448806	5.5586e-05	1.17993	TvsR	-7.79969	down	4.25503	negative ion mode	NCGC00347692-02!5,6-dibenzoyloxy-7-methoxycarbonyl-1-[3,4,5-trihydroxy-6-(hydroxymethyl)oxan-2-yl]oxy-1,4a,5,6,7,7a-hexahydrocyclopenta[c]pyran-4-carboxylic acid	Iridoid O-glycosides	COC(=O)C1C(OC(=O)C2=CC=CC=C2)C(OC(=O)C3=CC=CC=C3)C4C1C(OC5OC(CO)C(O)C(O)C5O)OC=C4C(O)=O
neg.2400	5.92265e-05	5.5586e-05	10.3609	TvsR	-14.0434	down	4.25503	negative ion mode	Phosphatidylserine 16:0-20:4	Phosphatidylserines	C(N)(C(O)=O)COP(OCC(COC(CCCCCCCCCCCCCCC)=O)OC(=O)CCC=CCC=CCC=CCC=CCCCCCC)(O)=O
neg.2475	0.0251763	5.5586e-05	1.15444	TvsR	-5.31179	down	4.25503	negative ion mode	Phosphatidylcholine 14:0-18:2 / 16:1-16:1	Phosphatidylcholines	CCCCCCCCCCCCCC(=O)OCC(COP(=O)([O-])OCC[N+](C)(C)C)OC(=O)CC/C=C\C/C=C\CCCCCCCCCC.CCCCCCCCCCC/C=C\CCC(=O)OCC(COP(=O)([O-])OCC[N+](C)(C)C)OC(=O)CC/C=C\CCCCCCCCCCC
neg.2492	0.000409372	5.5586e-05	2.02612	TvsR	-11.2543	down	4.25503	negative ion mode	(2R)-2-[(E)-3-[3-[(1R)-1-carboxy-2-(3,4-dihydroxyphenyl)ethoxy]carbonyl-2-(3,4-dihydroxyphenyl)-7-hydroxy-2,3-dihydro-1-benzofuran-4-yl]prop-2-enoyl]oxy-3-(3,4-dihydroxyphenyl)propanoic acid	2-arylbenzofuran flavonoids	O=C(OC(C(=O)O)CC1=CC=C(O)C(O)=C1)C=CC2=CC=C(O)C=3OC(C4=CC=C(O)C(O)=C4)C(C(=O)OC(C(=O)O)CC5=CC=C(O)C(O)=C5)C23
neg.2540	0.000853043	5.5586e-05	1.07821	TvsR	-10.1951	down	4.25503	negative ion mode	Phosphatidylserine 18:0-20:2	Glycerophospholipids	C(OC(CCCCCCCCCCCCCCCCC)=O)C(COP(O)(=O)OCC(N)C(C)=O)OC(=O)CCC=CCC=CCCCCCCCCCCCC
neg.2582	0.206172	0.00692665	1.38979	TvsR	-2.27808	down	2.15948	negative ion mode	PC 28:0	Phosphatidylcholines	CCCCCCCCCCCCCC(=O)OCC(COP([O-])(=O)OCC[N+](C)(C)C)OC(=O)CCCCCCCCCCCCC
neg.2692	3.77462	0.000496406	1.22715	TvsR	1.91633	up	3.30416	negative ion mode	Forsythoside B	Oligosaccharides	O=C(OC1C(OC(OCCC2=CC=C(O)C(O)=C2)C(O)C1OC3OC(C)C(O)C(O)C3O)COC4OCC(O)(CO)C4O)C=CC5=CC=C(O)C(O)=C5
neg.2737	0.0832391	8.88429e-05	1.44755	TvsR	-3.58659	down	4.05138	negative ion mode	NCGC00381231-01_C35H40O19_Spiro[cyclopenta[c]pyran-7(1H),2'(5'H)-furan]-4-carboxylic acid, 1-[(6-O-beta-D-glucopyranosyl-beta-D-glucopyranosyl)oxy]-4a,7a-dihydro-4'-[(1R)-1-[[(2E)-3-(4-hydroxyphenyl)-1-oxo-2-propen-1-yl]oxy]ethyl]-5'-oxo-, (1S,4aS,7S,7aS)-	Iridoid O-glycosides	C[C@@H](OC(=O)\C=C\C1=CC=C(O)C=C1)C/2=C/[C@@]3(OC2=O)\C=C/[C@H]\4[C@@H]3[C@@H](O\C=C4C(O)=O)O[C@@H]5O[C@H](CO[C@@H]6O[C@H](CO)[C@@H](O)[C@H](O)[C@H]6O)[C@@H](O)[C@H](O)[C@H]5O
neg.2989	0.0777314	5.5586e-05	1.16593	TvsR	-3.68536	down	4.25503	negative ion mode	Phosphatidylserine 18:1-20:5	Glycerophospholipids	C(C(N)C(C)=O)OP(O)(=O)OCC(OC(=O)CCC=CCC=CCC=CCC=CCC=CCCC)COC(CCC=CCCCCCCCCCCCCC)=O
neg.3464	0.224131	0.00723265	1.79532	TvsR	-2.15759	down	2.1407	negative ion mode	Phosphatidylinositol 18:1-22:6	Phosphatidylinositols	OC(C(O)1)C(C(O)C(O)C(OP(O)(=O)OCC(COC(CCC=CCCCCCCCCCCCCC)=O)OC(=O)CCC=CCC=CCC=CCC=CCC=CCC=CCC)1)O
neg.61	2.2765	0.0212486	2.3024	MvsR	1.18682	up	1.67267	negative ion mode	6-Phospho-D-gluconate	Monosaccharide phosphates	OC(=O)[C@H](O)[C@@H](O)[C@H](O)[C@H](O)COP(O)(O)=O
neg.77	0.320209	0.000698873	1.03891	MvsR	-1.64291	down	3.1556	negative ion mode	Carnosine	Hybrid peptides	C1=C(NC=N1)C[C@@H](C(=O)O)NC(=O)CCN
neg.78	0.391688	0.000341831	1.14078	MvsR	-1.35222	down	3.46619	negative ion mode	CARNOSINE	Hybrid peptides	C1=C(NC=N1)CC(C(=O)O)NC(=O)CCN
neg.90	0.216324	1.39794e-05	1.89348	MvsR	-2.20873	down	4.85451	negative ion mode	Glucose-6-phosphate	Hexose phosphates	O=P(O)(O)OCC1OC(O)C(O)C(O)C1O
neg.153	0.294148	7.33043e-05	3.97433	MvsR	-1.76538	down	4.13487	negative ion mode	INOSINE 5-PHOSPHATE	Purine ribonucleoside monophosphates	C1=NC2=C(C(=O)N1)N=CN2[C@H]3[C@@H]([C@@H]([C@H](O3)COP(=O)(O)O)O)O
neg.162	0.328731	1.39794e-05	1.38614	MvsR	-1.60502	down	4.85451	negative ion mode	Corymbosin	7-O-methylated flavonoids	COC1=CC(=C2C(=C1)OC(=CC2=O)C3=CC(=C(C(=C3)OC)OC)OC)O
neg.178	0.225502	0.000301544	1.1703	MvsR	-2.14879	down	3.52065	negative ion mode	paulownin	Furanoid lignans	OC12COC(C3=CC=C4OCOC4=C3)C2COC1C5=CC=C6OCOC6=C5
neg.198	3.18475	0.00317106	1.13715	MvsR	1.67118	up	2.4988	negative ion mode	Salazinic acid	Diarylethers	O=C1c2c(C)cc(O)c(C=O)c2Oc2c(O1)c(c(c1c2C(O)OC1=O)O)CO
neg.276	2.45006	0.000237418	1.04703	MvsR	1.29282	up	3.62449	negative ion mode	Betamethasone 21	Gluco/mineralocorticoids, progestogins and derivatives	O=C(OCC(=O)[C@]3(O)[C@]2(C[C@H](O)[C@]4(F)[C@@]/1(\C(=C/C(=O)\C=C\1)CC[C@H]4[C@@H]2C[C@@H]3C)C)C)C
neg.336	2.07251	0.000562143	1.10235	MvsR	1.05138	up	3.25015	negative ion mode	Diferuloyl putrescine	Hydroxycinnamic acids and derivatives	OC(=NCCCCN=C(O)C=CC=1C=CC(O)=C(OC)C=1)C=CC=2C=CC(O)=C(OC)C=2
neg.341	2.26871	0.000188341	1.20806	MvsR	1.18187	up	3.72506	negative ion mode	FOLIC ACID	Glutamic acid and derivatives	O=C(O)CCC(NC(=O)C1=CC=C(C=C1)NCC2=NC=3C(O)=NC(=N)NC3N=C2)C(=O)O
neg.347	5.08944	0.000683301	1.75288	MvsR	2.34751	up	3.16539	negative ion mode	73FTA	Medium-chain fatty acids	OC(=O)CCC(F)(F)C(F)(F)C(F)(F)C(F)(F)C(F)(F)C(F)(F)C(F)(F)F
neg.393	2.64546	0.000341831	3.04854	MvsR	1.40352	up	3.46619	negative ion mode	Olmesartan	Biphenyls and derivatives	O=C(O)C1=C(N=C(N1CC2=CC=C(C=C2)C3=CC=CC=C3C=4N=NNN4)CCC)C(O)(C)C
neg.410	0.226803	0.000458356	2.55961	MvsR	-2.14049	down	3.3388	negative ion mode	(1R,3R,4S,6S,8R,9R,10S,11S)-8-hydroxy-3,8-dimethyl-12-methylidene-10-[(2-methylprop-2-enoyl)oxy]-7,13-dioxo-5,14-dioxatricyclo[9.3.0.0?,?]tetradecan-9-yl 2-methylprop-2-enoate	Germacranolides and derivatives	O=C(OC1C(OC(=O)C(=C)C)C(O)(C(=O)C2OC2C(C)CC3OC(=O)C(=C)C31)C)C(=C)C
neg.419	3.05992	0.00269688	1.27076	MvsR	1.61349	up	2.56914	negative ion mode	4-(3,4-dihydroxyphenyl)-7-hydroxy-5-[(2S,3R,4S,5S,6R)-3,4,5-trihydroxy-6-(hydroxymethyl)oxan-2-yl]oxychromen-2-one	Coumarin glycosides	O=C1OC2=CC(O)=CC(OC3OC(CO)C(O)C(O)C3O)=C2C(=C1)C=4C=CC(O)=C(O)C4
neg.421	8.05439	0.000341831	1.20559	MvsR	3.00977	up	3.46619	negative ion mode	Orientin	Flavonoid 8-C-glycosides	c1cc(c(cc1c2cc(=O)c3c(cc(c(c3o2)[C@H]4[C@@H]([C@H]([C@@H]([C@H](O4)CO)O)O)O)O)O)O)O
neg.436	0.264312	4.32909e-05	1.5672	MvsR	-1.91968	down	4.3636	negative ion mode	astilbin	Flavonoid-3-O-glycosides	O=C1C=2C(O)=CC(O)=CC2OC(C3=CC=C(O)C(O)=C3)C1OC4OC(C)C(O)C(O)C4O
neg.461	2.09176	0.000318781	1.02705	MvsR	1.06472	up	3.49651	negative ion mode	Fluocinolone acetonide	21-hydroxysteroids	CC1(C)O[C@@H]2C[C@H]3[C@@H]4C[C@H](F)C5=CC(=O)C=C[C@]5(C)[C@@]4(F)[C@@H](O)C[C@]3(C)[C@@]2(O1)C(=O)CO
neg.479	0.223812	0.000137693	1.2831	MvsR	-2.15964	down	3.86109	negative ion mode	Ribostamycin	4,5-disubstituted 2-deoxystreptamines	NC[C@@H](O1)[C@@H](O)[C@H](O)[C@@H](N)[C@H]1O[C@H]([C@@H](N)2)[C@H](O[C@H](O3)[C@H](O)[C@H](O)[C@@H](CO)3)[C@@H](O)[C@H](N)C2
neg.486	2.17303	0.000307047	1.02594	MvsR	1.11971	up	3.5128	negative ion mode	methyl 3-(3,4-dihydroxyphenyl)-2-[[4-hydroxy-3-(3-methylbut-2-enyl)phenyl]methyl]-4-methoxy-5-oxofuran-2-carboxylate	Catechols	O=C1OC(C(=O)OC)(C(C=2C=CC(O)=C(O)C2)=C1OC)CC3=CC=C(O)C(=C3)CC=C(C)C
neg.524	2.29392	0.000800608	1.39483	MvsR	1.19782	up	3.09658	negative ion mode	8:2 fluorotelomer unsaturated carboxylic acid	Medium-chain fatty acids	FC(F)(C(/F)=C/C(O)=O)C(F)(F)C(F)(F)C(F)(F)C(F)(F)C(F)(F)C(F)(F)F
neg.525	0.201007	0.00095052	1.05797	MvsR	-2.31468	down	3.02204	negative ion mode	Thamnolic acid	Depsides and depsidones	Oc1c(C(=O)Oc2c(O)c(C=O)c(c(C(=O)O)c2C)O)c(C)cc(OC)c1C(=O)O
neg.543	0.45177	0.00820713	2.05211	MvsR	-1.14634	down	2.08581	negative ion mode	D-Ribose 5-phosphate	Pentose phosphates	OC(O1)[C@H](O)[C@H](O)[C@H]1COP(O)(O)=O
neg.576	0.333752	1.39794e-05	1.23073	MvsR	-1.58315	down	4.85451	negative ion mode	Adenylosuccinate	Purine ribonucleoside monophosphates	OC(=O)CC(C(O)=O)Nc(n3)c(n2)c(nc3)n(c2)C(O1)C(O)C(O)C(COP(O)(O)=O)1
neg.592	0.284866	0.000237418	1.83299	MvsR	-1.81164	down	3.62449	negative ion mode	4'-Methoxy-7-O-beta-D-glucopyranosyl-8,3'-dihydroxyflavanone	Flavonoid-7-O-glycosides	O=C1C2=CC=C(O[C@H]3[C@H](O)[C@@H](O)[C@H](O)[C@@H](CO)O3)C(O)=C2OC(C4=CC(O)=C(OC)C=C4)C1
neg.612	2.16895	0.000135528	1.02107	MvsR	1.11699	up	3.86797	negative ion mode	2-[2,6-bis(3-methylbut-2-enyl)-4-[(2S,3R,4S,5S,6R)-3,4,5-trihydroxy-6-(hydroxymethyl)oxan-2-yl]oxyphenyl]-2-hydroxyacetic acid	Phenolic glycosides	O=C(O)C(O)C=1C(=CC(OC2OC(CO)C(O)C(O)C2O)=CC1CC=C(C)C)CC=C(C)C
neg.614	42.2584	0.000194551	2.8202	MvsR	5.40117	up	3.71097	negative ion mode	Deoxycholic acid methyl ester	Dihydroxy bile acids, alcohols and derivatives	CC(CCC(=O)OC)C1CCC2C1(C(CC3C2CCC4C3(CCC(C4)O)C)O)C
neg.643	0.12335	0.00844608	1.08732	MvsR	-3.01917	down	2.07334	negative ion mode	Rhizocarpic acid	Phenylalanine and derivatives	O=C(C(C1=CC=CC=C1)=C/2O)OC2=C(C3=CC=CC=C3)\C(N[C@@](CC4=CC=CC=C4)(C(OC)=O)[H])=O
neg.655	2.22108	0.000237418	1.07731	MvsR	1.15126	up	3.62449	negative ion mode	6-[(3E,6E)-2,5-dihydroxy-4,6-dimethyl-7-(1,2,4-trimethyl-3,6-dioxabicyclo[3.1.0]hexan-4-yl)hepta-3,6-dien-2-yl]-4-methoxy-3,5-dimethylpyran-2-one	Pyranones and derivatives	O=C1OC(=C(C(OC)=C1C)C)C(O)(C=C(C)C(O)C(=CC2(OC(C)C3(OC23)C)C)C)C
neg.669	2.40102	0.000237418	1.02062	MvsR	1.26365	up	3.62449	negative ion mode	MK-886	N-alkylindoles	O=C(O)C(C)(C)CC1=C(SC(C)(C)C)C=2C=C(C=CC2N1CC3=CC=C(Cl)C=C3)C(C)C
neg.681	2.47893	0.00533453	1.18747	MvsR	1.30972	up	2.2729	negative ion mode	Hypothallin	Leucine and derivatives	CC(C)C[C@H](NC(C1=CC=CC=C1)=O)C(OC[C@@H](NC(C2=CC=CC=C2)=O)CC3=CC=CC=C3)=O
neg.701	2.79287	0.000237418	1.82606	MvsR	1.48175	up	3.62449	negative ion mode	Picrolichenic acid	Salicylic acid and derivatives	CCCCCC1=CC(=O)C=C(OC)C21C(=O)Oc1c2c(c(c(c1)O)C(=O)O)CCCCC
neg.748	0.19585	0.00066968	1.09694	MvsR	-2.35218	down	3.17413	negative ion mode	Phosphatidylcholine lyso 16:1	2-acyl-sn-glycero-3-phosphocholines	CCCCCCCCCCCC=CCCC(=O)OC(CO)COP([O-1])(=O)OCC[N+1](C)(C)C
neg.750	2.47569	0.000128112	1.02472	MvsR	1.30783	up	3.89241	negative ion mode	Nicardipine	Dihydropyridinecarboxylic acids and derivatives	COC(=O)C1=C(C)NC(C)=C(C1C1=CC(=CC=C1)[N+]([O-])=O)C(=O)OCCN(C)CC1=CC=CC=C1
neg.765	0.304616	0.00370387	1.31177	MvsR	-1.71494	down	2.43134	negative ion mode	myricetin-3-O-hexoside	Flavonoid-3-O-glycosides	O=C(C1=C(O)C=C(O)C=C1O2)C(OC3C(O)C(O)C(O)C(CO)O3)=C2C4=CC(O)=C(O)C(O)=C4
neg.783	0.471319	0.0210631	1.08909	MvsR	-1.08522	down	1.67648	negative ion mode	Umbilicaric acid	Depsides and depsidones	CC1=C(C(OC)=CC(O)=C1)C(OC2=CC(O)=C(C(OC3=CC(O)=C(C(O)=O)C(C)=C3)=O)C(C)=C2)=O
neg.784	2.70823	0.000490268	1.9508	MvsR	1.43735	up	3.30957	negative ion mode	(3-hydroxy-4-{[(2S,3R,4S,5S,6R)-3,4,5-trihydroxy-6-(hydroxymethyl)oxan-2-yl]oxy}phenyl)methyl 4-hydroxy-3,5-dimethoxybenzoate	Hydrolyzable tannins	O=C(OCC1=CC=C(OC2OC(CO)C(O)C(O)C2O)C(O)=C1)C3=CC(OC)=C(O)C(OC)=C3
neg.785	2.31257	0.000341831	1.08172	MvsR	1.20949	up	3.46619	negative ion mode	NCGC00169031-03![6-(2-formamido-3-methylbutanoyl)oxy-2,3,4,5-tetrahydroxyhexyl] 2-formamido-3-methylbutanoate	Alpha amino acid esters	CC(C)C(NC=O)C(=O)OCC(O)C(O)C(O)C(O)COC(=O)C(NC=O)C(C)C
neg.828	2.53169	0.00404561	2.32407	MvsR	1.3401	up	2.39302	negative ion mode	5-(1,2,3,4,5,6-hexahydroxyhexoxy)-6-hydroxy-3-methoxy-9-methyl-4,5-dihydro-3H-pyrano[3,4-h][1]benzoxepine-2,7-dione	Benzoxepines	O=C1OC(=CC=2C=C3OC(=O)C(OC)CC(OC(O)C(O)C(O)C(O)C(O)CO)C3=C(O)C12)C
neg.839	18.4958	0.000237418	1.6705	MvsR	4.20912	up	3.62449	negative ion mode	andrastin A	Steroid esters	O=CC12CCC(OC(=O)C)C(C)(C)C2CCC3(C)C1C=C(C)C4(C(=O)C(C(=O)C43C(=O)OC)C)C
neg.875	0.071283	0.000490268	1.07502	MvsR	-3.8103	down	3.30957	negative ion mode	(3S,4R,4aS)-3-[(2S,3R,4S,5S,6R)-6-[[(2R,3R,4R)-3,4-dihydroxy-4-(hydroxymethyl)oxolan-2-yl]oxymethyl]-3,4,5-trihydroxyoxan-2-yl]oxy-4-ethenyl-4,4a,5,6-tetrahydro-3H-pyrano[3,4-c]pyran-8-one	O-glycosyl compounds	O=C1OCCC2C1=COC(OC3OC(COC4OCC(O)(CO)C4O)C(O)C(O)C3O)C2C=C
neg.905	7.18256	0.00204469	1.19143	MvsR	2.8445	up	2.68937	negative ion mode	Salvianolic acid A	Stilbenes	O=C(O)C(OC(=O)C=CC1=CC=C(O)C(O)=C1C=CC2=CC=C(O)C(O)=C2)CC3=CC=C(O)C(O)=C3
neg.927	4.35401	0.000285669	1.5516	MvsR	2.12234	up	3.54414	negative ion mode	(1R,3R,6R,8S,10R,13S,16S,17R)-8-tert-butyl-6,17-dihydroxy-16-methyl-2,4,14,19-tetraoxahexacyclo[8.7.2.0?,??.0?,?.0?,??.0??,??]nonadecane-5,15,18-trione	Macrolides and analogues	O=C1OC(C)C(O)C2=C(O)C(O)=C(OC)C(O)=C2C(=O)OC(C)C(O)C3=CC(O)=C(OC)C(O)=C13
neg.1013	2.49642	0.00138234	1.61628	MvsR	1.31986	up	2.85939	negative ion mode	(19R)-9-acetyl-19-hydroxy-10,14-dimethyl-20-oxopentacyclo[11.8.0.0<2,10>.0<4,9 >.0<14,19>]henicos-17-yl acetate	Steroid esters	CC(=O)C12CCCCC1CC3C2(CCC4C3CC(=O)C5(C4(CCC(C5)OC(=O)C)C)O)C
neg.1041	0.274975	2.96157e-05	8.11841	MvsR	-1.86263	down	4.52848	negative ion mode	ADENOSINE TRIPHOSPHATE	Purine ribonucleoside triphosphates	NC1=NC=NC2=C1N=CN2[C@@H]1O[C@H](COP(O)(=O)OP(O)(=O)OP(O)(O)=O)[C@@H](O)[C@H]1O
neg.1210	0.217153	0.000237418	2.7226	MvsR	-2.20322	down	3.62449	negative ion mode	Phosphatidylcholine lyso 19:0	2-acyl-sn-glycero-3-phosphocholines	P([O-1])(=O)(OCC[N+1](C)(C)C)OCC(CO)OC(=O)CCCCCCCCCCCCCCCCCC
neg.1286	5.59243	0.0105646	1.05083	MvsR	2.48348	up	1.97615	negative ion mode	Proscillaridin	Bufanolides and derivatives	O=C1OC=C(C=C1)C2CCC3(O)C4CCC5=CC(OC6OC(C)C(O)C(O)C6O)CCC5(C)C4CCC23C
neg.1315	6.65551	0.000490268	1.26762	MvsR	2.73455	up	3.30957	negative ion mode	NCGC00168838-03_C30H46O5_(1R,2S,5aR,5bR,7aS,10R,12bR)-2-Hydroxy-10-isopropenyl-3,3,5a,5b,12b-pentamethyloctadecahydrodicyclopenta[a,i]phenanthrene-1,7a(1H)-dicarboxylic acid	Triterpenoids	CC(=C)[C@@H]1CC[C@@]2(CC[C@]3(C)C(CCC4[C@]5(C)C(CC[C@@]34C)C(C)(C)[C@@H](O)[C@@H]5C(O)=O)C12)C(O)=O
neg.1352	0.154843	0.000742412	1.23836	MvsR	-2.69112	down	3.12936	negative ion mode	Phosphatidylcholine lyso 20:1	2-acyl-sn-glycero-3-phosphocholines	C(C(OC(CO)COP([O-1])(=O)OCC[N+1](C)(C)C)=O)CC=CCCCCCCCCCCCCCCC
neg.1476	0.203536	0.000237418	2.73549	MvsR	-2.29664	down	3.62449	negative ion mode	(4S,5Z,6S)-4-(2-methoxy-2-oxoethyl)-5-[2-[(E)-3-phenylprop-2-enoyl]oxyethylidene]-6-[(2S,3R,4S,5S,6R)-3,4,5-trihydroxy-6-(hydroxymethyl)oxan-2-yl]oxy-4H-pyran-3-carboxylic acid	Terpene glycosides	O=C(O)C1=COC(OC2OC(CO)C(O)C(O)C2O)C(=CCOC(=O)C=CC=3C=CC=CC3)C1CC(=O)OC
neg.1528	2.22355	0.00820713	1.15128	MvsR	1.15287	up	2.08581	negative ion mode	Phosphatidylcholine lyso 16:0	2-acyl-sn-glycero-3-phosphocholines	CCCCCCCCCCCCCCCC(=O)OC(CO)COP([O-1])(=O)OCC[N+1](C)(C)C
neg.1598	6.57042	0.000341831	1.27408	MvsR	2.71598	up	3.46619	negative ion mode	Perfluoroundecanoic acid	Perfluoroalkyl carboxylic acid and derivatives	OC(=O)C(F)(F)C(F)(F)C(F)(F)C(F)(F)C(F)(F)C(F)(F)C(F)(F)C(F)(F)C(F)(F)C(F)(F)F
neg.1627	3.93472	0.000490268	5.5182	MvsR	1.97626	up	3.30957	negative ion mode	URIDINE 5&#39;-DIPHOSPHOGLUCOSE	Pyrimidine nucleotide sugars	C1=CN(C(=O)NC1=O)[C@H]2[C@@H]([C@@H]([C@H](O2)COP(=O)(O)OP(=O)(O)O[C@@H]3[C@@H]([C@H]([C@@H]([C@H](O3)CO)O)O)O)O)O
neg.1676	2.35992	0.0105646	1.20925	MvsR	1.23874	up	1.97615	negative ion mode	NCGC00380815-01_C31H42O7_5-Heptenoic acid, 2-[(4alpha,5alpha,6beta,8alpha,9beta,13alpha,14beta,16beta,17E)-16-(acetyloxy)-6-hydroxy-4,8,10,14-tetramethyl-3,7-dioxogon-1-en-17-ylidene]-6-methyl-, (2E)-	Steroid esters	C[C@H]1[C@@H]2[C@H](O)C(=O)[C@@]3(C)[C@@H](CC[C@H]4\C([C@H](C[C@]34C)OC(C)=O)=C(\CCC=C(C)C)C(O)=O)[C@@]2(C)\C=C/C1=O
neg.1723	2.31902	0.000341831	3.58576	MvsR	1.21352	up	3.46619	negative ion mode	URIDINE 5&#39;-DIPHOSPHOGLUCURONIC ACID	Pyrimidine nucleotide sugars	C1=CN(C(=O)NC1=O)[C@H]2[C@@H]([C@@H]([C@H](O2)COP(=O)(O)OP(=O)(O)O[C@@H]3[C@@H]([C@H]([C@@H]([C@H](O3)C(=O)O)O)O)O)O)O
neg.1865	3.22567	0.0133938	2.42182	MvsR	1.6896	up	1.8731	negative ion mode	NCGC00168955-03![3-hydroxy-1-oxo-1-(2,3,4,5,6-pentahydroxyhexoxy)decan-5-yl] 3,5-dihydroxydecanoate	Fatty alcohols	CCCCCC(O)CC(O)CC(=O)OC(CCCCC)CC(O)CC(=O)OCC(O)C(O)C(O)C(O)CO
neg.1987	2.12243	0.0113921	1.42637	MvsR	1.08571	up	1.9434	negative ion mode	(3R)-5-methyl-3-[(2S,3R,4S,5S,6R)-3,4,5-trihydroxy-6-(hydroxymethyl)oxan-2-yl]oxy-3-[[4-[(2S,3R,4S,5S,6R)-3,4,5-trihydroxy-6-(hydroxymethyl)oxan-2-yl]oxyphenyl]methoxycarbonyl]hexanoic acid	Phenolic glycosides	O=C(O)CC(OC1OC(CO)C(O)C(O)C1O)(C(=O)OCC2=CC=C(OC3OC(CO)C(O)C(O)C3O)C=C2)CC(C)C
neg.1999	5.65072	0.000800608	1.01753	MvsR	2.49843	up	3.09658	negative ion mode	Suffruticoside E	Oligosaccharides	O=C(C1=CC=C(OC)C=C1OC2OC(COC3OCC(O)C(O)C3O)C(O)C(OC4OC(CO)C(O)C(O)C4O)C2O)C
neg.2132	0.431729	0.000412702	1.80233	MvsR	-1.2118	down	3.38436	negative ion mode	Garcinolic Acid	Pyranoxanthones	O=C(O)C(=CCC1(OC(C)(C)C2CCC=C3C(=O)C4=C(O)C=5C=CC(OC5C(=C4OC321)CC=C(C)C)(C)CCC=C(C)C)C(=O)O)C
neg.2370	0.33044	7.33043e-05	1.20278	MvsR	-1.59754	down	4.13487	negative ion mode	NCGC00347692-02!5,6-dibenzoyloxy-7-methoxycarbonyl-1-[3,4,5-trihydroxy-6-(hydroxymethyl)oxan-2-yl]oxy-1,4a,5,6,7,7a-hexahydrocyclopenta[c]pyran-4-carboxylic acid	Iridoid O-glycosides	COC(=O)C1C(OC(=O)C2=CC=CC=C2)C(OC(=O)C3=CC=CC=C3)C4C1C(OC5OC(CO)C(O)C(O)C5O)OC=C4C(O)=O
neg.2400	0.210005	0.000300505	11.9923	MvsR	-2.2515	down	3.52215	negative ion mode	Phosphatidylserine 16:0-20:4	Phosphatidylserines	C(N)(C(O)=O)COP(OCC(COC(CCCCCCCCCCCCCCC)=O)OC(=O)CCC=CCC=CCC=CCC=CCCCCCC)(O)=O
neg.2475	0.318173	0.0133938	1.21609	MvsR	-1.65212	down	1.8731	negative ion mode	Phosphatidylcholine 14:0-18:2 / 16:1-16:1	Phosphatidylcholines	CCCCCCCCCCCCCC(=O)OCC(COP(=O)([O-])OCC[N+](C)(C)C)OC(=O)CC/C=C\C/C=C\CCCCCCCCCC.CCCCCCCCCCC/C=C\CCC(=O)OCC(COP(=O)([O-])OCC[N+](C)(C)C)OC(=O)CC/C=C\CCCCCCCCCCC
neg.2492	0.27074	0.000137693	2.17746	MvsR	-1.88502	down	3.86109	negative ion mode	(2R)-2-[(E)-3-[3-[(1R)-1-carboxy-2-(3,4-dihydroxyphenyl)ethoxy]carbonyl-2-(3,4-dihydroxyphenyl)-7-hydroxy-2,3-dihydro-1-benzofuran-4-yl]prop-2-enoyl]oxy-3-(3,4-dihydroxyphenyl)propanoic acid	2-arylbenzofuran flavonoids	O=C(OC(C(=O)O)CC1=CC=C(O)C(O)=C1)C=CC2=CC=C(O)C=3OC(C4=CC=C(O)C(O)=C4)C(C(=O)OC(C(=O)O)CC5=CC=C(O)C(O)=C5)C23
neg.2540	0.174096	0.000237418	1.27437	MvsR	-2.52205	down	3.62449	negative ion mode	Phosphatidylserine 18:0-20:2	Glycerophospholipids	C(OC(CCCCCCCCCCCCCCCCC)=O)C(COP(O)(=O)OCC(N)C(C)=O)OC(=O)CCC=CCC=CCCCCCCCCCCCC
neg.2556	0.161153	0.000341831	1.1877	MvsR	-2.6335	down	3.46619	negative ion mode	Phosphatidylserine 18:0-20:1 / 18:1-20:0	Phosphatidylserines	CCCCCCCCCCCCCCCCCCCC(=O)OC(COC(=O)CC/C=C\CCCCCCCCCCCCC)COP(=O)(O)OCC(C(=O)O)N.CCCCCCCCCCCCCCCCCC(=O)OCC(COP(=O)(O)OCC(C(=O)O)N)OC(=O)CC/C=C\CCCCCCCCCCCCCCC
neg.2617	2.78654	0.000174466	1.15664	MvsR	1.47847	up	3.75829	negative ion mode	Phosphatidylcholine 16:0-18:2	Phosphatidylcholines	C(COP([O-1])(=O)OCC(OC(=O)CCC=CCC=CCCCCCCCCCC)COC(=O)CCCCCCCCCCCCCCC)[N+1](C)(C)C
neg.2737	0.464196	0.0169595	1.22375	MvsR	-1.10719	down	1.77059	negative ion mode	NCGC00381231-01_C35H40O19_Spiro[cyclopenta[c]pyran-7(1H),2'(5'H)-furan]-4-carboxylic acid, 1-[(6-O-beta-D-glucopyranosyl-beta-D-glucopyranosyl)oxy]-4a,7a-dihydro-4'-[(1R)-1-[[(2E)-3-(4-hydroxyphenyl)-1-oxo-2-propen-1-yl]oxy]ethyl]-5'-oxo-, (1S,4aS,7S,7aS)-	Iridoid O-glycosides	C[C@@H](OC(=O)\C=C\C1=CC=C(O)C=C1)C/2=C/[C@@]3(OC2=O)\C=C/[C@H]\4[C@@H]3[C@@H](O\C=C4C(O)=O)O[C@@H]5O[C@H](CO[C@@H]6O[C@H](CO)[C@@H](O)[C@H](O)[C@H]6O)[C@@H](O)[C@H](O)[C@H]5O
neg.2989	0.30681	0.00631654	1.31782	MvsR	-1.70458	down	2.19952	negative ion mode	Phosphatidylserine 18:1-20:5	Glycerophospholipids	C(C(N)C(C)=O)OP(O)(=O)OCC(OC(=O)CCC=CCC=CCC=CCC=CCC=CCCC)COC(CCC=CCCCCCCCCCCCCC)=O
neg.3464	0.434685	0.0482648	1.62766	MvsR	-1.20196	down	1.31637	negative ion mode	Phosphatidylinositol 18:1-22:6	Phosphatidylinositols	OC(C(O)1)C(C(O)C(O)C(OP(O)(=O)OCC(COC(CCC=CCCCCCCCCCCCCC)=O)OC(=O)CCC=CCC=CCC=CCC=CCC=CCC=CCC)1)O
pos.999	0.252008	0.000730201	4.80604	TvsM	-1.98846	down	3.13656	positive ion mode	Alanine	Alanine and derivatives	O=C(O)C(N)C
pos.1199	2.48986	0.00120724	1.57221	TvsM	1.31606	up	2.91821	positive ion mode	2-Piperidone; CE10; XUWHAWMETYGRKB-UHFFFAOYSA-N	Piperidinones	C1CCN=C(C1)O
pos.1391	0.188161	0.000730201	2.02124	TvsM	-2.40996	down	3.13656	positive ion mode	p-Benzoquinone	P-benzoquinones	O=C1C=CC(=O)C=C1
pos.1515	0.0667644	0.000790054	3.47013	TvsM	-3.90478	down	3.10234	positive ion mode	CREATININE	Alpha amino acids and derivatives	CN1CC(=O)NC1=N
pos.1516	0.401466	0.0271547	1.98646	TvsM	-1.31665	down	1.56616	positive ion mode	Creatinine	Alpha amino acids and derivatives	N=C1N=C(O)CN1C
pos.1730	2.56509	0.0029568	3.5558	TvsM	1.35901	up	2.52918	positive ion mode	Phenylethylamine	Phenethylamines	c1ccc(cc1)CCN
pos.1945	2.7682	0.00197117	2.31612	TvsM	1.46895	up	2.70528	positive ion mode	4-Piperidinecarboxamide	Piperidinecarboxamides	O=C(N)C1CCNCC1
pos.1985	2.736	0.0303778	1.31736	TvsM	1.45207	up	1.51744	positive ion mode	Heptanoic acid	Medium-chain fatty acids	CCCCCCC(=O)O
pos.2023	0.233316	0.000730201	29.3394	TvsM	-2.09965	down	3.13656	positive ion mode	5,6-DIHYDROURACIL	Pyrimidones	C1CNC(=O)NC1=O
pos.2133	0.286116	0.000730201	1.66497	TvsM	-1.80533	down	3.13656	positive ion mode	1-Hydroxy-Benzotriazol	Benzotriazoles	c1ccc2c(c1)nnn2O
pos.2136	4.83414	0.000730201	11.7873	TvsM	2.27326	up	3.13656	positive ion mode	Adenine	6-aminopurines	NC1=C2N=CNC2=NC=N1
pos.2220	2.96377	0.024349	1.73324	TvsM	1.56743	up	1.61352	positive ion mode	Gentisyl alcohol	Hydroquinones	C1=CC(=C(C=C1O)CO)O
pos.2440	0.116472	0.00139065	1.46892	TvsM	-3.10194	down	2.85678	positive ion mode	2-Acetamidophenol	Acetanilides	CC(=O)NC1=C(O)C=CC=C1
pos.2491	4.17535	0.036585	2.48677	TvsM	2.0619	up	1.4367	positive ion mode	Gabapentin-lactam	Azaspirodecane derivatives	O=C1CC2(CN1)CCCCC2
pos.2521	0.462264	0.00107709	3.61492	TvsM	-1.11321	down	2.96775	positive ion mode	L-Histidine	Histidine and derivatives	C1=C(NC=N1)C[C@@H](C(=O)O)N
pos.2543	3.0697	0.024349	2.12332	TvsM	1.6181	up	1.61352	positive ion mode	2-(hydroxymethyl)-5-methoxy-4H-pyran-4-one	Pyranones and derivatives	O=C1C=C(OC=C1OC)CO
pos.2666	2.63415	0.0154405	1.92114	TvsM	1.39734	up	1.81134	positive ion mode	2,2-Dimethyl-2,3-dihydro-1-benzofuran-7-amine	Coumarans	CC1(C)CC2=C(O1)C(N)=CC=C2
pos.2695	2.28084	0.0190982	1.95654	TvsM	1.18957	up	1.71901	positive ion mode	Fluorene	Fluorenes	C1C2=C(C=CC=C2)C2=C1C=CC=C2
pos.2777	0.366947	0.000790054	1.60185	TvsM	-1.44636	down	3.10234	positive ion mode	DCA_170.0367_15.5	Anilides	CN(C=O)C1=CC=C(Cl)C=C1
pos.2842	4.72911	0.000730201	2.7385	TvsM	2.24157	up	3.13656	positive ion mode	Asulam-TP Sulfanilamide	Aminobenzenesulfonamides	C1=C(C=CC(=C1)S(=O)(=O)N)N
pos.2865	2.32117	0.00514423	1.45573	TvsM	1.21485	up	2.28868	positive ion mode	GUANINE	Purines and purine derivatives	NC1=NC(=O)C2=C(N1)N=CN2
pos.2993	2.33579	0.0303778	3.67534	TvsM	1.22391	up	1.51744	positive ion mode	Xanthopterin	Pterins and derivatives	O=C1C=NC=2NC(=N)N=C(O)C2N1
pos.3145	6.73681	0.00968169	3.07551	TvsM	2.75206	up	2.01405	positive ion mode	2,3-dihydro-1H-carbazol-4(9H)-one	Carbazoles	O=C1C=2C=3C=CC=CC3NC2CCC1
pos.3166	3.01232	0.024349	2.56662	TvsM	1.59087	up	1.61352	positive ion mode	L-Rhamnose	Hexoses	C[C@@H]([C@@H]([C@H]([C@H](C=O)O)O)O)O
pos.3417	0.0897097	0.000790054	3.5317	TvsM	-3.47859	down	3.10234	positive ion mode	N,N-Acetylhistidine; CE10; KBOJOGQFRVVWBH-ZETCQYMHSA-N	Histidine and derivatives	CC(=N[C@@H](Cc1cnc[nH]1)C(=O)O)O
pos.3583	2.91728	0.024349	3.10313	TvsM	1.54462	up	1.61352	positive ion mode	Mannitol	Sugar alcohols	OCC(O)C(O)C(O)C(O)CO
pos.3619	0.0306149	0.00132036	1.96918	TvsM	-5.02962	down	2.87931	positive ion mode	2,6-Dimethoxyquinone	P-benzoquinones	O=C1C=C(OC)C(=O)C(OC)=C1
pos.3700	0.0725905	0.000790054	1.68241	TvsM	-3.78408	down	3.10234	positive ion mode	10-methylacridone	Acridones	O=C1C=2C=CC=CC2N(C=3C=CC=CC13)C
pos.3938	0.27772	0.00968169	1.1712	TvsM	-1.8483	down	2.01405	positive ion mode	PANTOTHENATE	Secondary alcohols	CC(C)(CO)C(O)C(=O)NCCC(O)=O
pos.4095	0.0756549	0.00139065	1.64915	TvsM	-3.72442	down	2.85678	positive ion mode	4-hydroxy-7H-furo[3,2-g]chromen-7-one	5-hydroxypsoralens	O=C1OC=2C=C3OC=CC3=C(O)C2C=C1
pos.4159	0.11879	0.00132036	1.1878	TvsM	-3.07352	down	2.87931	positive ion mode	Carnosine	Hybrid peptides	C1=C(NC=N1)C[C@@H](C(=O)O)NC(=O)CCN
pos.4160	0.080763	0.000790054	5.99162	TvsM	-3.63016	down	3.10234	positive ion mode	CARNOSINE	Hybrid peptides	NCCC(=O)N[C@@H](CC1=CN=CN1)C(O)=O
pos.4272	6.93344	0.00968169	5.80926	TvsM	2.79357	up	2.01405	positive ion mode	L-(+)-Ergothioneine	Histidine and derivatives	C[N+](C)(C)[C@@H](Cc1c[nH]c(n1)S)C(=O)[O-]
pos.4398	2.61244	0.0121389	1.04733	TvsM	1.3854	up	1.91582	positive ion mode	ISO E Super	Ketones	CC1CC2=C(CC1(C)C(C)=O)C(C)(C)CCC2
pos.4522	0.224053	0.00332368	1.18891	TvsM	-2.15809	down	2.47838	positive ion mode	4'-Methoxychalcone	Retrochalcones	O=C(C=CC=1C=CC=CC1)C2=CC=C(OC)C=C2
pos.4716	0.0900045	0.00194217	1.68146	TvsM	-3.47386	down	2.71171	positive ion mode	7,8-dimethylalloxazine (lumichrome)	Flavins	OC=1N=C(O)C=2N=C3C=C(C(=CC3=NC2N1)C)C
pos.4831	3.25601	0.0121389	1.09813	TvsM	1.7031	up	1.91582	positive ion mode	Salsolidine	Tetrahydroisoquinolines	O(C=1C=C2C(=CC1OC)C(NCC2)C)C
pos.4949	0.071442	0.000790054	2.73093	TvsM	-3.80708	down	3.10234	positive ion mode	C.I. Solvent Yellow 14	Naphthols and derivatives	OC1=CC=C2C=CC=CC2=C1N=NC1=CC=CC=C1
pos.4954	0.277985	0.000790054	1.31232	TvsM	-1.84692	down	3.10234	positive ion mode	(1R,2R)-methyl dihydrojasmonate	Jasmonic acids	O=C(OC)CC1CCC(=O)C1CCCCC
pos.5170	2.77102	0.02278	3.02428	TvsM	1.47042	up	1.64245	positive ion mode	Chrysin	Flavones	O=C1C=C(OC=2C=C(O)C=C(O)C12)C=3C=CC=CC3
pos.5319	3.48165	0.024349	1.13906	TvsM	1.79977	up	1.61352	positive ion mode	skimmianine	Furanoquinolines	N1=C2OC=CC2=C(OC)C=3C=CC(OC)=C(OC)C13
pos.5476	0.042238	0.000790054	1.33485	TvsM	-4.56532	down	3.10234	positive ion mode	2',2'-Difluoro-2'-deoxyuridine	Pyrimidine 2'-deoxyribonucleosides	O=C/1NC(=O)N(\C=C\1)[C@@H]2O[C@@H]([C@@H](O)C2(F)F)CO
pos.5587	0.258633	0.00332368	1.62587	TvsM	-1.95102	down	2.47838	positive ion mode	Inosine	Purine nucleosides	OC[C@@H](O1)[C@@H](O)[C@@H](O)[C@@H]1n(c3)c(N=2)c(n3)C(=O)NC2
pos.5636	0.0741159	0.000790054	1.99906	TvsM	-3.75407	down	3.10234	positive ion mode	(+)-Dihydrokavain	Kavalactones	O=C1OC(CC(OC)=C1)CCC=2C=CC=CC2
pos.6093	0.0790806	0.00115397	3.75119	TvsM	-3.66053	down	2.93781	positive ion mode	GLUCOSE 6-PHOSPHATE	Hexose phosphates	OC1O[C@H](COP(O)(O)=O)[C@@H](O)[C@H](O)[C@H]1O
pos.6179	0.0462534	0.000790054	1.49692	TvsM	-4.4343	down	3.10234	positive ion mode	Kaempferol	Flavonols	O=C1C(O)=C(OC=2C=C(O)C=C(O)C12)C=3C=CC(O)=CC3
pos.6322	0.235306	0.0303778	1.56891	TvsM	-2.08739	down	1.51744	positive ion mode	INOSINE	Purine nucleosides	OC[C@H]1O[C@H]([C@H](O)[C@@H]1O)N1C=NC2=C1N=CNC2=O
pos.6676	0.078384	0.00103243	1.58496	TvsM	-3.6733	down	2.98614	positive ion mode	Chloramphenicol	Nitrobenzenes	OC[C@H](NC(=O)C(Cl)Cl)[C@@H](O)c(c1)ccc(c1)[N+1]([O-1])=O
pos.6694	6.19628	0.0195873	1.04604	TvsM	2.6314	up	1.70802	positive ion mode	CYTIDINE 2',3'-CYCLIC PHOSPHATE	2',3'-cyclic pyrimidine nucleotides	NC1=NC(=O)N(C=C1)C1O[C@H](CO)[C@H]2OP(O)(=O)O[C@@H]12
pos.7809	0.00467852	0.000730201	4.16873	TvsM	-7.73973	down	3.13656	positive ion mode	INOSINE-MONOPHOSPHATE	Purine ribonucleoside monophosphates	O[C@@H]1[C@@H](COP(O)(O)=O)O[C@H]([C@@H]1O)N1C=NC2=C1N=CNC2=O
pos.8168	0.000727316	0.000730201	1.39182	TvsM	-10.4251	down	3.13656	positive ion mode	INOSINE MONOPHOSPHATE	Purine ribonucleoside monophosphates	O[C@@H]1[C@@H](COP(O)(O)=O)O[C@H]([C@@H]1O)N1C=NC2=C1N=CNC2=O
pos.405	2.52983	0.0487338	1.56843	TvsR	1.33904	up	1.31217	positive ion mode	Butylamine	Monoalkylamines	CCCCN
pos.999	0.152618	1.75566e-06	4.59497	TvsR	-2.71201	down	5.75556	positive ion mode	Alanine	Alanine and derivatives	O=C(O)C(N)C
pos.1178	0.316656	1.75566e-06	6.44087	TvsR	-1.65901	down	5.75556	positive ion mode	Ortophosphate	Non-metal phosphates	OP(=O)(O)O
pos.1199	3.84343	0.000157494	1.22596	TvsR	1.94239	up	3.80273	positive ion mode	2-Piperidone; CE10; XUWHAWMETYGRKB-UHFFFAOYSA-N	Piperidinones	C1CCN=C(C1)O
pos.1336	3.75765	0.000157494	6.87592	TvsR	1.90983	up	3.80273	positive ion mode	L-2,3-DIAMINOPROPIONIC ACID	L-alpha-amino acids	C(C(C(=O)O)N)N
pos.1391	0.0696396	5.64714e-06	2.46111	TvsR	-3.84395	down	5.24817	positive ion mode	p-Benzoquinone	P-benzoquinones	O=C1C=CC(=O)C=C1
pos.1457	2.93764	0.00500672	3.03049	TvsR	1.55466	up	2.30045	positive ion mode	Cytosine	Pyrimidones	N=C1C=CN=C(O)N1
pos.1489	5.56294	0.000230095	1.60762	TvsR	2.47585	up	3.63809	positive ion mode	Uridine	Pyrimidine nucleosides	OC[C@@H](O1)[C@@H](O)[C@@H](O)[C@@H]1N(C=2)C(=O)NC(=O)C2
pos.1492	2.22443	0.000137605	2.38309	TvsR	1.15344	up	3.86136	positive ion mode	Uracil	Pyrimidones	OC1=NC=CC(O)=N1
pos.1515	0.0258299	0.000157494	4.41454	TvsR	-5.27481	down	3.80273	positive ion mode	CREATININE	Alpha amino acids and derivatives	CN1CC(=O)NC1=N
pos.1516	0.354152	0.000157494	1.40391	TvsR	-1.49756	down	3.80273	positive ion mode	Creatinine	Alpha amino acids and derivatives	N=C1N=C(O)CN1C
pos.1579	5.47531	0.0274203	1.91797	TvsR	2.45294	up	1.56193	positive ion mode	Maleamic acid	Straight chain fatty acids	O=C(O)C=CC(=N)O
pos.1634	3.88123	0.00361647	1.03343	TvsR	1.95651	up	2.44172	positive ion mode	Betaine	Alpha amino acids	O=C([O-])C[N+](C)(C)C
pos.1689	4.35437	0.000622497	2.22512	TvsR	2.12246	up	3.20586	positive ion mode	Phenylacetaldehyde	Phenylacetaldehydes	O=CCC=1C=CC=CC1
pos.1730	6.13609	0.000272278	2.74402	TvsR	2.61732	up	3.56499	positive ion mode	Phenylethylamine	Phenethylamines	c1ccc(cc1)CCN
pos.1746	0.416161	0.000108187	3.7451	TvsR	-1.26479	down	3.96583	positive ion mode	Niacinamide	Nicotinamides	NC(=O)C1=CC=CN=C1
pos.1800	2.31559	0.00205369	1.01166	TvsR	1.21138	up	2.68746	positive ion mode	Isonicotinic acid	Pyridinecarboxylic acids	OC(=O)c(c1)ccnc1
pos.1884	0.317559	7.30357e-06	2.17702	TvsR	-1.6549	down	5.13646	positive ion mode	Maltol	Pyranones and derivatives	O=C1C=COC(=C1O)C
pos.1945	7.54952	0.000157494	1.8369	TvsR	2.91638	up	3.80273	positive ion mode	4-Piperidinecarboxamide	Piperidinecarboxamides	O=C(N)C1CCNCC1
pos.1985	9.90045	0.00116409	1.08153	TvsR	3.30749	up	2.93401	positive ion mode	Heptanoic acid	Medium-chain fatty acids	CCCCCCC(=O)O
pos.2023	0.139357	1.17432e-06	28.1194	TvsR	-2.84315	down	5.93021	positive ion mode	5,6-DIHYDROURACIL	Pyrimidones	C1CNC(=O)NC1=O
pos.2101	3.67919	0.000157494	2.64596	TvsR	1.87939	up	3.80273	positive ion mode	2-Deoxyribose	Beta-hydroxy aldehydes	O=CCC(O)C(O)CO
pos.2133	0.267616	7.84272e-08	1.21438	TvsR	-1.90176	down	7.10553	positive ion mode	1-Hydroxy-Benzotriazol	Benzotriazoles	c1ccc2c(c1)nnn2O
pos.2136	13.199	0.000157494	8.71939	TvsR	3.72236	up	3.80273	positive ion mode	Adenine	6-aminopurines	NC1=C2N=CNC2=NC=N1
pos.2145	0.442803	9.54739e-05	11.617	TvsR	-1.17526	down	4.02012	positive ion mode	Hypoxanthine	Hypoxanthines	OC1=NC=NC=2NC=NC12
pos.2167	2.52341	0.00100055	1.52287	TvsR	1.33537	up	2.99976	positive ion mode	TRIGONELLINE	Alkaloids and derivatives	O=C([O-])C1=CC=C[N+](=C1)C
pos.2220	8.4787	0.000422748	1.40154	TvsR	3.08384	up	3.37392	positive ion mode	Gentisyl alcohol	Hydroquinones	C1=CC(=C(C=C1O)CO)O
pos.2437	3.24137	0.000509071	8.79699	TvsR	1.6966	up	3.29322	positive ion mode	Guanine	Purines and purine derivatives	c1[nH]c2c(=O)[nH]c(nc2n1)N
pos.2440	0.0517162	7.2149e-05	1.63841	TvsR	-4.27324	down	4.14177	positive ion mode	2-Acetamidophenol	Acetanilides	CC(=O)NC1=C(O)C=CC=C1
pos.2491	16.6435	0.000422748	1.84489	TvsR	4.05688	up	3.37392	positive ion mode	Gabapentin-lactam	Azaspirodecane derivatives	O=C1CC2(CN1)CCCCC2
pos.2521	0.275466	1.75566e-06	3.92029	TvsR	-1.86005	down	5.75556	positive ion mode	L-Histidine	Histidine and derivatives	C1=C(NC=N1)C[C@@H](C(=O)O)N
pos.2529	3.09577	0.0051484	1.36814	TvsR	1.6303	up	2.28833	positive ion mode	2,2,6,6-Tetramethyl-4 piperidone	Piperidinones	CC1(C)CC(=O)CC(C)(C)N1
pos.2543	9.14236	0.000422748	1.70511	TvsR	3.19257	up	3.37392	positive ion mode	2-(hydroxymethyl)-5-methoxy-4H-pyran-4-one	Pyranones and derivatives	O=C1C=C(OC=C1OC)CO
pos.2661	2.4186	0.0221353	2.03929	TvsR	1.27417	up	1.65491	positive ion mode	PTERINE	Imidazolidines	C1CN=C(N1)S
pos.2695	3.22957	0.00172776	1.55594	TvsR	1.69134	up	2.76252	positive ion mode	Fluorene	Fluorenes	C1C2=C(C=CC=C2)C2=C1C=CC=C2
pos.2749	3.82887	0.00380772	2.77347	TvsR	1.93692	up	2.41933	positive ion mode	Uric acid; CE10; LEHOTFFKMJEONL-UHFFFAOYSA-N	Xanthines	c12c([nH]c(n2)O)nc(nc1O)O
pos.2777	0.198506	3.05468e-06	1.73047	TvsR	-2.33274	down	5.51503	positive ion mode	DCA_170.0367_15.5	Anilides	CN(C=O)C1=CC=C(Cl)C=C1
pos.2842	27.3761	3.53111e-05	2.06182	TvsR	4.77484	up	4.45209	positive ion mode	Asulam-TP Sulfanilamide	Aminobenzenesulfonamides	C1=C(C=CC(=C1)S(=O)(=O)N)N
pos.2865	8.19296	0.000157494	1.36852	TvsR	3.03438	up	3.80273	positive ion mode	GUANINE	Purines and purine derivatives	NC1=NC(=O)C2=C(N1)N=CN2
pos.2993	2.98092	0.00614092	2.74651	TvsR	1.57576	up	2.21177	positive ion mode	Xanthopterin	Pterins and derivatives	O=C1C=NC=2NC(=N)N=C(O)C2N1
pos.2994	0.0305919	0.000157494	1.07288	TvsR	-5.03071	down	3.80273	positive ion mode	Stachydrine hydrochloride	Proline and derivatives	Cl.O=C([O-])C1CCC[N+]1(C)C
pos.3145	27.2333	0.000157494	2.19299	TvsR	4.7673	up	3.80273	positive ion mode	2,3-dihydro-1H-carbazol-4(9H)-one	Carbazoles	O=C1C=2C=3C=CC=CC3NC2CCC1
pos.3166	8.6827	0.000422748	2.07011	TvsR	3.11814	up	3.37392	positive ion mode	L-Rhamnose	Hexoses	C[C@@H]([C@@H]([C@H]([C@H](C=O)O)O)O)O
pos.3417	0.0384199	0.000157494	3.96235	TvsR	-4.702	down	3.80273	positive ion mode	N,N-Acetylhistidine; CE10; KBOJOGQFRVVWBH-ZETCQYMHSA-N	Histidine and derivatives	CC(=N[C@@H](Cc1cnc[nH]1)C(=O)O)O
pos.3583	8.09421	0.000422748	2.51895	TvsR	3.01689	up	3.37392	positive ion mode	Mannitol	Sugar alcohols	OCC(O)C(O)C(O)C(O)CO
pos.3619	0.00998414	0.000157494	2.43044	TvsR	-6.64615	down	3.80273	positive ion mode	2,6-Dimethoxyquinone	P-benzoquinones	O=C1C=C(OC)C(=O)C(OC)=C1
pos.3700	0.0301426	0.000157494	1.90465	TvsR	-5.05205	down	3.80273	positive ion mode	10-methylacridone	Acridones	O=C1C=2C=CC=CC2N(C=3C=CC=CC13)C
pos.3828	3.17344	0.000272278	1.91846	TvsR	1.66605	up	3.56499	positive ion mode	N,N-Dimethyldodecylamine	Trialkylamines	CCCCCCCCCCCCN(C)C
pos.3938	0.129956	0.0109755	1.07552	TvsR	-2.9439	down	1.95957	positive ion mode	PANTOTHENATE	Secondary alcohols	CC(C)(CO)C(O)C(=O)NCCC(O)=O
pos.4031	0.205713	0.00400091	1.0614	TvsR	-2.28129	down	2.39784	positive ion mode	CYSTATHIONINE	L-cysteine-S-conjugates	N[C@@H](CCSC[C@H](N)C(O)=O)C(O)=O
pos.4095	0.0272398	7.80587e-06	1.97539	TvsR	-5.19814	down	5.10758	positive ion mode	4-hydroxy-7H-furo[3,2-g]chromen-7-one	5-hydroxypsoralens	O=C1OC=2C=C3OC=CC3=C(O)C2C=C1
pos.4148	4.3727	0.00205369	1.33734	TvsR	2.12852	up	2.68746	positive ion mode	NCGC00385670-01!N-(10-hydroxy-10-methylundecyl)acetamide	Tertiary alcohols	CC(=O)NCCCCCCCCCC(C)(C)O
pos.4154	3.07335	0.0130356	1.48956	TvsR	1.61981	up	1.88487	positive ion mode	S-Adenosyl-L-methionine	5'-deoxy-5'-thionucleosides	[O-1]C(=O)C(N)CC[S+1](C)CC(O1)C(O)C(O)C1n(c3)c(n2)c(n3)c(N)nc2
pos.4159	0.0597421	0.000157494	1.29949	TvsR	-4.06511	down	3.80273	positive ion mode	Carnosine	Hybrid peptides	C1=C(NC=N1)C[C@@H](C(=O)O)NC(=O)CCN
pos.4160	0.0338583	0.000157494	6.77684	TvsR	-4.88435	down	3.80273	positive ion mode	CARNOSINE	Hybrid peptides	NCCC(=O)N[C@@H](CC1=CN=CN1)C(O)=O
pos.4264	0.359175	0.0487338	1.66422	TvsR	-1.47724	down	1.31217	positive ion mode	L-Prolyl-L-isoleucine	Dipeptides	CC[C@H](C)[C@@H](C(=O)O)NC(=O)[C@@H]1CCCN1
pos.4272	26.7913	0.000157494	4.12074	TvsR	4.74369	up	3.80273	positive ion mode	L-(+)-Ergothioneine	Histidine and derivatives	C[N+](C)(C)[C@@H](Cc1c[nH]c(n1)S)C(=O)[O-]
pos.4279	6.26585	0.000157494	2.06892	TvsR	2.64751	up	3.80273	positive ion mode	N,N-Dimethyldodecylamine N-oxide	Long-chain alkyl amine oxides	CCCCCCCCCCCC[N+](C)(C)[O-]
pos.4522	0.149959	0.00347774	1.09399	TvsR	-2.73736	down	2.4587	positive ion mode	4'-Methoxychalcone	Retrochalcones	O=C(C=CC=1C=CC=CC1)C2=CC=C(OC)C=C2
pos.4687	4.37142	2.06177e-06	1.52798	TvsR	2.1281	up	5.68576	positive ion mode	tetradec-5-ynoic acid	Long-chain fatty acids	O=C(O)CCCC#CCCCCCCCC
pos.4716	0.0288247	1.35954e-05	2.16435	TvsR	-5.11655	down	4.86661	positive ion mode	7,8-dimethylalloxazine (lumichrome)	Flavins	OC=1N=C(O)C=2N=C3C=C(C(=CC3=NC2N1)C)C
pos.4949	0.0386544	0.000157494	2.73459	TvsR	-4.69322	down	3.80273	positive ion mode	C.I. Solvent Yellow 14	Naphthols and derivatives	OC1=CC=C2C=CC=CC2=C1N=NC1=CC=CC=C1
pos.4954	0.234577	0.000220653	1.05945	TvsR	-2.09187	down	3.65629	positive ion mode	(1R,2R)-methyl dihydrojasmonate	Jasmonic acids	O=C(OC)CC1CCC(=O)C1CCCCC
pos.5087	3.10961	0.0139303	1.75055	TvsR	1.63674	up	1.85604	positive ion mode	(2E,4E)-N-(2-methylpropyl)dodeca-2,4-dienamide	N-acyl amines	OC(=NCC(C)C)C=CC=CCCCCCCC
pos.5293	11.3395	0.00380772	1.00033	TvsR	3.50329	up	2.41933	positive ion mode	Schinifoline	Hydroquinolones	O=C1C=C(N(C=2C=CC=CC12)C)CCCCCCC
pos.5324	5.32666	0.00581572	1.67671	TvsR	2.41323	up	2.2354	positive ion mode	Vesamicol	Phenylpiperidines	OC1CCCCC1N2CCC(C=3C=CC=CC3)CC2
pos.5463	4.19818	1.75566e-06	1.17046	TvsR	2.06976	up	5.75556	positive ion mode	Dendrobine	Indoles and derivatives	O=C1OC23C4N(C)CC5CCC(C13C2C(C)C)C45C
pos.5476	0.0106451	0.000157494	1.92581	TvsR	-6.55367	down	3.80273	positive ion mode	2',2'-Difluoro-2'-deoxyuridine	Pyrimidine 2'-deoxyribonucleosides	O=C/1NC(=O)N(\C=C\1)[C@@H]2O[C@@H]([C@@H](O)C2(F)F)CO
pos.5551	3.13715	0.0135014	1.41753	TvsR	1.64945	up	1.86962	positive ion mode	NCGC00380646-01!(E)-5-(4-methoxy-5-methyl-6-oxopyran-2-yl)-3-methylhex-4-enoic acid	Medium-chain fatty acids	COC1=C(C)C(=O)OC(=C1)C(\C)=C\C(C)CC(O)=O
pos.5587	0.252621	0.00301201	1.20419	TvsR	-1.98495	down	2.52114	positive ion mode	Inosine	Purine nucleosides	OC[C@@H](O1)[C@@H](O)[C@@H](O)[C@@H]1n(c3)c(N=2)c(n3)C(=O)NC2
pos.5636	0.0568189	0.000157494	1.68759	TvsR	-4.13748	down	3.80273	positive ion mode	(+)-Dihydrokavain	Kavalactones	O=C1OC(CC(OC)=C1)CCC=2C=CC=CC2
pos.5712	6.00913	0.00212901	2.06313	TvsR	2.58716	up	2.67182	positive ion mode	Tilidine	Aralkylamines	O=C(OCC)C2(c1ccccc1)[C@@H](\C=C/CC2)N(C)C
pos.5717	6.10029	0.000157494	13.3216	TvsR	2.60888	up	3.80273	positive ion mode	Lauryldiethanolamine	1,2-aminoalcohols	CCCCCCCCCCCCN(CCO)CCO
pos.5768	4.75352	0.0335835	1.04849	TvsR	2.249	up	1.47387	positive ion mode	gamma-Glutamylglutamine	Dipeptides	NC(=O)CCC([H])(C(O)=O)NC(=O)CCC([H])(N)C(O)=O
pos.6093	0.0361299	2.98303e-06	3.94146	TvsR	-4.79066	down	5.52534	positive ion mode	GLUCOSE 6-PHOSPHATE	Hexose phosphates	OC1O[C@H](COP(O)(O)=O)[C@@H](O)[C@H](O)[C@H]1O
pos.6121	0.241215	0.00861232	3.30416	TvsR	-2.05161	down	2.06488	positive ion mode	1-desoxymethylsphinganine	1,2-aminoalcohols	CCCCCCCCCCCCCCC[C@H](CN)O
pos.6179	0.0164666	0.000157494	1.8396	TvsR	-5.92431	down	3.80273	positive ion mode	Kaempferol	Flavonols	O=C1C(O)=C(OC=2C=C(O)C=C(O)C12)C=3C=CC(O)=CC3
pos.6223	7.01544	0.00324483	2.80913	TvsR	2.81053	up	2.48881	positive ion mode	(4-oxido-2,3,5,6,7,8-hexahydro-1H-pyrrolizin-4-ium-1-yl)methyl 2,3-dihydroxy-3-methylpentanoate	Pyrrolizidines	O=C(OCC1CCN2(=O)CCCC12)C(O)C(O)(C)CC
pos.6236	97.4896	0.00100055	2.49529	TvsR	6.60718	up	2.99976	positive ion mode	Sphinganine (C17 base)	1,2-aminoalcohols	CCCCCCCCCCCCCC[C@H]([C@H](CO)N)O
pos.6456	2.96613	0.000157494	1.09367	TvsR	1.56858	up	3.80273	positive ion mode	7-methoxy-6-(1,2,3-trihydroxy-3-methylbutyl)chromen-2-one	Coumarins and derivatives	O=C1OC=2C=C(OC)C(=CC2C=C1)C(O)C(O)C(O)(C)C
pos.6609	8.98829	0.00861232	1.41296	TvsR	3.16805	up	2.06488	positive ion mode	Allethrin 1	Pyrethroids	C=CCC(C(=O)2)=C(C)C(C2)OC(=O)C(C(C=C(C)C)1)C(C)(C)1
pos.6613	7.10347	8.81383e-06	1.66821	TvsR	2.82852	up	5.05484	positive ion mode	2,2'-(Tetradecylimino)diethanol	1,2-aminoalcohols	CCCCCCCCCCCCCCN(CCO)CCO
pos.6623	0.012398	0.000908113	1.23273	TvsR	-6.33375	down	3.04186	positive ion mode	abscisic acid	Abscisic acids and derivatives	O=C(O)C=C(C=CC1(O)C(=CC(=O)CC1(C)C)C)C
pos.6668	4.09544	0.00143974	1.64762	TvsR	2.03402	up	2.84172	positive ion mode	Benzalkonium chloride (C12)	Phenylmethylamines	C[N+](CCCCCCCCCCCC)(Cc1ccccc1)C
pos.6676	0.0597752	1.98199e-06	1.26924	TvsR	-4.06431	down	5.7029	positive ion mode	Chloramphenicol	Nitrobenzenes	OC[C@H](NC(=O)C(Cl)Cl)[C@@H](O)c(c1)ccc(c1)[N+1]([O-1])=O
pos.7058	6.92852	0.000157494	4.01572	TvsR	2.79255	up	3.80273	positive ion mode	Phytosphingosine (not validated, isomer of 1696)	1,3-aminoalcohols	OCC(N)C(O)C(O)CCCCCCCCCCCCCC
pos.7171	2.78249	0.0447417	1.8319	TvsR	1.47637	up	1.34929	positive ion mode	Dimethenamid-ESA	Heteroaromatic compounds	COCC(C)N(C(=O)CS(O)(=O)=O)c1c(C)csc1C
pos.7771	0.224403	7.2149e-05	2.30643	TvsR	-2.15584	down	4.14177	positive ion mode	ADENOSINE 5'-MONOPHOSPHATE	Purine ribonucleoside monophosphates	C1=NC(=C2C(=N1)N(C=N2)[C@H]3[C@@H]([C@@H]([C@H](O3)COP(=O)(O)O)O)O)N
pos.7809	0.00142631	0.000157494	5.53405	TvsR	-9.4535	down	3.80273	positive ion mode	INOSINE-MONOPHOSPHATE	Purine ribonucleoside monophosphates	O[C@@H]1[C@@H](COP(O)(O)=O)O[C@H]([C@@H]1O)N1C=NC2=C1N=CNC2=O
pos.8168	0.000439751	0.000157494	1.31638	TvsR	-11.151	down	3.80273	positive ion mode	INOSINE MONOPHOSPHATE	Purine ribonucleoside monophosphates	O[C@@H]1[C@@H](COP(O)(O)=O)O[C@H]([C@@H]1O)N1C=NC2=C1N=CNC2=O
pos.8390	0.000630123	0.000157494	1.26453	TvsR	-10.6321	down	3.80273	positive ion mode	NCGC00381015-01!2-(3,5-dichloro-2-hydroxy-6-methoxy-4-methylbenzoyl)-3,5-dihydroxybenzoic acid	Benzophenones	COC1=C(C(=O)C2=C(O)C=C(O)C=C2C(O)=O)C(O)=C(Cl)C(C)=C1Cl
pos.8392	2.71106	0.00280194	4.20204	TvsR	1.43886	up	2.55254	positive ion mode	Eudesmin	Furanoid lignans	O(C1=CC=C(C=C1OC)C2OCC3C(OCC23)C4=CC=C(OC)C(OC)=C4)C
pos.8597	3.51462	0.0051484	1.09418	TvsR	1.81337	up	2.28833	positive ion mode	4-amino-5-(5-hydroxy-2',6-dimethyl-5'-prop-1-en-2-ylspiro[7-oxabicyclo[4.1.0]heptane-3,1'-cyclopentane]-2-yl)oxy-5-oxopentanoic acid	Glutamic acid and derivatives	O=C(O)CCC(N)C(=O)OC1C2OC2(C)C(O)CC13C(C(=C)C)CCC3C
pos.8630	2.48137	0.00280194	1.99276	TvsR	1.31114	up	2.55254	positive ion mode	Eudesmin	Furanoid lignans	O(C1=CC=C(C=C1OC)C2OCC3C(OCC23)C4=CC=C(OC)C(OC)=C4)C
pos.8682	2.90731	0.000157494	7.33613	TvsR	1.53968	up	3.80273	positive ion mode	NCGC00385669-01!(E)-3-(acetyloxymethyl)-5-(2-formyl-4-hydroxy-5,5,8a-trimethyl-1,4,4a,6,7,8-hexahydronaphthalen-1-yl)pent-2-enoic acid	Diterpenoids	CC(=O)OC\C(CCC1C(C=O)=CC(O)C2C(C)(C)CCCC12C)=C\C(O)=O
pos.8684	2.42563	0.0228075	3.07823	TvsR	1.27836	up	1.64192	positive ion mode	NCGC00385811-01!6-[3-[(3,4-dimethoxyphenyl)methyl]-4-methoxy-2-(methoxymethyl)butyl]-4-methoxy-1,3-benzodioxole	Dibenzylbutane lignans	COCC(CC1=CC=C(OC)C(OC)=C1)C(COC)CC2=CC3=C(OCO3)C(OC)=C2
pos.8686	9.99011	0.00205369	1.60474	TvsR	3.3205	up	2.68746	positive ion mode	NCGC00180384-03_C22H32O6_(1S,2R,4aR,8aR)-1-Acetoxy-7-isopropylidene-1,4a-dimethyl-6-oxodecahydro-2-naphthalenyl 2,3-dimethyl-2-oxiranecarboxylate	Sesquiterpenoids	CC1OC1(C)C(=O)O[C@@H]2CC[C@]3(C)CC(=O)C(C[C@H]3[C@]2(C)OC(C)=O)=C(C)C
pos.8834	9.71488	0.0487338	1.753	TvsR	3.2802	up	1.31217	positive ion mode	(S)-3-(4-(2-(2-(hydroxymethyl)pyrrolidin-1-yl)-2-oxoethoxy)phenyl)-8-methoxy-2H-chromen-2-one	Isoflav-3-enones	O=C1OC=2C(OC)=CC=CC2C=C1C=3C=CC(OCC(=O)N4CCCC4CO)=CC3
pos.8838	3.60531	0.000157494	1.68979	TvsR	1.85012	up	3.80273	positive ion mode	Stephacidin A_130074	Pyrroloquinolines	CC(C=C1)(C)OC2=C1C3=C(C=C2)C(C4)=C(C(C)(C)C(C5)[C@]64NC([C@@]75CCCN7C6=O)=O)N3
pos.9062	3.50652	0.00147831	2.06089	TvsR	1.81004	up	2.83024	positive ion mode	Bullatine B	Aconitane-type diterpenoid alkaloids	OC1CCC2(COC)CN(CC)C3C4C(OC)C2C13C5CC6C(O)C5C4(O)CC6OC
pos.9691	0.280492	0.00280194	1.39297	TvsR	-1.83397	down	2.55254	positive ion mode	Thalsimine	Tannins	COC1=CC=C2CC3N(C)CCC4=C3C(OC3=CC5=C(CCN=C5CC5=CC=C(OC1=C2)C=C5)C=C3OC)=C(OC)C(OC)=C4OC
pos.1336	2.55779	0.00114746	7.48514	MvsR	1.3549	up	2.94026	positive ion mode	L-2,3-DIAMINOPROPIONIC ACID	L-alpha-amino acids	C(C(C(=O)O)N)N
pos.1391	0.370107	0.000287089	3.08736	MvsR	-1.43399	down	3.54198	positive ion mode	p-Benzoquinone	P-benzoquinones	O=C1C=CC(=O)C=C1
pos.1489	3.17484	0.0205993	1.58603	MvsR	1.66669	up	1.68615	positive ion mode	Uridine	Pyrimidine nucleosides	OC[C@@H](O1)[C@@H](O)[C@@H](O)[C@@H]1N(C=2)C(=O)NC(=O)C2
pos.1515	0.386881	0.00558082	4.76994	MvsR	-1.37004	down	2.2533	positive ion mode	CREATININE	Alpha amino acids and derivatives	CN1CC(=O)NC1=N
pos.1686	3.35607	0.0155066	1.27263	MvsR	1.74677	up	1.80948	positive ion mode	UROCANATE	Imidazolyl carboxylic acids and derivatives	OC(=O)\C=C\C1=CNC=N1
pos.1730	2.39215	0.0183097	1.9181	MvsR	1.25831	up	1.73732	positive ion mode	Phenylethylamine	Phenethylamines	c1ccc(cc1)CCN
pos.1884	0.46816	0.000287089	2.9898	MvsR	-1.09493	down	3.54198	positive ion mode	Maltol	Pyranones and derivatives	O=C1C=COC(=C1O)C
pos.1945	2.72723	0.0155066	1.36211	MvsR	1.44743	up	1.80948	positive ion mode	4-Piperidinecarboxamide	Piperidinecarboxamides	O=C(N)C1CCNCC1
pos.2101	2.60986	0.00114746	2.89072	MvsR	1.38397	up	2.94026	positive ion mode	2-Deoxyribose	Beta-hydroxy aldehydes	O=CCC(O)C(O)CO
pos.2136	2.73038	0.00774535	4.517	MvsR	1.4491	up	2.11096	positive ion mode	Adenine	6-aminopurines	NC1=C2N=CNC2=NC=N1
pos.2440	0.444021	0.00234205	1.7884	MvsR	-1.1713	down	2.6304	positive ion mode	2-Acetamidophenol	Acetanilides	CC(=O)NC1=C(O)C=CC=C1
pos.2491	3.98613	0.0320399	1.13555	MvsR	1.99499	up	1.49431	positive ion mode	Gabapentin-lactam	Azaspirodecane derivatives	O=C1CC2(CN1)CCCCC2
pos.2529	2.3948	0.0219511	1.57733	MvsR	1.2599	up	1.65854	positive ion mode	2,2,6,6-Tetramethyl-4 piperidone	Piperidinones	CC1(C)CC(=O)CC(C)(C)N1
pos.2543	2.97826	0.0183097	1.15002	MvsR	1.57447	up	1.73732	positive ion mode	2-(hydroxymethyl)-5-methoxy-4H-pyran-4-one	Pyranones and derivatives	O=C1C=C(OC=C1OC)CO
pos.2842	5.78884	0.00244459	1.20605	MvsR	2.53328	up	2.61179	positive ion mode	Asulam-TP Sulfanilamide	Aminobenzenesulfonamides	C1=C(C=CC(=C1)S(=O)(=O)N)N
pos.2865	3.52967	0.00114746	1.10103	MvsR	1.81953	up	2.94026	positive ion mode	GUANINE	Purines and purine derivatives	NC1=NC(=O)C2=C(N1)N=CN2
pos.2994	0.421363	0.00210409	1.1831	MvsR	-1.24686	down	2.67694	positive ion mode	Stachydrine hydrochloride	Proline and derivatives	Cl.O=C([O-])C1CCC[N+]1(C)C
pos.3145	4.04246	0.0124993	1.05668	MvsR	2.01523	up	1.90311	positive ion mode	2,3-dihydro-1H-carbazol-4(9H)-one	Carbazoles	O=C1C=2C=3C=CC=CC3NC2CCC1
pos.3166	2.8824	0.0183097	1.39576	MvsR	1.52727	up	1.73732	positive ion mode	L-Rhamnose	Hexoses	C[C@@H]([C@@H]([C@H]([C@H](C=O)O)O)O)O
pos.3264	2.07548	0.00984436	1.0927	MvsR	1.05345	up	2.00681	positive ion mode	vanillic acid	M-methoxybenzoic acids and derivatives	O=C(O)C1=CC=C(O)C(OC)=C1
pos.3417	0.428269	0.00176711	4.38442	MvsR	-1.22341	down	2.75274	positive ion mode	N,N-Acetylhistidine; CE10; KBOJOGQFRVVWBH-ZETCQYMHSA-N	Histidine and derivatives	CC(=N[C@@H](Cc1cnc[nH]1)C(=O)O)O
pos.3583	2.77458	0.0219511	1.72644	MvsR	1.47227	up	1.65854	positive ion mode	Mannitol	Sugar alcohols	OCC(O)C(O)C(O)C(O)CO
pos.3619	0.32612	0.00114746	3.04835	MvsR	-1.61653	down	2.94026	positive ion mode	2,6-Dimethoxyquinone	P-benzoquinones	O=C1C=C(OC)C(=O)C(OC)=C1
pos.3700	0.415242	0.00210409	2.11322	MvsR	-1.26798	down	2.67694	positive ion mode	10-methylacridone	Acridones	O=C1C=2C=CC=CC2N(C=3C=CC=CC13)C
pos.3828	2.07564	0.00607478	1.91848	MvsR	1.05355	up	2.21647	positive ion mode	N,N-Dimethyldodecylamine	Trialkylamines	CCCCCCCCCCCCN(C)C
pos.4095	0.360053	0.000287089	2.42616	MvsR	-1.47372	down	3.54198	positive ion mode	4-hydroxy-7H-furo[3,2-g]chromen-7-one	5-hydroxypsoralens	O=C1OC=2C=C3OC=CC3=C(O)C2C=C1
pos.4148	3.06487	0.00774535	1.48574	MvsR	1.61582	up	2.11096	positive ion mode	NCGC00385670-01!N-(10-hydroxy-10-methylundecyl)acetamide	Tertiary alcohols	CC(=O)NCCCCCCCCCC(C)(C)O
pos.4154	3.9778	0.0124993	2.97156	MvsR	1.99197	up	1.90311	positive ion mode	S-Adenosyl-L-methionine	5'-deoxy-5'-thionucleosides	[O-1]C(=O)C(N)CC[S+1](C)CC(O1)C(O)C(O)C1n(c3)c(n2)c(n3)c(N)nc2
pos.4160	0.41923	0.00241332	7.50454	MvsR	-1.25419	down	2.61739	positive ion mode	CARNOSINE	Hybrid peptides	NCCC(=O)N[C@@H](CC1=CN=CN1)C(O)=O
pos.4272	3.86407	0.0155066	1.94961	MvsR	1.95012	up	1.80948	positive ion mode	L-(+)-Ergothioneine	Histidine and derivatives	C[N+](C)(C)[C@@H](Cc1c[nH]c(n1)S)C(=O)[O-]
pos.4279	15.1676	0.00355886	3.40529	MvsR	3.92292	up	2.44869	positive ion mode	N,N-Dimethyldodecylamine N-oxide	Long-chain alkyl amine oxides	CCCCCCCCCCCC[N+](C)(C)[O-]
pos.4400	3.15404	0.0219511	1.04873	MvsR	1.6572	up	1.65854	positive ion mode	Sparteine	Sparteine, lupanine, and related alkaloids	N12CCCCC1C3CN4CCCCC4C(C2)C3
pos.4687	2.70775	0.0124993	1.48506	MvsR	1.4371	up	1.90311	positive ion mode	tetradec-5-ynoic acid	Long-chain fatty acids	O=C(O)CCCC#CCCCCCCCC
pos.4716	0.320259	0.000287089	2.75343	MvsR	-1.64269	down	3.54198	positive ion mode	7,8-dimethylalloxazine (lumichrome)	Flavins	OC=1N=C(O)C=2N=C3C=C(C(=CC3=NC2N1)C)C
pos.5087	2.96837	0.00984436	2.47832	MvsR	1.56967	up	2.00681	positive ion mode	(2E,4E)-N-(2-methylpropyl)dodeca-2,4-dienamide	N-acyl amines	OC(=NCC(C)C)C=CC=CCCCCCCC
pos.5293	5.87606	0.00361761	1.14937	MvsR	2.55485	up	2.44158	positive ion mode	Schinifoline	Hydroquinolones	O=C1C=C(N(C=2C=CC=CC12)C)CCCCCCC
pos.5324	2.72781	0.0219511	1.68093	MvsR	1.44774	up	1.65854	positive ion mode	Vesamicol	Phenylpiperidines	OC1CCCCC1N2CCC(C=3C=CC=CC3)CC2
pos.5463	2.64716	0.00922318	1.14605	MvsR	1.40445	up	2.03512	positive ion mode	Dendrobine	Indoles and derivatives	O=C1OC23C4N(C)CC5CCC(C13C2C(C)C)C45C
pos.5476	0.252026	0.00404712	2.48724	MvsR	-1.98836	down	2.39285	positive ion mode	2',2'-Difluoro-2'-deoxyuridine	Pyrimidine 2'-deoxyribonucleosides	O=C/1NC(=O)N(\C=C\1)[C@@H]2O[C@@H]([C@@H](O)C2(F)F)CO
pos.5551	2.57161	0.0283651	1.806	MvsR	1.36267	up	1.54722	positive ion mode	NCGC00380646-01!(E)-5-(4-methoxy-5-methyl-6-oxopyran-2-yl)-3-methylhex-4-enoic acid	Medium-chain fatty acids	COC1=C(C)C(=O)OC(=C1)C(\C)=C\C(C)CC(O)=O
pos.5593	14.4641	0.0266997	1.14713	MvsR	3.8544	up	1.57349	positive ion mode	(2E,4E)-N-(2-methylpropyl)dodeca-2,4-dienamide	N-acyl amines	OC(=NCC(C)C)C=CC=CCCCCCCC
pos.5712	3.2154	0.000860595	2.34426	MvsR	1.685	up	3.0652	positive ion mode	Tilidine	Aralkylamines	O=C(OCC)C2(c1ccccc1)[C@@H](\C=C/CC2)N(C)C
pos.5717	6.17446	0.000860595	19.3291	MvsR	2.62631	up	3.0652	positive ion mode	Lauryldiethanolamine	1,2-aminoalcohols	CCCCCCCCCCCCN(CCO)CCO
pos.5850	3.19465	0.029828	2.35992	MvsR	1.67566	up	1.52538	positive ion mode	NCGC00380601-01!N-[1-(4-methoxy-6-oxopyran-2-yl)-2-methylpropyl]acetamide [IIN-based on: CCMSLIB00000848500]	Pyranones and derivatives	COC1=CC(=O)OC(=C1)C(NC(C)=O)C(C)C
pos.6093	0.456874	0.000533637	4.36085	MvsR	-1.13013	down	3.27275	positive ion mode	GLUCOSE 6-PHOSPHATE	Hexose phosphates	OC1O[C@H](COP(O)(O)=O)[C@@H](O)[C@H](O)[C@H]1O
pos.6179	0.35601	0.00361761	2.15539	MvsR	-1.49001	down	2.44158	positive ion mode	Kaempferol	Flavonols	O=C1C(O)=C(OC=2C=C(O)C=C(O)C12)C=3C=CC(O)=CC3
pos.6223	3.52431	0.00330434	3.05284	MvsR	1.81734	up	2.48092	positive ion mode	(4-oxido-2,3,5,6,7,8-hexahydro-1H-pyrrolizin-4-ium-1-yl)methyl 2,3-dihydroxy-3-methylpentanoate	Pyrrolizidines	O=C(OCC1CCN2(=O)CCCC12)C(O)C(O)(C)CC
pos.6236	24.6014	0.00774535	2.01701	MvsR	4.62067	up	2.11096	positive ion mode	Sphinganine (C17 base)	1,2-aminoalcohols	CCCCCCCCCCCCCC[C@H]([C@H](CO)N)O
pos.6322	2.74718	0.0484872	1.44617	MvsR	1.45795	up	1.31437	positive ion mode	INOSINE	Purine nucleosides	OC[C@H]1O[C@H]([C@H](O)[C@@H]1O)N1C=NC2=C1N=CNC2=O
pos.6456	2.18535	0.0219511	1.12169	MvsR	1.12787	up	1.65854	positive ion mode	7-methoxy-6-(1,2,3-trihydroxy-3-methylbutyl)chromen-2-one	Coumarins and derivatives	O=C1OC=2C=C(OC)C(=CC2C=C1)C(O)C(O)C(O)(C)C
pos.6609	4.07359	0.007887	1.48284	MvsR	2.0263	up	2.10309	positive ion mode	Allethrin 1	Pyrethroids	C=CCC(C(=O)2)=C(C)C(C2)OC(=O)C(C(C=C(C)C)1)C(C)(C)1
pos.6613	6.24624	0.00104149	2.30045	MvsR	2.64299	up	2.98234	positive ion mode	2,2'-(Tetradecylimino)diethanol	1,2-aminoalcohols	CCCCCCCCCCCCCCN(CCO)CCO
pos.6614	6.32718	0.00412983	1.2044	MvsR	2.66156	up	2.38407	positive ion mode	Dihydrosphingosine	1,2-aminoalcohols	OCC(N)C(O)CCCCCCCCCCCCCCC
pos.6623	0.160945	0.00607478	1.71655	MvsR	-2.63536	down	2.21647	positive ion mode	abscisic acid	Abscisic acids and derivatives	O=C(O)C=C(C=CC1(O)C(=CC(=O)CC1(C)C)C)C
pos.6668	2.64807	0.00355886	1.87825	MvsR	1.40494	up	2.44869	positive ion mode	Benzalkonium chloride (C12)	Phenylmethylamines	C[N+](CCCCCCCCCCCC)(Cc1ccccc1)C
pos.7051	3.17387	0.0295357	1.07947	MvsR	1.66625	up	1.52965	positive ion mode	Drofenine	Benzene and substituted derivatives	[H]c(c([H])2)c([H])c([H])c(c([H])2)C([H])(C(=O)OC([H])([H])C([H])([H])N(C([H])([H])C([H])([H])[H])C([H])([H])C([H])([H])[H])C([H])(C([H])([H])1)C([H])([H])C([H])([H])C([H])([H])C([H])([H])1
pos.7058	5.88701	0.000860595	5.36409	MvsR	2.55754	up	3.0652	positive ion mode	Phytosphingosine (not validated, isomer of 1696)	1,3-aminoalcohols	OCC(N)C(O)C(O)CCCCCCCCCCCCCC
pos.7771	0.429893	0.000969607	3.01591	MvsR	-1.21795	down	3.0134	positive ion mode	ADENOSINE 5'-MONOPHOSPHATE	Purine ribonucleoside monophosphates	C1=NC(=C2C(=N1)N(C=N2)[C@H]3[C@@H]([C@@H]([C@H](O3)COP(=O)(O)O)O)O)N
pos.7809	0.304863	0.000860595	6.93681	MvsR	-1.71377	down	3.0652	positive ion mode	INOSINE-MONOPHOSPHATE	Purine ribonucleoside monophosphates	O[C@@H]1[C@@H](COP(O)(O)=O)O[C@H]([C@@H]1O)N1C=NC2=C1N=CNC2=O
pos.7948	0.469819	0.000860595	1.02941	MvsR	-1.08982	down	3.0652	positive ion mode	Acetoxyaureol	Xanthenes	CC1(C)CCC[C@]23[C@@]1([H])CC[C@H](C)[C@]2(CC4=CC(OC(C)=O)=CC=C4O3)C
pos.8051	0.390464	0.0106789	1.14596	MvsR	-1.35674	down	1.97147	positive ion mode	Guanosine 5'-monophosphate	Purine ribonucleoside monophosphates	NC(N3)=Nc(c2C(=O)3)n(cn2)C(O1)C(O)C(O)C(COP(O)(O)=O)1
pos.8390	0.28163	0.000866645	1.52192	MvsR	-1.82813	down	3.06216	positive ion mode	NCGC00381015-01!2-(3,5-dichloro-2-hydroxy-6-methoxy-4-methylbenzoyl)-3,5-dihydroxybenzoic acid	Benzophenones	COC1=C(C(=O)C2=C(O)C=C(O)C=C2C(O)=O)C(O)=C(Cl)C(C)=C1Cl
pos.8597	3.33636	0.0124993	1.50925	MvsR	1.73827	up	1.90311	positive ion mode	4-amino-5-(5-hydroxy-2',6-dimethyl-5'-prop-1-en-2-ylspiro[7-oxabicyclo[4.1.0]heptane-3,1'-cyclopentane]-2-yl)oxy-5-oxopentanoic acid	Glutamic acid and derivatives	O=C(O)CCC(N)C(=O)OC1C2OC2(C)C(O)CC13C(C(=C)C)CCC3C
pos.8684	2.0543	0.00984436	3.92518	MvsR	1.03864	up	2.00681	positive ion mode	NCGC00385811-01!6-[3-[(3,4-dimethoxyphenyl)methyl]-4-methoxy-2-(methoxymethyl)butyl]-4-methoxy-1,3-benzodioxole	Dibenzylbutane lignans	COCC(CC1=CC=C(OC)C(OC)=C1)C(COC)CC2=CC3=C(OCO3)C(OC)=C2
pos.8686	4.3477	0.0124993	1.43349	MvsR	2.12025	up	1.90311	positive ion mode	NCGC00180384-03_C22H32O6_(1S,2R,4aR,8aR)-1-Acetoxy-7-isopropylidene-1,4a-dimethyl-6-oxodecahydro-2-naphthalenyl 2,3-dimethyl-2-oxiranecarboxylate	Sesquiterpenoids	CC1OC1(C)C(=O)O[C@@H]2CC[C@]3(C)CC(=O)C(C[C@H]3[C@]2(C)OC(C)=O)=C(C)C
pos.9062	2.28588	0.0338886	2.11479	MvsR	1.19275	up	1.46995	positive ion mode	Bullatine B	Aconitane-type diterpenoid alkaloids	OC1CCC2(COC)CN(CC)C3C4C(OC)C2C13C5CC6C(O)C5C4(O)CC6OC
pos.9287	0.0886675	0.00216463	1.13664	MvsR	-3.49545	down	2.66462	positive ion mode	myricitrin	Flavonoid-3-O-glycosides	O=C1C(OC2OC(C)C(O)C(O)C2O)=C(OC=3C=C(O)C=C(O)C13)C=4C=C(O)C(O)=C(O)C4
pos.9441	0.469275	0.0183097	1.0133	MvsR	-1.09149	down	1.73732	positive ion mode	NCGC00180625-03!3-[5,7-dihydroxy-2-(4-hydroxyphenyl)-4-oxo-2,3-dihydrochromen-3-yl]-5,7-dihydroxy-2-(4-hydroxyphenyl)-2,3-dihydrochromen-4-one	Biflavonoids and polyflavonoids	OC1=CC=C(C=C1)C2OC3=C(C(=O)C2C4C(OC5=C(C4=O)C(O)=CC(O)=C5)C6=CC=C(O)C=C6)C(O)=CC(O)=C3
