# Supplementary material for: Integrative proteome and metabolome analyses reveal molecular basis of the tail resorption during the metamorphic climax of Nanorana pleskei
Source: Front Cell Dev Biol. 2024 Aug 19;12:1431173. doi: 10.3389/fcell.2024.1431173 (PMC11366584; doi:10.3389/fcell.2024.1431173)
Supplement: Supplementary file 8 [file Table5.XLSX]

## Sheet: FDRChemRICH
Table S5: Detail information of the ChemRICH result enrichment analysis for the altered metabolites in three groups. tip (T), middle (M) and root (R). T vs M, T vs R and M vs R.
Cluster name	Cluster size	p-values	FDR	Key compound	Altered metabolites	Increased	Decreased	Increased ratio	Altered Ratio	log10FDR	comparison	mode
Iridoid O-glycosides	8	6.3e-13	4.4e-11	neg.2370	8	3	5	0.4	1	10.3565	TvsM	the negative ion mode
2-acyl-sn-glycero-3-phosphocholines	21	5.1e-12	1.8e-10	neg.1269	17	2	15	0.1	0.8	9.74473	TvsM	the negative ion mode
Flavonoid-7-O-glycosides	19	5.1e-11	1.2e-09	neg.592	15	6	9	0.4	0.8	8.92082	TvsM	the negative ion mode
Depsides and depsidones	15	1.8e-07	3.1e-06	neg.1031	8	3	5	0.4	0.5	5.50864	TvsM	the negative ion mode
Flavonoid-3-O-glycosides	11	2.5e-06	3.5e-05	neg.765	8	1	7	0.1	0.7	4.45593	TvsM	the negative ion mode
O-glycosyl compounds	6	1.7e-05	0.0002	neg.106	6	1	5	0.2	1	3.69897	TvsM	the negative ion mode
Limonoids	13	3.2e-05	0.00032	neg.2023	7	4	3	0.6	0.5	3.49485	TvsM	the negative ion mode
Phosphatidylcholines	31	4.2e-05	0.00035	neg.2837	11	2	9	0.2	0.4	3.45593	TvsM	the negative ion mode
Coumaric acids and derivatives	6	4.7e-05	0.00035	neg.1750	5	3	2	0.6	0.8	3.45593	TvsM	the negative ion mode
Taxanes and derivatives	5	4.9e-05	0.00035	neg.1437	5	1	4	0.2	1	3.45593	TvsM	the negative ion mode
Biphenyls and derivatives	3	0.00014	0.00084	neg.393	2	2	0	1	0.7	3.07572	TvsM	the negative ion mode
Terpene glycosides	6	0.00015	0.00084	neg.1476	3	0	3	0	0.5	3.07572	TvsM	the negative ion mode
Pyranones and derivatives	3	0.00015	0.00084	neg.655	2	2	0	1	0.7	3.07572	TvsM	the negative ion mode
Purine nucleotide sugars	4	0.00021	0.0011	neg.1895	3	2	1	0.7	0.8	2.95861	TvsM	the negative ion mode
Tannins	3	0.00025	0.0012	neg.2878	2	1	1	0.5	0.7	2.92082	TvsM	the negative ion mode
Quinic acids and derivatives	4	0.00034	0.0015	neg.1148	4	0	4	0	1	2.82391	TvsM	the negative ion mode
Oligosaccharides	12	0.00038	0.0016	neg.2692	5	1	4	0.2	0.4	2.79588	TvsM	the negative ion mode
Triterpene saponins	11	0.0006	0.0023	neg.2219	6	2	4	0.3	0.5	2.63827	TvsM	the negative ion mode
Hybrid peptides	7	0.00099	0.0037	neg.77	3	1	2	0.3	0.4	2.4318	TvsM	the negative ion mode
Purine ribonucleoside monophosphates	4	0.0021	0.0074	neg.153	3	0	3	0	0.8	2.13077	TvsM	the negative ion mode
1-acyl-sn-glycero-3-phosphocholines	5	0.0022	0.0074	neg.1615	2	2	0	1	0.4	2.13077	TvsM	the negative ion mode
Phenolic glycosides	8	0.0037	0.012	neg.1107	5	2	3	0.4	0.6	1.92082	TvsM	the negative ion mode
Glycerophospholipids	6	0.0051	0.016	neg.2989	3	1	2	0.3	0.5	1.79588	TvsM	the negative ion mode
Flavonoid 8-C-glycosides	4	0.0061	0.018	neg.1341	3	0	3	0	0.8	1.74473	TvsM	the negative ion mode
Triterpenoids	12	0.0096	0.027	neg.651	5	1	4	0.2	0.4	1.56864	TvsM	the negative ion mode
Phosphatidylserines	9	0.01	0.028	neg.2400	4	0	4	0	0.4	1.55284	TvsM	the negative ion mode
Fatty acyl glycosides of mono- and disaccharides	8	0.011	0.029	neg.1479	4	3	1	0.8	0.5	1.5376	TvsM	the negative ion mode
Saccharolipids	8	0.012	0.03	neg.1175	2	1	1	0.5	0.2	1.52288	TvsM	the negative ion mode
Phosphosphingolipids	4	0.012	0.03	neg.2880	2	1	1	0.5	0.5	1.52288	TvsM	the negative ion mode
Diterpene glycosides	4	0.013	0.03	neg.1033	2	1	1	0.5	0.5	1.52288	TvsM	the negative ion mode
Perfluorooctane sulfonic acid and derivatives	5	0.018	0.041	neg.967	2	1	1	0.5	0.4	1.38722	TvsM	the negative ion mode
Azaphilones	4	0.018	0.041	neg.558	2	1	1	0.5	0.5	1.38722	TvsM	the negative ion mode
Hydrolyzable tannins	3	0.022	0.047	neg.784	2	1	1	0.5	0.7	1.3279	TvsM	the negative ion mode
1-acyl-sn-glycero-3-phosphoethanolamines	3	0.024	0.05	neg.728	2	2	0	1	0.7	1.30103	TvsM	the negative ion mode
Macrolactams	5	0.025	0.05	neg.1046	3	2	1	0.7	0.6	1.30103	TvsM	the negative ion mode
Flavonoid-7-O-glycosides	19	2e-14	1.4e-12	neg.414	17	6	11	0.4	0.9	11.8539	TvsR	the negative ion mode
Depsides and depsidones	15	4e-13	1.4e-11	neg.219	15	7	8	0.5	1	10.8539	TvsR	the negative ion mode
Phosphatidylcholines	31	6.3e-13	1.5e-11	neg.2579	18	6	12	0.3	0.6	10.8239	TvsR	the negative ion mode
Biphenyls and derivatives	3	9.8e-11	1.7e-09	neg.393	3	2	1	0.7	1	8.76955	TvsR	the negative ion mode
Limonoids	13	1.2e-10	1.8e-09	neg.550	11	7	4	0.6	0.8	8.74473	TvsR	the negative ion mode
Coumaric acids and derivatives	6	1.7e-10	1.9e-09	neg.1750	6	4	2	0.7	1	8.72125	TvsR	the negative ion mode
2-acyl-sn-glycero-3-phosphocholines	21	1.9e-10	1.9e-09	neg.1269	16	4	12	0.2	0.8	8.72125	TvsR	the negative ion mode
Pyrimidine nucleosides	3	3.4e-09	3e-08	neg.636	3	2	1	0.7	1	7.52288	TvsR	the negative ion mode
Isocoumarins and derivatives	3	1.7e-08	1.4e-07	neg.1244	3	3	0	1	1	6.85387	TvsR	the negative ion mode
Hydrolyzable tannins	3	3e-08	2e-07	neg.784	3	1	2	0.3	1	6.69897	TvsR	the negative ion mode
Medium-chain fatty acids	3	3.1e-08	2e-07	neg.737	3	2	1	0.7	1	6.69897	TvsR	the negative ion mode
Triterpene saponins	11	1.5e-07	8.3e-07	neg.1926	9	5	4	0.6	0.8	6.08092	TvsR	the negative ion mode
Macrolactams	5	1.5e-07	8.3e-07	neg.1046	5	5	0	1	1	6.08092	TvsR	the negative ion mode
Phosphatidylglycerols	5	4.1e-07	2.1e-06	neg.3199	3	0	3	0	0.6	5.67778	TvsR	the negative ion mode
Iridoid O-glycosides	8	4.4e-07	2.1e-06	neg.1365	8	3	5	0.4	1	5.67778	TvsR	the negative ion mode
Flavonoid-3-O-glycosides	11	7.8e-07	3.4e-06	neg.249	9	2	7	0.2	0.8	5.46852	TvsR	the negative ion mode
Oligosaccharides	12	8.5e-07	3.6e-06	neg.1999	9	3	6	0.3	0.8	5.4437	TvsR	the negative ion mode
Hybrid peptides	7	2.1e-06	8.1e-06	neg.77	7	3	4	0.4	1	5.09151	TvsR	the negative ion mode
Phosphatidylserines	9	3.6e-06	1.3e-05	neg.2707	6	1	5	0.2	0.7	4.88606	TvsR	the negative ion mode
Fatty acyl glycosides of mono- and disaccharides	8	4.7e-06	1.7e-05	neg.1479	6	4	2	0.7	0.8	4.76955	TvsR	the negative ion mode
Taxanes and derivatives	5	5.7e-06	1.9e-05	neg.3547	4	1	3	0.2	0.8	4.72125	TvsR	the negative ion mode
Flavonoid 8-C-glycosides	4	5.8e-06	1.9e-05	neg.421	4	1	3	0.2	1	4.72125	TvsR	the negative ion mode
Terpene glycosides	6	1.4e-05	4.4e-05	neg.590	6	1	5	0.2	1	4.35655	TvsR	the negative ion mode
Diterpene glycosides	4	1.6e-05	4.7e-05	neg.1033	3	2	1	0.7	0.8	4.3279	TvsR	the negative ion mode
O-glycosyl compounds	6	2.2e-05	6.2e-05	neg.875	5	1	4	0.2	0.8	4.20761	TvsR	the negative ion mode
1-acyl-sn-glycero-3-phosphocholines	5	2.6e-05	7.1e-05	neg.1615	4	3	1	0.8	0.8	4.14874	TvsR	the negative ion mode
Pyranoxanthones	3	3.5e-05	9.3e-05	neg.2132	3	1	2	0.3	1	4.03152	TvsR	the negative ion mode
Triterpenoids	12	5.6e-05	0.00014	neg.1266	8	4	4	0.5	0.7	3.85387	TvsR	the negative ion mode
Alkylglucosinolates	3	0.00012	0.00028	neg.448	3	1	2	0.3	1	3.55284	TvsR	the negative ion mode
Saccharolipids	8	0.0003	0.00071	neg.1175	4	3	1	0.8	0.5	3.14874	TvsR	the negative ion mode
Quinic acids and derivatives	4	0.00034	0.00074	neg.1148	4	0	4	0	1	3.13077	TvsR	the negative ion mode
Purine ribonucleoside monophosphates	4	0.00034	0.00074	neg.172	4	0	4	0	1	3.13077	TvsR	the negative ion mode
Glycerophospholipids	6	0.00096	0.0021	neg.2540	3	0	3	0	0.5	2.67778	TvsR	the negative ion mode
Phosphatidylethanolamines	8	0.00099	0.0021	neg.2364	4	1	3	0.2	0.5	2.67778	TvsR	the negative ion mode
Perfluoroalkyl sulfonic acid and derivatives	3	0.0012	0.0024	neg.212	2	2	0	1	0.7	2.61979	TvsR	the negative ion mode
Oligopeptides	4	0.0012	0.0024	neg.1922	3	2	1	0.7	0.8	2.61979	TvsR	the negative ion mode
Quinazolines	4	0.0012	0.0024	neg.358	2	2	0	1	0.5	2.61979	TvsR	the negative ion mode
Linear diarylheptanoids	6	0.0019	0.0035	neg.911	4	4	0	1	0.7	2.45593	TvsR	the negative ion mode
Phenolic glycosides	8	0.002	0.0036	neg.1107	4	2	2	0.5	0.5	2.4437	TvsR	the negative ion mode
Steroid esters	4	0.0022	0.0039	neg.839	2	2	0	1	0.5	2.40894	TvsR	the negative ion mode
Perfluorooctane sulfonic acid and derivatives	5	0.0023	0.0039	neg.967	3	2	1	0.7	0.6	2.40894	TvsR	the negative ion mode
Phosphatidylinositols	8	0.0028	0.0047	neg.3207	4	2	2	0.5	0.5	2.3279	TvsR	the negative ion mode
Pyrimidine nucleotide sugars	4	0.004	0.0067	neg.1627	3	3	0	1	0.8	2.17393	TvsR	the negative ion mode
2-acyl-sn-glycero-3-phosphoethanolamines	3	0.0045	0.0073	neg.1050	2	2	0	1	0.7	2.13668	TvsR	the negative ion mode
Monosaccharide phosphates	4	0.0053	0.0084	neg.2087	3	2	1	0.7	0.8	2.07572	TvsR	the negative ion mode
Purine nucleotide sugars	4	0.0075	0.012	neg.1558	3	2	1	0.7	0.8	1.92082	TvsR	the negative ion mode
1-(1Z-alkenyl),2-acylglycerophosphoethanolamines	4	0.011	0.017	neg.2806	2	0	2	0	0.5	1.76955	TvsR	the negative ion mode
Depsides and depsidones	15	2.2e-20	1.6e-18	neg.3096	15	7	8	0.5	1	17.7959	MvsR	the negative ion mode
Purine ribonucleoside monophosphates	4	4.8e-13	1.7e-11	neg.576	4	0	4	0	1	10.7696	MvsR	the negative ion mode
Hybrid peptides	7	1.6e-11	3.9e-10	neg.78	7	3	4	0.4	1	9.40894	MvsR	the negative ion mode
Flavonoid-7-O-glycosides	19	1.7e-09	3e-08	neg.1728	11	5	6	0.5	0.6	7.52288	MvsR	the negative ion mode
Triterpenoids	12	2.3e-09	3.3e-08	neg.1266	8	5	3	0.6	0.7	7.48149	MvsR	the negative ion mode
Macrolactams	5	5.3e-09	5.7e-08	neg.1761	5	5	0	1	1	7.24413	MvsR	the negative ion mode
2-acyl-sn-glycero-3-phosphocholines	21	5.6e-09	5.7e-08	neg.1210	14	7	7	0.5	0.7	7.24413	MvsR	the negative ion mode
Isocoumarins and derivatives	3	9.5e-09	8.4e-08	neg.1244	3	3	0	1	1	7.07572	MvsR	the negative ion mode
Flavonoid-3-O-glycosides	11	8.4e-07	6.6e-06	neg.436	8	3	5	0.4	0.7	5.18046	MvsR	the negative ion mode
Triterpene saponins	11	2.6e-06	1.8e-05	neg.1926	6	5	1	0.8	0.5	4.74473	MvsR	the negative ion mode
Long-chain fatty acids	3	3.2e-06	1.9e-05	neg.2471	3	1	2	0.3	1	4.72125	MvsR	the negative ion mode
Perfluoroalkyl sulfonic acid and derivatives	3	3.2e-06	1.9e-05	neg.212	3	3	0	1	1	4.72125	MvsR	the negative ion mode
Limonoids	13	1.9e-05	0.0001	neg.1310	8	6	2	0.8	0.6	4	MvsR	the negative ion mode
Phenylpyrazoles	3	4.5e-05	0.00023	neg.673	3	2	1	0.7	1	3.63827	MvsR	the negative ion mode
Phosphatidylserines	9	7.5e-05	0.00036	neg.2707	5	1	4	0.2	0.6	3.4437	MvsR	the negative ion mode
Biphenyls and derivatives	3	8.1e-05	0.00036	neg.393	3	2	1	0.7	1	3.4437	MvsR	the negative ion mode
Fatty acyl glycosides of mono- and disaccharides	8	0.00012	0.00048	neg.996	4	4	0	1	0.5	3.31876	MvsR	the negative ion mode
Phosphosphingolipids	4	0.00014	0.00055	neg.2371	2	2	0	1	0.5	3.25964	MvsR	the negative ion mode
Quinazolines	4	0.00018	0.00067	neg.1003	2	2	0	1	0.5	3.17393	MvsR	the negative ion mode
Pyranoxanthones	3	0.00019	0.00067	neg.2132	2	1	1	0.5	0.7	3.17393	MvsR	the negative ion mode
Isoflavonoid O-glycosides	3	0.00025	0.00081	neg.1601	2	2	0	1	0.7	3.09151	MvsR	the negative ion mode
Pyrimidine nucleosides	3	0.00025	0.00081	neg.442	2	2	0	1	0.7	3.09151	MvsR	the negative ion mode
Taxanes and derivatives	5	0.00032	0.00099	neg.3547	4	2	2	0.5	0.8	3.00436	MvsR	the negative ion mode
Phosphatidylcholines	31	0.00043	0.0013	neg.2617	11	5	6	0.5	0.4	2.88606	MvsR	the negative ion mode
Phosphatidylglycerols	5	0.00049	0.0014	neg.3199	2	0	2	0	0.4	2.85387	MvsR	the negative ion mode
Phosphatidylinositols	8	0.00096	0.0026	neg.3207	3	1	2	0.3	0.4	2.58503	MvsR	the negative ion mode
Saccharolipids	8	0.0013	0.0035	neg.948	3	2	1	0.7	0.4	2.45593	MvsR	the negative ion mode
Linear diarylheptanoids	6	0.002	0.005	neg.2102	4	4	0	1	0.7	2.30103	MvsR	the negative ion mode
O-glycosyl compounds	6	0.003	0.0074	neg.875	4	2	2	0.5	0.7	2.13077	MvsR	the negative ion mode
Pyrimidine nucleotide sugars	4	0.0039	0.0093	neg.1723	3	3	0	1	0.8	2.03152	MvsR	the negative ion mode
Steroid esters	4	0.0042	0.0095	neg.839	3	3	0	1	0.8	2.02228	MvsR	the negative ion mode
Biflavonoids and polyflavonoids	4	0.0056	0.012	neg.1852	3	2	1	0.7	0.8	1.92082	MvsR	the negative ion mode
Phenolic glycosides	8	0.0074	0.016	neg.612	3	3	0	1	0.4	1.79588	MvsR	the negative ion mode
Iridoid O-glycosides	8	0.013	0.027	neg.2370	4	2	2	0.5	0.5	1.56864	MvsR	the negative ion mode
Pyranones and derivatives	3	0.022	0.044	neg.655	2	2	0	1	0.7	1.35655	MvsR	the negative ion mode
Terpene glycosides	6	0.026	0.05	neg.1476	3	1	2	0.3	0.5	1.30103	MvsR	the negative ion mode
Glycerophospholipids	6	0.026	0.05	neg.2540	2	0	2	0	0.3	1.30103	MvsR	the negative ion mode
Flavanonols	3	1.6e-07	4.5e-05	pos.6677	3	1	2	0.3	1	4.34679	TvsM	the positive ion mode
L-alpha-amino acids	32	9e-06	0.0013	pos.3361	12	7	5	0.6	0.4	2.88606	TvsM	the positive ion mode
Hypoxanthines	5	1.8e-05	0.0017	pos.2145	2	1	1	0.5	0.4	2.76955	TvsM	the positive ion mode
Pyrimidine ribonucleoside monophosphates	3	4.5e-05	0.0032	pos.8132	3	2	1	0.7	1	2.49485	TvsM	the positive ion mode
Purine ribonucleoside monophosphates	7	9.1e-05	0.0052	pos.7809	6	0	6	0	0.9	2.284	TvsM	the positive ion mode
Gingerols	3	0.00013	0.0062	pos.9811	2	1	1	0.5	0.7	2.20761	TvsM	the positive ion mode
Quaternary benzophenanthridine alkaloids	3	0.0002	0.0079	pos.7409	2	1	1	0.5	0.7	2.10237	TvsM	the positive ion mode
Pyranones and derivatives	13	0.00024	0.0079	pos.3794	5	3	2	0.6	0.4	2.10237	TvsM	the positive ion mode
Sugar alcohols	7	0.00025	0.0079	pos.1061	5	2	3	0.4	0.7	2.10237	TvsM	the positive ion mode
Psoralens	4	0.00042	0.01	pos.6386	2	1	1	0.5	0.5	2	TvsM	the positive ion mode
3',5'-cyclic purine nucleotides	3	0.00043	0.01	pos.7737	2	2	0	1	0.7	2	TvsM	the positive ion mode
Secondary alcohols	7	0.00043	0.01	pos.3938	2	1	1	0.5	0.3	2	TvsM	the positive ion mode
Benzoic acid esters	10	0.00052	0.011	pos.4054	3	3	0	1	0.3	1.95861	TvsM	the positive ion mode
Butenolides	8	0.00055	0.011	pos.8436	3	2	1	0.7	0.4	1.95861	TvsM	the positive ion mode
Histidine and derivatives	9	0.00058	0.011	pos.3417	5	3	2	0.6	0.6	1.95861	TvsM	the positive ion mode
Nitrobenzenes	3	0.00071	0.013	pos.8716	2	0	2	0	0.7	1.88606	TvsM	the positive ion mode
Xanthines	11	0.00082	0.014	pos.3321	4	3	1	0.8	0.4	1.85387	TvsM	the positive ion mode
Medium-chain fatty acids	19	0.001	0.016	pos.1985	6	4	2	0.7	0.3	1.79588	TvsM	the positive ion mode
Hydroxypyrimidines	6	0.0011	0.016	pos.1866	3	3	0	1	0.5	1.79588	TvsM	the positive ion mode
Methoxyphenols	6	0.0011	0.016	pos.5418	4	3	1	0.8	0.7	1.79588	TvsM	the positive ion mode
Dialkylamines	6	0.0013	0.017	pos.2314	4	4	0	1	0.7	1.76955	TvsM	the positive ion mode
Long-chain fatty acids	18	0.0015	0.019	pos.8137	3	3	0	1	0.2	1.72125	TvsM	the positive ion mode
Pyrimidones	8	0.002	0.025	pos.2023	4	3	1	0.8	0.5	1.60206	TvsM	the positive ion mode
N-phenylureas	4	0.0023	0.028	pos.5635	2	1	1	0.5	0.5	1.55284	TvsM	the positive ion mode
Medium-chain hydroxy acids and derivatives	6	0.003	0.033	pos.3174	3	3	0	1	0.5	1.48149	TvsM	the positive ion mode
Tertiary carboxylic acid amides	6	0.003	0.033	pos.3858	3	3	0	1	0.5	1.48149	TvsM	the positive ion mode
Proline and derivatives	8	0.0034	0.035	pos.2994	3	2	1	0.7	0.4	1.45593	TvsM	the positive ion mode
Diterpenoids	19	0.0035	0.035	pos.6211	5	3	2	0.6	0.3	1.45593	TvsM	the positive ion mode
Dichlorobenzenes	5	0.0043	0.042	pos.6470	3	1	2	0.3	0.6	1.37675	TvsM	the positive ion mode
Phenolic glycosides	9	0.0051	0.049	pos.9479	5	1	4	0.2	0.6	1.3098	TvsM	the positive ion mode
Sugar alcohols	7	2.2e-16	6.3e-14	pos.1061	7	3	4	0.4	1	13.2007	TvsR	the positive ion mode
1,2-aminoalcohols	10	4.4e-16	6.3e-14	pos.6613	10	8	2	0.8	1	13.2007	TvsR	the positive ion mode
Phenylpyrazoles	4	1.1e-10	1e-08	pos.4331	4	2	2	0.5	1	8	TvsR	the positive ion mode
8-prenylated flavanones	3	3.4e-09	2.4e-07	pos.5273	3	1	2	0.3	1	6.61979	TvsR	the positive ion mode
Trialkylamines	3	9.1e-09	5.2e-07	pos.3828	3	3	0	1	1	6.284	TvsR	the positive ion mode
N-acyl amines	26	1.1e-08	5.2e-07	pos.5807	15	9	6	0.6	0.6	6.284	TvsR	the positive ion mode
Pyridinecarboxylic acids	6	2.4e-08	9.7e-07	pos.2405	5	5	0	1	0.8	6.01323	TvsR	the positive ion mode
Germacranolides and derivatives	7	4.5e-08	1.6e-06	pos.4948	5	4	1	0.8	0.7	5.79588	TvsR	the positive ion mode
Monohydroxy bile acids, alcohols and derivatives	3	5.9e-08	1.7e-06	pos.9919	3	1	2	0.3	1	5.76955	TvsR	the positive ion mode
Naphthoquinones	3	5.9e-08	1.7e-06	pos.9612	3	1	2	0.3	1	5.76955	TvsR	the positive ion mode
Pyrimidine ribonucleoside monophosphates	3	6.4e-08	1.7e-06	pos.8132	3	2	1	0.7	1	5.76955	TvsR	the positive ion mode
Diterpenoids	19	1.4e-07	3.2e-06	pos.8682	11	5	6	0.5	0.6	5.49485	TvsR	the positive ion mode
N-acyl-L-alpha-amino acids	4	1.7e-07	3.7e-06	pos.9315	4	3	1	0.8	1	5.4318	TvsR	the positive ion mode
N-alkylpyrrolidines	9	3.4e-07	6.9e-06	pos.3440	7	7	0	1	0.8	5.16115	TvsR	the positive ion mode
Phenylquinolines	8	5.8e-07	1.1e-05	pos.9269	7	5	2	0.7	0.9	4.95861	TvsR	the positive ion mode
Phenylpropanes	5	6.8e-07	1.2e-05	pos.3629	4	4	0	1	0.8	4.92082	TvsR	the positive ion mode
L-alpha-amino acids	32	6.9e-07	1.2e-05	pos.3292	13	9	4	0.7	0.4	4.92082	TvsR	the positive ion mode
Benzodioxoles	4	9e-07	1.4e-05	pos.8514	4	3	1	0.8	1	4.85387	TvsR	the positive ion mode
Medium-chain fatty acids	19	1e-06	1.5e-05	pos.3846	11	9	2	0.8	0.6	4.82391	TvsR	the positive ion mode
Protoberberine alkaloids and derivatives	4	1.6e-06	2.3e-05	pos.7686	4	2	2	0.5	1	4.63827	TvsR	the positive ion mode
Hexose phosphates	3	1.7e-06	2.3e-05	pos.6093	3	2	1	0.7	1	4.63827	TvsR	the positive ion mode
Flavonoid-7-O-glycosides	9	2.5e-06	3.2e-05	pos.9882	7	2	5	0.3	0.8	4.49485	TvsR	the positive ion mode
Purine ribonucleoside monophosphates	7	2.7e-06	3.4e-05	pos.7771	7	1	6	0.1	1	4.46852	TvsR	the positive ion mode
Quaternary benzophenanthridine alkaloids	3	5.2e-06	6.2e-05	pos.8992	3	2	1	0.7	1	4.20761	TvsR	the positive ion mode
Sulfoxides	7	6.3e-06	7.2e-05	pos.693	6	5	1	0.8	0.9	4.14267	TvsR	the positive ion mode
1-acyl-sn-glycero-3-phosphocholines	9	8.9e-06	9.7e-05	pos.9333	2	1	1	0.5	0.2	4.01323	TvsR	the positive ion mode
Acyclic monoterpenoids	5	1.3e-05	0.00014	pos.2757	4	4	0	1	0.8	3.85387	TvsR	the positive ion mode
Dihydroxy bile acids, alcohols and derivatives	11	1.3e-05	0.00014	pos.8612	7	3	4	0.4	0.6	3.85387	TvsR	the positive ion mode
Dicarboxylic acids and derivatives	7	1.6e-05	0.00016	pos.4157	4	4	0	1	0.6	3.79588	TvsR	the positive ion mode
Menthane monoterpenoids	11	1.7e-05	0.00016	pos.6732	6	5	1	0.8	0.5	3.79588	TvsR	the positive ion mode
Sesquiterpenoids	19	1.7e-05	0.00016	pos.5810	10	9	1	0.9	0.5	3.79588	TvsR	the positive ion mode
Lineolic acids and derivatives	6	2.4e-05	0.00021	pos.5903	5	5	0	1	0.8	3.67778	TvsR	the positive ion mode
Depsides and depsidones	6	2.9e-05	0.00025	pos.8285	5	2	3	0.4	0.8	3.60206	TvsR	the positive ion mode
O-glycosyl compounds	12	3.1e-05	0.00025	pos.9172	6	4	2	0.7	0.5	3.60206	TvsR	the positive ion mode
Coumarins and derivatives	17	3.1e-05	0.00025	pos.5488	10	8	2	0.8	0.6	3.60206	TvsR	the positive ion mode
Pyranones and derivatives	13	3.2e-05	0.00026	pos.1884	8	5	3	0.6	0.6	3.58503	TvsR	the positive ion mode
Ketones	4	6.3e-05	0.00049	pos.4398	2	1	1	0.5	0.5	3.3098	TvsR	the positive ion mode
Alpha amino acids and derivatives	38	6.7e-05	0.0005	pos.1515	12	7	5	0.6	0.3	3.30103	TvsR	the positive ion mode
Cyclohexenones	9	7.8e-05	0.00057	pos.8337	6	6	0	1	0.7	3.24413	TvsR	the positive ion mode
Dialkylamines	6	0.00013	0.00091	pos.2315	4	3	1	0.8	0.7	3.04096	TvsR	the positive ion mode
Aromatic monoterpenoids	8	0.00015	0.001	pos.2428	4	3	1	0.8	0.5	3	TvsR	the positive ion mode
Naphthofurans	10	0.0002	0.0014	pos.7936	5	4	1	0.8	0.5	2.85387	TvsR	the positive ion mode
Flavonols	5	0.00025	0.0017	pos.6179	4	1	3	0.2	0.8	2.76955	TvsR	the positive ion mode
Long-chain fatty alcohols	8	0.00032	0.002	pos.7749	2	2	0	1	0.2	2.69897	TvsR	the positive ion mode
Terpene lactones	8	0.00032	0.002	pos.6625	3	3	0	1	0.4	2.69897	TvsR	the positive ion mode
Pyrrolo[4,3,2-de]quinolines	3	0.00043	0.0026	pos.7359	2	1	1	0.5	0.7	2.58503	TvsR	the positive ion mode
N-acylethanolamines	5	0.00043	0.0026	pos.6552	4	4	0	1	0.8	2.58503	TvsR	the positive ion mode
Piperidinones	5	0.00043	0.0026	pos.1199	4	4	0	1	0.8	2.58503	TvsR	the positive ion mode
Imidazolyl carboxylic acids and derivatives	3	0.00044	0.0026	pos.1888	2	2	0	1	0.7	2.58503	TvsR	the positive ion mode
Aniline and substituted anilines	8	0.00047	0.0027	pos.2779	3	3	0	1	0.4	2.56864	TvsR	the positive ion mode
Tertiary alcohols	6	0.00048	0.0027	pos.4039	5	4	1	0.8	0.8	2.56864	TvsR	the positive ion mode
Gamma butyrolactones	10	0.00055	0.003	pos.1179	6	4	2	0.7	0.6	2.52288	TvsR	the positive ion mode
Acetamides	6	0.00057	0.0031	pos.4431	3	3	0	1	0.5	2.50864	TvsR	the positive ion mode
Xanthines	11	0.00064	0.0034	pos.2749	6	4	2	0.7	0.5	2.46852	TvsR	the positive ion mode
Cinnamic acid esters	3	0.00071	0.0037	pos.9039	2	1	1	0.5	0.7	2.4318	TvsR	the positive ion mode
Hybrid peptides	7	0.00079	0.004	pos.4159	5	0	5	0	0.7	2.39794	TvsR	the positive ion mode
Phenylalanine and derivatives	7	0.00079	0.004	pos.2710	2	2	0	1	0.3	2.39794	TvsR	the positive ion mode
Saccharolipids	5	0.00087	0.0043	pos.9398	4	1	3	0.2	0.8	2.36653	TvsR	the positive ion mode
Gluco/mineralocorticoids, progestogins and derivatives	12	0.00088	0.0043	pos.8371	5	3	2	0.6	0.4	2.36653	TvsR	the positive ion mode
Hydroxycinnamic acids	5	0.00095	0.0045	pos.2669	3	3	0	1	0.6	2.34679	TvsR	the positive ion mode
Hydroquinolones	5	0.001	0.0047	pos.5293	4	4	0	1	0.8	2.3279	TvsR	the positive ion mode
Monoalkylamines	12	0.0011	0.0051	pos.987	6	6	0	1	0.5	2.29243	TvsR	the positive ion mode
Long-chain fatty acids	18	0.0012	0.0053	pos.4687	8	6	2	0.8	0.4	2.27572	TvsR	the positive ion mode
Phenolic glycosides	9	0.0012	0.0053	pos.9616	5	1	4	0.2	0.6	2.27572	TvsR	the positive ion mode
7-hydroxycoumarins	7	0.0012	0.0055	pos.3499	2	2	0	1	0.3	2.25964	TvsR	the positive ion mode
Piperidines	7	0.0013	0.0056	pos.2944	2	2	0	1	0.3	2.25181	TvsR	the positive ion mode
Methoxyphenols	6	0.0014	0.0061	pos.5418	2	1	1	0.5	0.3	2.21467	TvsR	the positive ion mode
Dipeptides	20	0.0017	0.0072	pos.2611	8	7	1	0.9	0.4	2.14267	TvsR	the positive ion mode
Alkaloids and derivatives	11	0.0018	0.0073	pos.2167	6	6	0	1	0.5	2.13668	TvsR	the positive ion mode
4'-O-methylated flavonoids	3	0.0019	0.0075	pos.8613	2	0	2	0	0.7	2.12494	TvsR	the positive ion mode
Alpha amino acid amides	3	0.0019	0.0075	pos.6290	2	1	1	0.5	0.7	2.12494	TvsR	the positive ion mode
Alpha amino acid esters	3	0.0019	0.0076	pos.3544	2	1	1	0.5	0.7	2.11919	TvsR	the positive ion mode
Bipyridines and oligopyridines	6	0.0021	0.008	pos.3759	4	3	1	0.8	0.7	2.09691	TvsR	the positive ion mode
Hexoses	5	0.0021	0.008	pos.3166	3	3	0	1	0.6	2.09691	TvsR	the positive ion mode
Butenolides	8	0.0021	0.008	pos.4717	4	3	1	0.8	0.5	2.09691	TvsR	the positive ion mode
Aralkylamines	7	0.0021	0.008	pos.5712	3	3	0	1	0.4	2.09691	TvsR	the positive ion mode
Trifluoromethylbenzenes	5	0.0022	0.0081	pos.9002	4	2	2	0.5	0.8	2.09151	TvsR	the positive ion mode
Cyanogenic glycosides	4	0.0022	0.0081	pos.9116	2	0	2	0	0.5	2.09151	TvsR	the positive ion mode
Acridones	6	0.0023	0.0081	pos.3700	3	1	2	0.3	0.5	2.09151	TvsR	the positive ion mode
Linear pyranocoumarins	5	0.0023	0.0081	pos.5017	2	0	2	0	0.4	2.09151	TvsR	the positive ion mode
Medium-chain hydroxy acids and derivatives	6	0.0024	0.0083	pos.3174	4	4	0	1	0.7	2.08092	TvsR	the positive ion mode
Cholesterols and derivatives	6	0.0028	0.0096	pos.8348	4	1	3	0.2	0.7	2.01773	TvsR	the positive ion mode
N-acyl-alpha amino acids and derivatives	6	0.0028	0.0096	pos.5653	2	1	1	0.5	0.3	2.01773	TvsR	the positive ion mode
Long-chain alkyl amine oxides	3	0.0029	0.01	pos.4279	2	2	0	1	0.7	2	TvsR	the positive ion mode
Aporphines	8	0.0031	0.011	pos.5766	4	3	1	0.8	0.5	1.95861	TvsR	the positive ion mode
Acyclic diterpenoids	5	0.0037	0.012	pos.8085	3	2	1	0.7	0.6	1.92082	TvsR	the positive ion mode
Colensane and clerodane diterpenoids	5	0.0037	0.012	pos.7533	2	1	1	0.5	0.4	1.92082	TvsR	the positive ion mode
Tetrahydroisoquinolines	5	0.0043	0.014	pos.8558	3	2	1	0.7	0.6	1.85387	TvsR	the positive ion mode
Aconitane-type diterpenoid alkaloids	4	0.0043	0.014	pos.9064	3	2	1	0.7	0.8	1.85387	TvsR	the positive ion mode
Acylaminobenzoic acid and derivatives	4	0.0045	0.014	pos.5615	3	1	2	0.3	0.8	1.85387	TvsR	the positive ion mode
Histidine and derivatives	9	0.0046	0.014	pos.2521	5	3	2	0.6	0.6	1.85387	TvsR	the positive ion mode
Isoindolones	4	0.0047	0.014	pos.5320	3	2	1	0.7	0.8	1.85387	TvsR	the positive ion mode
Alkyl-phenylketones	13	0.005	0.015	pos.3674	6	4	2	0.7	0.5	1.82391	TvsR	the positive ion mode
Alpha amino acids	23	0.0057	0.017	pos.1645	7	6	1	0.9	0.3	1.76955	TvsR	the positive ion mode
Benzoic acid esters	10	0.0058	0.017	pos.7552	4	4	0	1	0.4	1.76955	TvsR	the positive ion mode
Benzylisoquinolines	4	0.0062	0.018	pos.6419	2	1	1	0.5	0.5	1.74473	TvsR	the positive ion mode
Gamma amino acids and derivatives	15	0.0063	0.018	pos.1304	5	5	0	1	0.3	1.74473	TvsR	the positive ion mode
Dihydropyranones	6	0.0067	0.02	pos.5889	3	3	0	1	0.5	1.69897	TvsR	the positive ion mode
Hydroxycoumarins	4	0.0069	0.02	pos.4341	3	2	1	0.7	0.8	1.69897	TvsR	the positive ion mode
Azaspirodecane derivatives	3	0.0069	0.02	pos.2491	2	2	0	1	0.7	1.69897	TvsR	the positive ion mode
Fatty alcohol esters	4	0.0069	0.02	pos.3365	3	3	0	1	0.8	1.69897	TvsR	the positive ion mode
Aminobenzenesulfonamides	4	0.0071	0.02	pos.2842	3	3	0	1	0.8	1.69897	TvsR	the positive ion mode
Benzophenones	6	0.0072	0.02	pos.7838	4	2	2	0.5	0.7	1.69897	TvsR	the positive ion mode
p-Hydroxybenzoic acid alkyl esters	4	0.0075	0.021	pos.4339	3	1	2	0.3	0.8	1.67778	TvsR	the positive ion mode
Fatty alcohols	5	0.0089	0.024	pos.4876	2	1	1	0.5	0.4	1.61979	TvsR	the positive ion mode
Resorcinols	5	0.0089	0.024	pos.7575	3	1	2	0.3	0.6	1.61979	TvsR	the positive ion mode
Retinoids	3	0.0094	0.025	pos.6601	2	1	1	0.5	0.7	1.60206	TvsR	the positive ion mode
Tetrahydrofurans	3	0.0095	0.025	pos.4374	2	2	0	1	0.7	1.60206	TvsR	the positive ion mode
Acyl carnitines	12	0.0097	0.025	pos.5323	5	1	4	0.2	0.4	1.60206	TvsR	the positive ion mode
Macrolides and analogues	10	0.01	0.026	pos.6317	4	2	2	0.5	0.4	1.58503	TvsR	the positive ion mode
Pyranoquinolines	4	0.01	0.026	pos.6471	2	1	1	0.5	0.5	1.58503	TvsR	the positive ion mode
Phenol ethers	4	0.012	0.031	pos.6418	2	2	0	1	0.5	1.50864	TvsR	the positive ion mode
Isoflavones	9	0.013	0.033	pos.4521	3	1	2	0.3	0.3	1.48149	TvsR	the positive ion mode
Flavanonols	3	0.014	0.034	pos.6677	2	1	1	0.5	0.7	1.46852	TvsR	the positive ion mode
Psoralens	4	0.015	0.036	pos.6386	3	2	1	0.7	0.8	1.4437	TvsR	the positive ion mode
2-arylethylamines	4	0.015	0.036	pos.1870	2	2	0	1	0.5	1.4437	TvsR	the positive ion mode
Catechols	4	0.015	0.036	pos.1426	2	1	1	0.5	0.5	1.4437	TvsR	the positive ion mode
P-benzoquinones	4	0.015	0.036	pos.1391	2	0	2	0	0.5	1.4437	TvsR	the positive ion mode
Gingerols	3	0.015	0.036	pos.9789	2	1	1	0.5	0.7	1.4437	TvsR	the positive ion mode
Androgens and derivatives	9	0.02	0.047	pos.6340	4	4	0	1	0.4	1.3279	TvsR	the positive ion mode
Eudesmane, isoeudesmane or cycloeudesmane sesquiterpenoids	10	0.02	0.047	pos.9118	4	3	1	0.8	0.4	1.3279	TvsR	the positive ion mode
Nicotinamides	5	0.02	0.047	pos.1746	2	1	1	0.5	0.4	1.3279	TvsR	the positive ion mode
Purine nucleosides	13	0.021	0.049	pos.5588	4	1	3	0.2	0.3	1.3098	TvsR	the positive ion mode
Benzotriazoles	5	0.022	0.049	pos.2133	3	2	1	0.7	0.6	1.3098	TvsR	the positive ion mode
1-monoacylglycerols	5	0.022	0.049	pos.8307	3	3	0	1	0.6	1.3098	TvsR	the positive ion mode
1,2-aminoalcohols	10	3.1e-15	8.9e-13	pos.5717	10	8	2	0.8	1	12.0506	MvsR	the positive ion mode
Aconitane-type diterpenoid alkaloids	4	5.3e-08	7.5e-06	pos.9764	4	3	1	0.8	1	5.12494	MvsR	the positive ion mode
N-alkylpyrrolidines	9	9.4e-08	8.4e-06	pos.3427	7	7	0	1	0.8	5.07572	MvsR	the positive ion mode
Phenylpyrazoles	4	1.2e-07	8.4e-06	pos.8725	4	2	2	0.5	1	5.07572	MvsR	the positive ion mode
8-prenylated flavanones	3	7.1e-07	4.1e-05	pos.9943	3	1	2	0.3	1	4.38722	MvsR	the positive ion mode
O-glycosyl compounds	12	7.3e-06	0.00032	pos.9172	5	2	3	0.4	0.4	3.49485	MvsR	the positive ion mode
Tertiary alcohols	6	8.6e-06	0.00032	pos.4039	3	3	0	1	0.5	3.49485	MvsR	the positive ion mode
L-alpha-amino acids	32	8.9e-06	0.00032	pos.1336	11	10	1	0.9	0.3	3.49485	MvsR	the positive ion mode
Purine ribonucleoside monophosphates	7	1.5e-05	0.00046	pos.7809	5	0	5	0	0.7	3.33724	MvsR	the positive ion mode
Acyclic monoterpenoids	5	2.2e-05	0.00062	pos.3879	4	4	0	1	0.8	3.20761	MvsR	the positive ion mode
Cholesterols and derivatives	6	4.8e-05	0.0012	pos.8146	2	1	1	0.5	0.3	2.92082	MvsR	the positive ion mode
Sugar alcohols	7	5.2e-05	0.0012	pos.1061	5	2	3	0.4	0.7	2.92082	MvsR	the positive ion mode
Cyclohexenones	9	7.5e-05	0.0016	pos.2841	5	5	0	1	0.6	2.79588	MvsR	the positive ion mode
Naphthols and derivatives	3	0.00014	0.0029	pos.4949	2	0	2	0	0.7	2.5376	MvsR	the positive ion mode
3',5'-cyclic purine nucleotides	3	0.00018	0.0033	pos.7747	2	2	0	1	0.7	2.48149	MvsR	the positive ion mode
N-acyl amines	26	0.00019	0.0033	pos.7642	11	8	3	0.7	0.4	2.48149	MvsR	the positive ion mode
Menthane monoterpenoids	11	0.00021	0.0035	pos.6732	3	2	1	0.7	0.3	2.45593	MvsR	the positive ion mode
Protoberberine alkaloids and derivatives	4	0.00023	0.0035	pos.7302	2	0	2	0	0.5	2.45593	MvsR	the positive ion mode
Acetamides	6	0.00025	0.0035	pos.4431	4	4	0	1	0.7	2.45593	MvsR	the positive ion mode
Peptides	6	0.00025	0.0035	pos.6750	2	0	2	0	0.3	2.45593	MvsR	the positive ion mode
Lineolic acids and derivatives	6	0.00039	0.0053	pos.5903	5	5	0	1	0.8	2.27572	MvsR	the positive ion mode
Pyridinecarboxylic acids	6	0.00041	0.0053	pos.2405	4	4	0	1	0.7	2.27572	MvsR	the positive ion mode
Acyclic diterpenoids	5	0.00049	0.006	pos.6640	3	2	1	0.7	0.6	2.22185	MvsR	the positive ion mode
Pyranones and derivatives	13	0.00056	0.0066	pos.1884	7	5	2	0.7	0.5	2.18046	MvsR	the positive ion mode
Diterpenoids	19	0.00071	0.0081	pos.6705	7	2	5	0.3	0.4	2.09151	MvsR	the positive ion mode
Piperidinones	5	0.00074	0.0081	pos.2529	4	4	0	1	0.8	2.09151	MvsR	the positive ion mode
Xanthines	11	0.00077	0.0082	pos.2458	2	1	1	0.5	0.2	2.08619	MvsR	the positive ion mode
Flavonols	5	0.00091	0.0092	pos.6179	4	2	2	0.5	0.8	2.03621	MvsR	the positive ion mode
Naphthoquinones	3	0.0012	0.011	pos.9612	2	1	1	0.5	0.7	1.95861	MvsR	the positive ion mode
Long-chain fatty alcohols	8	0.0012	0.011	pos.4112	3	1	2	0.3	0.4	1.95861	MvsR	the positive ion mode
Androgens and derivatives	9	0.0012	0.011	pos.6148	4	4	0	1	0.4	1.95861	MvsR	the positive ion mode
Sesquiterpenoids	19	0.0016	0.014	pos.3590	8	7	1	0.9	0.4	1.85387	MvsR	the positive ion mode
Acetanilides	5	0.0017	0.014	pos.2440	3	0	3	0	0.6	1.85387	MvsR	the positive ion mode
Hexoses	5	0.0017	0.014	pos.7515	3	3	0	1	0.6	1.85387	MvsR	the positive ion mode
Nitrobenzenes	3	0.0019	0.015	pos.8716	2	1	1	0.5	0.7	1.82391	MvsR	the positive ion mode
Resorcinols	5	0.0019	0.015	pos.8671	2	0	2	0	0.4	1.82391	MvsR	the positive ion mode
Cyclic ketones	5	0.002	0.016	pos.2715	3	2	1	0.7	0.6	1.79588	MvsR	the positive ion mode
Dihydroxy bile acids, alcohols and derivatives	11	0.0022	0.016	pos.9957	6	2	4	0.3	0.5	1.79588	MvsR	the positive ion mode
Trialkylamines	3	0.0025	0.018	pos.3829	3	3	0	1	1	1.74473	MvsR	the positive ion mode
Benzoic acid esters	10	0.0025	0.018	pos.6963	2	1	1	0.5	0.2	1.74473	MvsR	the positive ion mode
Flavonoid-7-O-glycosides	9	0.0027	0.018	pos.9882	4	0	4	0	0.4	1.74473	MvsR	the positive ion mode
Quaternary benzophenanthridine alkaloids	3	0.0027	0.018	pos.8992	2	1	1	0.5	0.7	1.74473	MvsR	the positive ion mode
Hybrid peptides	7	0.0028	0.019	pos.4160	4	0	4	0	0.6	1.72125	MvsR	the positive ion mode
Monohydroxy bile acids, alcohols and derivatives	3	0.0029	0.019	pos.9919	2	1	1	0.5	0.7	1.72125	MvsR	the positive ion mode
Phenylquinolines	8	0.0031	0.02	pos.9269	3	1	2	0.3	0.4	1.69897	MvsR	the positive ion mode
Depsides and depsidones	6	0.0033	0.021	pos.8167	4	1	3	0.2	0.7	1.67778	MvsR	the positive ion mode
Proline and derivatives	8	0.0034	0.021	pos.2994	2	1	1	0.5	0.2	1.67778	MvsR	the positive ion mode
Aralkylamines	7	0.0038	0.022	pos.5712	3	3	0	1	0.4	1.65758	MvsR	the positive ion mode
Hypoxanthines	5	0.0039	0.023	pos.2146	2	0	2	0	0.4	1.63827	MvsR	the positive ion mode
Aromatic monoterpenoids	8	0.004	0.023	pos.2428	3	3	0	1	0.4	1.63827	MvsR	the positive ion mode
Fatty acyl glycosides of mono- and disaccharides	12	0.0041	0.023	pos.5916	3	1	2	0.3	0.2	1.63827	MvsR	the positive ion mode
Gamma butyrolactones	10	0.0043	0.024	pos.1179	3	1	2	0.3	0.3	1.61979	MvsR	the positive ion mode
2-arylbenzofuran flavonoids	6	0.0044	0.024	pos.7339	2	1	1	0.5	0.3	1.61979	MvsR	the positive ion mode
Coumarins and derivatives	17	0.0059	0.031	pos.9603	7	4	3	0.6	0.4	1.50864	MvsR	the positive ion mode
Nicotinamides	5	0.0061	0.032	pos.1746	2	0	2	0	0.4	1.49485	MvsR	the positive ion mode
7-O-methylated flavonoids	4	0.0062	0.032	pos.7022	2	1	1	0.5	0.5	1.49485	MvsR	the positive ion mode
Phenol ethers	4	0.0076	0.038	pos.4556	3	1	2	0.3	0.8	1.42022	MvsR	the positive ion mode
Triterpenoids	12	0.0076	0.038	pos.9099	2	2	0	1	0.2	1.42022	MvsR	the positive ion mode
P-benzoquinones	4	0.01	0.05	pos.1391	2	0	2	0	0.5	1.30103	MvsR	the positive ion mode
Fatty alcohol esters	4	0.011	0.05	pos.3365	2	2	0	1	0.5	1.30103	MvsR	the positive ion mode
