# Supplementary material for: Integrative proteome and metabolome analyses reveal molecular basis of the tail resorption during the metamorphic climax of Nanorana pleskei
Source: Front Cell Dev Biol. 2024 Aug 19;12:1431173. doi: 10.3389/fcell.2024.1431173 (PMC11366584; doi:10.3389/fcell.2024.1431173)
Supplement: Supplementary file 9 [file Table7.XLSX]

## Sheet: Sheet 1
Table S7: The average spearman correlations with the absolute value of correlations ≥ 0.9 between differentially expressed proteins (DEPs) and differentially accumulated metabolites (DAMs).
proteinID	metID	cor	sd	metName	proteinName	proteinSymbol	mode
WG22859	neg.162	0.909224	0.0235981	Corymbosin	ryanodine receptor 1	RYR1	the negative ion mode
WG15414	neg.162	0.90919	0.0236891	Corymbosin	sodium/potassium-transporting ATPase subunit alpha [EC:7.2.2.13]	ATP1A	the negative ion mode
WG22859	neg.153	0.909062	0.023871	INOSINE 5-PHOSPHATE	ryanodine receptor 1	RYR1	the negative ion mode
WG15414	neg.153	0.909039	0.0245336	INOSINE 5-PHOSPHATE	sodium/potassium-transporting ATPase subunit alpha [EC:7.2.2.13]	ATP1A	the negative ion mode
WG15414	neg.576	0.90899	0.0233197	Adenylosuccinate	sodium/potassium-transporting ATPase subunit alpha [EC:7.2.2.13]	ATP1A	the negative ion mode
WG22859	neg.576	0.908826	0.0232955	Adenylosuccinate	ryanodine receptor 1	RYR1	the negative ion mode
WG15414	neg.592	0.908734	0.0232552	4'-Methoxy-7-O-beta-D-glucopyranosyl-8,3'-dihydroxyflavanone	sodium/potassium-transporting ATPase subunit alpha [EC:7.2.2.13]	ATP1A	the negative ion mode
WG23317	neg.162	0.908574	0.0228461	Corymbosin	toll-like receptor 13	TLR13	the negative ion mode
WG31232	neg.162	0.908461	0.0234571	Corymbosin	voltage-dependent calcium channel beta-1	CACNB1	the negative ion mode
WG15414	neg.1437	0.908431	0.0230869	7-epi-10-Deacetylbaccatin III	sodium/potassium-transporting ATPase subunit alpha [EC:7.2.2.13]	ATP1A	the negative ion mode
WG22859	neg.592	0.908431	0.0237872	4'-Methoxy-7-O-beta-D-glucopyranosyl-8,3'-dihydroxyflavanone	ryanodine receptor 1	RYR1	the negative ion mode
WG31232	neg.153	0.908414	0.0244206	INOSINE 5-PHOSPHATE	voltage-dependent calcium channel beta-1	CACNB1	the negative ion mode
WG15414	neg.1352	0.908332	0.0233305	Phosphatidylcholine lyso 20:1	sodium/potassium-transporting ATPase subunit alpha [EC:7.2.2.13]	ATP1A	the negative ion mode
WG22859	neg.1437	0.908318	0.0229155	7-epi-10-Deacetylbaccatin III	ryanodine receptor 1	RYR1	the negative ion mode
WG09950	neg.162	0.90824	0.0229858	Corymbosin	ryanodine receptor 3	RYR3	the negative ion mode
WG09950	neg.576	0.908168	0.0228298	Adenylosuccinate	ryanodine receptor 3	RYR3	the negative ion mode
WG31232	neg.592	0.90816	0.0230506	4'-Methoxy-7-O-beta-D-glucopyranosyl-8,3'-dihydroxyflavanone	voltage-dependent calcium channel beta-1	CACNB1	the negative ion mode
WG22859	neg.1352	0.908133	0.0239411	Phosphatidylcholine lyso 20:1	ryanodine receptor 1	RYR1	the negative ion mode
WG22826	neg.162	0.908076	0.0234105	Corymbosin	junctophilin	JPH	the negative ion mode
WG22826	neg.1352	0.908055	0.0229874	Phosphatidylcholine lyso 20:1	junctophilin	JPH	the negative ion mode
WG31232	neg.576	0.90804	0.0231229	Adenylosuccinate	voltage-dependent calcium channel beta-1	CACNB1	the negative ion mode
WG20001	neg.162	0.907973	0.0229269	Corymbosin	neurofilament heavy polypeptide-like	NEFH	the negative ion mode
WG23317	neg.592	0.907971	0.0228241	4'-Methoxy-7-O-beta-D-glucopyranosyl-8,3'-dihydroxyflavanone	toll-like receptor 13	TLR13	the negative ion mode
WG09950	neg.1352	0.907943	0.0226347	Phosphatidylcholine lyso 20:1	ryanodine receptor 3	RYR3	the negative ion mode
WG23317	neg.576	0.907941	0.0225845	Adenylosuccinate	toll-like receptor 13	TLR13	the negative ion mode
WG31232	neg.1352	0.907929	0.0232169	Phosphatidylcholine lyso 20:1	voltage-dependent calcium channel beta-1	CACNB1	the negative ion mode
WG09950	neg.153	0.907918	0.0231886	INOSINE 5-PHOSPHATE	ryanodine receptor 3	RYR3	the negative ion mode
WG31232	neg.1437	0.907878	0.0237885	7-epi-10-Deacetylbaccatin III	voltage-dependent calcium channel beta-1	CACNB1	the negative ion mode
WG20001	neg.592	0.907842	0.0230577	4'-Methoxy-7-O-beta-D-glucopyranosyl-8,3'-dihydroxyflavanone	neurofilament heavy polypeptide-like	NEFH	the negative ion mode
WG09950	neg.592	0.907813	0.0228339	4'-Methoxy-7-O-beta-D-glucopyranosyl-8,3'-dihydroxyflavanone	ryanodine receptor 3	RYR3	the negative ion mode
WG26395	neg.592	0.907805	0.0230715	4'-Methoxy-7-O-beta-D-glucopyranosyl-8,3'-dihydroxyflavanone	protein kinase C and casein kinase substrate in neurons protein	PACSIN	the negative ion mode
WG22826	neg.592	0.907788	0.0230051	4'-Methoxy-7-O-beta-D-glucopyranosyl-8,3'-dihydroxyflavanone	junctophilin	JPH	the negative ion mode
WG09950	neg.1437	0.907775	0.0228844	7-epi-10-Deacetylbaccatin III	ryanodine receptor 3	RYR3	the negative ion mode
WG23317	neg.1352	0.907765	0.0228843	Phosphatidylcholine lyso 20:1	toll-like receptor 13	TLR13	the negative ion mode
WG20001	neg.576	0.907756	0.0233564	Adenylosuccinate	neurofilament heavy polypeptide-like	NEFH	the negative ion mode
WG20001	neg.1352	0.907752	0.0232004	Phosphatidylcholine lyso 20:1	neurofilament heavy polypeptide-like	NEFH	the negative ion mode
WG23317	neg.1437	0.907746	0.0229516	7-epi-10-Deacetylbaccatin III	toll-like receptor 13	TLR13	the negative ion mode
WG19973	neg.1352	0.907737	0.0230604	Phosphatidylcholine lyso 20:1	tropomyosin 4	TPM4	the negative ion mode
WG19973	neg.592	0.9077	0.0231732	4'-Methoxy-7-O-beta-D-glucopyranosyl-8,3'-dihydroxyflavanone	tropomyosin 4	TPM4	the negative ion mode
WG26395	neg.153	0.90767	0.0234275	INOSINE 5-PHOSPHATE	protein kinase C and casein kinase substrate in neurons protein	PACSIN	the negative ion mode
WG22826	neg.576	0.907653	0.0232196	Adenylosuccinate	junctophilin	JPH	the negative ion mode
WG26395	neg.1352	0.907636	0.023162	Phosphatidylcholine lyso 20:1	protein kinase C and casein kinase substrate in neurons protein	PACSIN	the negative ion mode
WG20001	neg.153	0.907626	0.0236392	INOSINE 5-PHOSPHATE	neurofilament heavy polypeptide-like	NEFH	the negative ion mode
WG20001	neg.1437	0.907624	0.0232606	7-epi-10-Deacetylbaccatin III	neurofilament heavy polypeptide-like	NEFH	the negative ion mode
WG23317	neg.153	0.907603	0.023003	INOSINE 5-PHOSPHATE	toll-like receptor 13	TLR13	the negative ion mode
WG26395	neg.162	0.907586	0.0227543	Corymbosin	protein kinase C and casein kinase substrate in neurons protein	PACSIN	the negative ion mode
WG26395	neg.576	0.907575	0.0230093	Adenylosuccinate	protein kinase C and casein kinase substrate in neurons protein	PACSIN	the negative ion mode
WG19973	neg.576	0.907565	0.0234413	Adenylosuccinate	tropomyosin 4	TPM4	the negative ion mode
WG22826	neg.1437	0.907506	0.0232454	7-epi-10-Deacetylbaccatin III	junctophilin	JPH	the negative ion mode
WG26395	neg.1437	0.907451	0.0237605	7-epi-10-Deacetylbaccatin III	protein kinase C and casein kinase substrate in neurons protein	PACSIN	the negative ion mode
WG19973	neg.1437	0.907414	0.0236441	7-epi-10-Deacetylbaccatin III	tropomyosin 4	TPM4	the negative ion mode
WG19973	neg.153	0.907306	0.023548	INOSINE 5-PHOSPHATE	tropomyosin 4	TPM4	the negative ion mode
WG22826	neg.153	0.907294	0.0232287	INOSINE 5-PHOSPHATE	junctophilin	JPH	the negative ion mode
WG19973	neg.162	0.907273	0.0228937	Corymbosin	tropomyosin 4	TPM4	the negative ion mode
WG22859	neg.1210	0.90521	0.0252042	Phosphatidylcholine lyso 19:0	ryanodine receptor 1	RYR1	the negative ion mode
WG15414	neg.1210	0.905137	0.0259846	Phosphatidylcholine lyso 19:0	sodium/potassium-transporting ATPase subunit alpha [EC:7.2.2.13]	ATP1A	the negative ion mode
WG15414	neg.1476	0.905105	0.0254696	oxy-4H-pyran-3-carboxylic acid	sodium/potassium-transporting ATPase subunit alpha [EC:7.2.2.13]	ATP1A	the negative ion mode
WG22859	neg.1476	0.905095	0.0258363	oxy-4H-pyran-3-carboxylic acid	ryanodine receptor 1	RYR1	the negative ion mode
WG22859	neg.2400	0.904998	0.0256307	Phosphatidylserine 16:0-20:4	ryanodine receptor 1	RYR1	the negative ion mode
WG22859	neg.90	0.9048	0.0262379	Glucose-6-phosphate	ryanodine receptor 1	RYR1	the negative ion mode
WG15414	neg.2400	0.90467	0.0264041	Phosphatidylserine 16:0-20:4	sodium/potassium-transporting ATPase subunit alpha [EC:7.2.2.13]	ATP1A	the negative ion mode
WG22826	neg.643	0.904647	0.0244703	Rhizocarpic acid	junctophilin	JPH	the negative ion mode
WG15414	neg.90	0.904611	0.026355	Glucose-6-phosphate	sodium/potassium-transporting ATPase subunit alpha [EC:7.2.2.13]	ATP1A	the negative ion mode
WG31232	neg.1476	0.904607	0.0256017	oxy-4H-pyran-3-carboxylic acid	voltage-dependent calcium channel beta-1	CACNB1	the negative ion mode
WG31232	neg.1210	0.904517	0.0258017	Phosphatidylcholine lyso 19:0	voltage-dependent calcium channel beta-1	CACNB1	the negative ion mode
WG23317	neg.1476	0.904428	0.025672	oxy-4H-pyran-3-carboxylic acid	toll-like receptor 13	TLR13	the negative ion mode
WG15414	neg.2492	0.904359	0.0257113	propanoic acid	sodium/potassium-transporting ATPase subunit alpha [EC:7.2.2.13]	ATP1A	the negative ion mode
WG22826	neg.2370	0.90434	0.0244321	pyran-4-carboxylic acid	junctophilin	JPH	the negative ion mode
WG31232	neg.90	0.904325	0.0260414	Glucose-6-phosphate	voltage-dependent calcium channel beta-1	CACNB1	the negative ion mode
WG09950	neg.643	0.904296	0.0243729	Rhizocarpic acid	ryanodine receptor 3	RYR3	the negative ion mode
WG22859	neg.2492	0.904212	0.0248764	propanoic acid	ryanodine receptor 1	RYR1	the negative ion mode
WG31232	neg.643	0.904168	0.0246733	Rhizocarpic acid	voltage-dependent calcium channel beta-1	CACNB1	the negative ion mode
WG31232	neg.2400	0.904142	0.0262131	Phosphatidylserine 16:0-20:4	voltage-dependent calcium channel beta-1	CACNB1	the negative ion mode
WG09950	neg.2492	0.90413	0.0247775	propanoic acid	ryanodine receptor 3	RYR3	the negative ion mode
WG15414	neg.643	0.904081	0.0247417	Rhizocarpic acid	sodium/potassium-transporting ATPase subunit alpha [EC:7.2.2.13]	ATP1A	the negative ion mode
WG23317	neg.643	0.904081	0.0246267	Rhizocarpic acid	toll-like receptor 13	TLR13	the negative ion mode
WG09950	neg.2400	0.904035	0.0245574	Phosphatidylserine 16:0-20:4	ryanodine receptor 3	RYR3	the negative ion mode
WG20001	neg.643	0.903991	0.0249562	Rhizocarpic acid	neurofilament heavy polypeptide-like	NEFH	the negative ion mode
WG22859	neg.643	0.903957	0.0252836	Rhizocarpic acid	ryanodine receptor 1	RYR1	the negative ion mode
WG20001	neg.2370	0.903947	0.0246449	pyran-4-carboxylic acid	neurofilament heavy polypeptide-like	NEFH	the negative ion mode
WG09950	neg.2370	0.903943	0.0247593	pyran-4-carboxylic acid	ryanodine receptor 3	RYR3	the negative ion mode
WG09950	neg.1210	0.903899	0.0243326	Phosphatidylcholine lyso 19:0	ryanodine receptor 3	RYR3	the negative ion mode
WG26395	neg.1476	0.903838	0.0249405	oxy-4H-pyran-3-carboxylic acid	protein kinase C and casein kinase substrate in neurons protein	PACSIN	the negative ion mode
WG23317	neg.90	0.903814	0.0254313	Glucose-6-phosphate	toll-like receptor 13	TLR13	the negative ion mode
WG26395	neg.643	0.903789	0.0250455	Rhizocarpic acid	protein kinase C and casein kinase substrate in neurons protein	PACSIN	the negative ion mode
WG19973	neg.643	0.903762	0.0249682	Rhizocarpic acid	tropomyosin 4	TPM4	the negative ion mode
WG23317	neg.1210	0.903756	0.0241526	Phosphatidylcholine lyso 19:0	toll-like receptor 13	TLR13	the negative ion mode
WG20001	neg.2492	0.90369	0.026099	propanoic acid	neurofilament heavy polypeptide-like	NEFH	the negative ion mode
WG31232	neg.2492	0.903682	0.0263284	propanoic acid	voltage-dependent calcium channel beta-1	CACNB1	the negative ion mode
WG19973	neg.2370	0.90368	0.0244304	pyran-4-carboxylic acid	tropomyosin 4	TPM4	the negative ion mode
WG31232	neg.2370	0.90368	0.0252271	pyran-4-carboxylic acid	voltage-dependent calcium channel beta-1	CACNB1	the negative ion mode
WG19973	neg.2492	0.903667	0.0262909	propanoic acid	tropomyosin 4	TPM4	the negative ion mode
WG15414	neg.2370	0.903627	0.0247791	pyran-4-carboxylic acid	sodium/potassium-transporting ATPase subunit alpha [EC:7.2.2.13]	ATP1A	the negative ion mode
WG20001	neg.1210	0.903608	0.024687	Phosphatidylcholine lyso 19:0	neurofilament heavy polypeptide-like	NEFH	the negative ion mode
WG26395	neg.2492	0.903585	0.0261135	propanoic acid	protein kinase C and casein kinase substrate in neurons protein	PACSIN	the negative ion mode
WG26395	neg.1210	0.903579	0.0248811	Phosphatidylcholine lyso 19:0	protein kinase C and casein kinase substrate in neurons protein	PACSIN	the negative ion mode
WG23317	neg.2370	0.903526	0.0248028	pyran-4-carboxylic acid	toll-like receptor 13	TLR13	the negative ion mode
WG26395	neg.2370	0.903449	0.0250187	pyran-4-carboxylic acid	protein kinase C and casein kinase substrate in neurons protein	PACSIN	the negative ion mode
WG09950	neg.90	0.903423	0.0253309	Glucose-6-phosphate	ryanodine receptor 3	RYR3	the negative ion mode
WG22826	neg.1210	0.903398	0.0243809	Phosphatidylcholine lyso 19:0	junctophilin	JPH	the negative ion mode
WG23317	neg.2400	0.903396	0.0242067	Phosphatidylserine 16:0-20:4	toll-like receptor 13	TLR13	the negative ion mode
WG22859	neg.2370	0.903329	0.0247682	pyran-4-carboxylic acid	ryanodine receptor 1	RYR1	the negative ion mode
WG26395	neg.2400	0.903325	0.0253633	Phosphatidylserine 16:0-20:4	protein kinase C and casein kinase substrate in neurons protein	PACSIN	the negative ion mode
WG26395	neg.90	0.90331	0.0251419	Glucose-6-phosphate	protein kinase C and casein kinase substrate in neurons protein	PACSIN	the negative ion mode
WG22826	neg.1476	0.903304	0.0252999	oxy-4H-pyran-3-carboxylic acid	junctophilin	JPH	the negative ion mode
WG20001	neg.2400	0.90328	0.0253017	Phosphatidylserine 16:0-20:4	neurofilament heavy polypeptide-like	NEFH	the negative ion mode
WG09950	neg.1476	0.903264	0.0257586	oxy-4H-pyran-3-carboxylic acid	ryanodine receptor 3	RYR3	the negative ion mode
WG22826	neg.90	0.903192	0.0252565	Glucose-6-phosphate	junctophilin	JPH	the negative ion mode
WG20001	neg.1476	0.90319	0.0250893	oxy-4H-pyran-3-carboxylic acid	neurofilament heavy polypeptide-like	NEFH	the negative ion mode
WG22826	neg.2400	0.903175	0.0245781	Phosphatidylserine 16:0-20:4	junctophilin	JPH	the negative ion mode
WG20001	neg.90	0.903123	0.0253822	Glucose-6-phosphate	neurofilament heavy polypeptide-like	NEFH	the negative ion mode
WG19973	neg.1210	0.903093	0.0247692	Phosphatidylcholine lyso 19:0	tropomyosin 4	TPM4	the negative ion mode
WG22826	neg.2492	0.903093	0.0261588	propanoic acid	junctophilin	JPH	the negative ion mode
WG19973	neg.2400	0.902984	0.0252063	Phosphatidylserine 16:0-20:4	tropomyosin 4	TPM4	the negative ion mode
WG19973	neg.1476	0.902906	0.0247871	oxy-4H-pyran-3-carboxylic acid	tropomyosin 4	TPM4	the negative ion mode
WG23317	neg.2492	0.902883	0.0250742	propanoic acid	toll-like receptor 13	TLR13	the negative ion mode
WG19973	neg.90	0.902551	0.0250922	Glucose-6-phosphate	tropomyosin 4	TPM4	the negative ion mode
WG30974	neg.592	0.901338	0.025707	4'-Methoxy-7-O-beta-D-glucopyranosyl-8,3'-dihydroxyflavanone	obscurin-RhoGEF [EC:2.7.11.1]	OBSCN, ARHGEF30	the negative ion mode
WG30974	neg.1437	0.901113	0.0254701	7-epi-10-Deacetylbaccatin III	obscurin-RhoGEF [EC:2.7.11.1]	OBSCN, ARHGEF30	the negative ion mode
WG30974	neg.162	0.901065	0.025815	Corymbosin	obscurin-RhoGEF [EC:2.7.11.1]	OBSCN, ARHGEF30	the negative ion mode
WG30974	neg.1352	0.901063	0.0257006	Phosphatidylcholine lyso 20:1	obscurin-RhoGEF [EC:2.7.11.1]	OBSCN, ARHGEF30	the negative ion mode
WG19079	neg.1352	0.900952	0.0251852	Phosphatidylcholine lyso 20:1	myosin-binding protein C, fast-type	MYBPC2	the negative ion mode
WG30974	neg.576	0.900575	0.0258659	Adenylosuccinate	obscurin-RhoGEF [EC:2.7.11.1]	OBSCN, ARHGEF30	the negative ion mode
WG30972	neg.1352	0.900558	0.0251909	Phosphatidylcholine lyso 20:1	obscurin-RhoGEF [EC:2.7.11.1]	OBSCN, ARHGEF30	the negative ion mode
WG12132	neg.1352	0.900541	0.0250026	Phosphatidylcholine lyso 20:1	myozenin-3	MYOZ3	the negative ion mode
WG30972	neg.592	0.900437	0.0253493	4'-Methoxy-7-O-beta-D-glucopyranosyl-8,3'-dihydroxyflavanone	obscurin-RhoGEF [EC:2.7.11.1]	OBSCN, ARHGEF30	the negative ion mode
WG12132	neg.592	0.900403	0.0251423	4'-Methoxy-7-O-beta-D-glucopyranosyl-8,3'-dihydroxyflavanone	myozenin-3	MYOZ3	the negative ion mode
WG19079	neg.592	0.900403	0.0250542	4'-Methoxy-7-O-beta-D-glucopyranosyl-8,3'-dihydroxyflavanone	myosin-binding protein C, fast-type	MYBPC2	the negative ion mode
WG30972	neg.162	0.900166	0.0256355	Corymbosin	obscurin-RhoGEF [EC:2.7.11.1]	OBSCN, ARHGEF30	the negative ion mode
WG30974	neg.153	0.900005	0.0257496	INOSINE 5-PHOSPHATE	obscurin-RhoGEF [EC:2.7.11.1]	OBSCN, ARHGEF30	the negative ion mode
WG31687	neg.1437	-0.900003	0.0258024	7-epi-10-Deacetylbaccatin III	actin related protein 2/3 complex, subunit 1A/1B	ARPC1A_B	the negative ion mode
WG13739	neg.410	-0.90001	0.0270921	2-methylprop-2-enoate	protein POF1B, partial	POF1B	the negative ion mode
WG20978	neg.410	-0.900015	0.02678	2-methylprop-2-enoate	F-box protein 20	LMO7, FBXO20	the negative ion mode
WG23633	neg.410	-0.900017	0.0265993	2-methylprop-2-enoate	mitochondrial carrier	MTCH	the negative ion mode
WG06652	neg.410	-0.900019	0.0265683	2-methylprop-2-enoate	exocyst complex component 4	EXOC4, SEC8	the negative ion mode
WG10941	neg.436	-0.900047	0.0279389	astilbin	calpastatin	CAST	the negative ion mode
WG00041	neg.436	-0.900053	0.0271801	astilbin	E3 ubiquitin-protein ligase NEDD4-like [EC:2.3.2.26]	NEDD4L	the negative ion mode
WG29628	neg.436	-0.900077	0.0271821	astilbin	exportin-1	XPO1, CRM1	the negative ion mode
WG26809	neg.1437	-0.900109	0.0258558	7-epi-10-Deacetylbaccatin III	Ras-related protein Rab-22	RAB22	the negative ion mode
WG26809	neg.162	-0.900112	0.0256335	Corymbosin	Ras-related protein Rab-22	RAB22	the negative ion mode
WG04027	neg.436	-0.900121	0.0273553	astilbin	serine/threonine-protein phosphatase PP1 catalytic subunit [EC:3.1.3.16]	PPP1C	the negative ion mode
WG01089	neg.410	-0.900124	0.026522	2-methylprop-2-enoate	aldehyde oxidase [EC:1.2.3.1]	AOX	the negative ion mode
WG23434	neg.436	-0.900125	0.0272536	astilbin	acetyl-CoA acyltransferase 1 [EC:2.3.1.16]	ACAA1	the negative ion mode
WG31687	neg.576	-0.900182	0.026275	Adenylosuccinate	actin related protein 2/3 complex, subunit 1A/1B	ARPC1A_B	the negative ion mode
WG27562	neg.436	-0.900184	0.0273909	astilbin	ribonuclease H2 subunit A [EC:3.1.26.4]	RNASEH2A	the negative ion mode
WG31061	neg.576	-0.900184	0.0257317	Adenylosuccinate	calcium-activated chloride channel regulator 3/4	CLCA3_4	the negative ion mode
WG12080	neg.436	-0.90022	0.0267584	astilbin	oxidoreductase [EC:1.1.1.-]	HTATIP2	the negative ion mode
WG17222	neg.592	-0.900239	0.0252663	4'-Methoxy-7-O-beta-D-glucopyranosyl-8,3'-dihydroxyflavanone	fumarylacetoacetase [EC:3.7.1.2]	FAH, fahA	the negative ion mode
WG13254	neg.410	-0.900248	0.0270455	2-methylprop-2-enoate	myosin VI	MYO6	the negative ion mode
WG00514	neg.592	-0.900262	0.024455	4'-Methoxy-7-O-beta-D-glucopyranosyl-8,3'-dihydroxyflavanone	abl interactor 2	ABI2	the negative ion mode
WG00514	neg.1352	-0.900299	0.0253491	Phosphatidylcholine lyso 20:1	abl interactor 2	ABI2	the negative ion mode
WG05491	neg.436	-0.900304	0.0269538	astilbin	ribosomal protein S6 kinase alpha-1/2/3/6 [EC:2.7.11.1]	RPS6KA	the negative ion mode
WG11856	neg.436	-0.900329	0.0269999	astilbin	sorting nexin-1/2	SNX1_2	the negative ion mode
WG20629	neg.436	-0.900333	0.0266883	astilbin	coatomer subunit beta'	COPB2, SEC27	the negative ion mode
WG05145	neg.436	-0.900344	0.0270816	astilbin	phosphoglucomutase / phosphopentomutase [EC:5.4.2.2 5.4.2.7]	PGM2	the negative ion mode
WG23096	neg.436	-0.900384	0.0268418	astilbin	ATP-dependent RNA helicase [EC:3.6.4.13]	EIF4A3, FAL1	the negative ion mode
WG31506	neg.1352	-0.900385	0.0251406	Phosphatidylcholine lyso 20:1	malignant T-cell-amplified sequence	MCTS, TMA20	the negative ion mode
WG01089	neg.436	-0.900402	0.0264549	astilbin	aldehyde oxidase [EC:1.2.3.1]	AOX	the negative ion mode
WG19793	neg.436	-0.900415	0.0268556	astilbin	TBCC domain-containing protein 1	TBCCD1	the negative ion mode
WG03221	neg.153	-0.900435	0.0249214	INOSINE 5-PHOSPHATE	type II keratin, basic	KRT2	the negative ion mode
WG07594	neg.1352	-0.900449	0.0250571	Phosphatidylcholine lyso 20:1	3'(2'), 5'-bisphosphate nucleotidase [EC:3.1.3.7]	cysQ, MET22, BPNT1	the negative ion mode
WG22684	neg.436	-0.900459	0.0273606	astilbin	p38 MAP kinase [EC:2.7.11.24]	P38	the negative ion mode
WG10828	neg.436	-0.900476	0.0278415	astilbin	casein kinase 1, alpha [EC:2.7.11.1]	CSNK1A	the negative ion mode
WG16358	neg.436	-0.900478	0.0275061	astilbin	kelch-like protein 16 (gigaxonin)	KLHL16, GAN	the negative ion mode
WG05348	neg.576	-0.900485	0.0255961	Adenylosuccinate	laminin, beta 3	LAMB3	the negative ion mode
WG09231	neg.592	-0.900487	0.026096	4'-Methoxy-7-O-beta-D-glucopyranosyl-8,3'-dihydroxyflavanone	26S proteasome regulatory subunit N7	PSMD6, RPN7	the negative ion mode
WG12175	neg.436	-0.900489	0.0273321	astilbin	disabled homolog 2	DAB2	the negative ion mode
WG07594	neg.162	-0.900493	0.0264996	Corymbosin	3'(2'), 5'-bisphosphate nucleotidase [EC:3.1.3.7]	cysQ, MET22, BPNT1	the negative ion mode
WG26809	neg.576	-0.900493	0.0258896	Adenylosuccinate	Ras-related protein Rab-22	RAB22	the negative ion mode
WG23783	neg.436	-0.900537	0.0276164	astilbin	lysophosphatidate acyltransferase [EC:2.3.1.51]	AGPAT1_2	the negative ion mode
WG03221	neg.1437	-0.900543	0.0258201	7-epi-10-Deacetylbaccatin III	type II keratin, basic	KRT2	the negative ion mode
WG26809	neg.1352	-0.900552	0.0257738	Phosphatidylcholine lyso 20:1	Ras-related protein Rab-22	RAB22	the negative ion mode
WG13397	neg.436	-0.900552	0.0269921	astilbin	mitochondrial-processing peptidase subunit beta [EC:3.4.24.64]	PMPCB, MAS1	the negative ion mode
WG05348	neg.1437	-0.900562	0.0252138	7-epi-10-Deacetylbaccatin III	laminin, beta 3	LAMB3	the negative ion mode
WG19578	neg.592	-0.900564	0.0245361	4'-Methoxy-7-O-beta-D-glucopyranosyl-8,3'-dihydroxyflavanone	clathrin light chain B	CLTB, LCB	the negative ion mode
WG09163	neg.1352	-0.900579	0.0249657	Phosphatidylcholine lyso 20:1	SWI/SNF-related matrix-associated actin-dependent regulator of chromatin subfamily C	SMARCC	the negative ion mode
WG31506	neg.592	-0.900587	0.0254818	4'-Methoxy-7-O-beta-D-glucopyranosyl-8,3'-dihydroxyflavanone	malignant T-cell-amplified sequence	MCTS, TMA20	the negative ion mode
WG14779	neg.436	-0.900592	0.0268673	astilbin	DNA-directed RNA polymerases I, II, and III subunit RPABC1	RPABC1, RPB5, POLR2E	the negative ion mode
WG15876	neg.1352	-0.900595	0.0258733	Phosphatidylcholine lyso 20:1	uridine monophosphate synthetase [EC:2.4.2.10 4.1.1.23]	UMPS	the negative ion mode
WG03151	neg.436	-0.900596	0.0267919	astilbin	protein transport protein SEC24	SEC24	the negative ion mode
WG07594	neg.1437	-0.900631	0.0256669	7-epi-10-Deacetylbaccatin III	3'(2'), 5'-bisphosphate nucleotidase [EC:3.1.3.7]	cysQ, MET22, BPNT1	the negative ion mode
WG17222	neg.1352	-0.900633	0.0252558	Phosphatidylcholine lyso 20:1	fumarylacetoacetase [EC:3.7.1.2]	FAH, fahA	the negative ion mode
WG32196	neg.436	-0.900634	0.0272936	astilbin	translation initiation factor 4G	EIF4G	the negative ion mode
WG24301	neg.436	-0.90064	0.0271252	astilbin	Rho GTPase-activating protein 17	ARHGAP17, RICH1	the negative ion mode
WG31506	neg.162	-0.90065	0.02586	Corymbosin	malignant T-cell-amplified sequence	MCTS, TMA20	the negative ion mode
WG06652	neg.436	-0.900655	0.027122	astilbin	exocyst complex component 4	EXOC4, SEC8	the negative ion mode
WG10465	neg.436	-0.900665	0.0272873	astilbin	leucine-rich repeat-containing protein 16	LRRC16, CARMIL	the negative ion mode
WG31061	neg.162	-0.900666	0.0253545	Corymbosin	calcium-activated chloride channel regulator 3/4	CLCA3_4	the negative ion mode
WG04242	neg.436	-0.900667	0.0268826	astilbin	AP-1 complex subunit mu	AP1M	the negative ion mode
WG03221	neg.1352	-0.90067	0.0246983	Phosphatidylcholine lyso 20:1	type II keratin, basic	KRT2	the negative ion mode
WG07594	neg.592	-0.900683	0.0257361	4'-Methoxy-7-O-beta-D-glucopyranosyl-8,3'-dihydroxyflavanone	3'(2'), 5'-bisphosphate nucleotidase [EC:3.1.3.7]	cysQ, MET22, BPNT1	the negative ion mode
WG15876	neg.1437	-0.900683	0.024838	7-epi-10-Deacetylbaccatin III	uridine monophosphate synthetase [EC:2.4.2.10 4.1.1.23]	UMPS	the negative ion mode
WG00514	neg.1437	-0.900685	0.0260912	7-epi-10-Deacetylbaccatin III	abl interactor 2	ABI2	the negative ion mode
WG00514	neg.162	-0.900689	0.0247036	Corymbosin	abl interactor 2	ABI2	the negative ion mode
WG00514	neg.576	-0.900695	0.0248842	Adenylosuccinate	abl interactor 2	ABI2	the negative ion mode
WG13084	neg.436	-0.900697	0.027866	astilbin	spectrin beta	SPTB	the negative ion mode
WG28372	neg.1352	-0.900706	0.0257765	Phosphatidylcholine lyso 20:1	RNA-binding protein Musashi	MSI	the negative ion mode
WG03656	neg.436	-0.900718	0.0268245	astilbin	coiled-coil domain-containing protein 90B, mitochondrial isoform X1	CCDC90B	the negative ion mode
WG03221	neg.576	-0.900783	0.02547	Adenylosuccinate	type II keratin, basic	KRT2	the negative ion mode
WG16533	neg.153	-0.900787	0.0264918	INOSINE 5-PHOSPHATE	glycerol-3-phosphate dehydrogenase [EC:1.1.5.3]	glpA, glpD	the negative ion mode
WG22177	neg.1352	-0.900794	0.0261043	Phosphatidylcholine lyso 20:1	protein DEK	DEK	the negative ion mode
WG24540	neg.436	-0.900796	0.0273168	astilbin	AP-2 complex subunit beta-1	AP2B1	the negative ion mode
WG01082	neg.1352	-0.900796	0.0258729	Phosphatidylcholine lyso 20:1	aldehyde oxidase [EC:1.2.3.1]	AOX	the negative ion mode
WG03221	neg.162	-0.9008	0.0260367	Corymbosin	type II keratin, basic	KRT2	the negative ion mode
WG05545	neg.436	-0.9008	0.0273071	astilbin	Prp8 binding protein	SNRNP40, PRP8BP	the negative ion mode
WG17375	neg.592	-0.900804	0.0252907	4'-Methoxy-7-O-beta-D-glucopyranosyl-8,3'-dihydroxyflavanone	WAS/WASL-interacting protein	WIPF	the negative ion mode
WG07594	neg.153	-0.900812	0.0254171	INOSINE 5-PHOSPHATE	3'(2'), 5'-bisphosphate nucleotidase [EC:3.1.3.7]	cysQ, MET22, BPNT1	the negative ion mode
WG05977	neg.436	-0.900814	0.0272372	astilbin	protein scribble	SCRIB	the negative ion mode
WG31687	neg.1352	-0.900823	0.0257565	Phosphatidylcholine lyso 20:1	actin related protein 2/3 complex, subunit 1A/1B	ARPC1A_B	the negative ion mode
WG13602	neg.1352	-0.900825	0.0251757	Phosphatidylcholine lyso 20:1	myosin I	MYO1	the negative ion mode
WG18422	neg.153	-0.900856	0.0261337	INOSINE 5-PHOSPHATE	glutamine---fructose-6-phosphate transaminase (isomerizing) [EC:2.6.1.16]	glmS, GFPT	the negative ion mode
WG28460	neg.436	-0.900857	0.0267734	astilbin	afadin	AF6, MLLT4	the negative ion mode
WG08964	neg.436	-0.900859	0.0270285	astilbin	microsomal epoxide hydrolase [EC:3.3.2.9]	EPHX1	the negative ion mode
WG31506	neg.576	-0.900875	0.0258422	Adenylosuccinate	malignant T-cell-amplified sequence	MCTS, TMA20	the negative ion mode
WG05348	neg.153	-0.900883	0.0249708	INOSINE 5-PHOSPHATE	laminin, beta 3	LAMB3	the negative ion mode
WG13602	neg.576	-0.900883	0.0256595	Adenylosuccinate	myosin I	MYO1	the negative ion mode
WG08958	neg.436	-0.90089	0.0271565	astilbin	sorting nexin-1/2	SNX1_2	the negative ion mode
WG13602	neg.592	-0.900892	0.0251915	4'-Methoxy-7-O-beta-D-glucopyranosyl-8,3'-dihydroxyflavanone	myosin I	MYO1	the negative ion mode
WG21998	neg.436	-0.900903	0.0272454	astilbin	alkaline phosphatase [EC:3.1.3.1]	E3.1.3.1, phoA, phoB	the negative ion mode
WG09163	neg.1437	-0.900904	0.0257261	7-epi-10-Deacetylbaccatin III	SWI/SNF-related matrix-associated actin-dependent regulator of chromatin subfamily C	SMARCC	the negative ion mode
WG03991	neg.436	-0.900907	0.0274306	astilbin	4a-hydroxytetrahydrobiopterin dehydratase [EC:4.2.1.96]	PCBD, phhB	the negative ion mode
WG08158	neg.1437	-0.900908	0.0252456	7-epi-10-Deacetylbaccatin III	hepatocyte growth factor-regulated tyrosine kinase substrate	HGS, HRS, VPS27	the negative ion mode
WG06455	neg.436	-0.900913	0.0267882	astilbin	5'-3' exoribonuclease 2 [EC:3.1.13.-]	XRN2, RAT1	the negative ion mode
WG14208	neg.153	-0.900925	0.0262106	INOSINE 5-PHOSPHATE	Arf-GAP with SH3 domain, ANK repeat and PH domain-containing protein	ASAP	the negative ion mode
WG26809	neg.592	-0.900925	0.0255581	4'-Methoxy-7-O-beta-D-glucopyranosyl-8,3'-dihydroxyflavanone	Ras-related protein Rab-22	RAB22	the negative ion mode
WG31506	neg.153	-0.900927	0.02597	INOSINE 5-PHOSPHATE	malignant T-cell-amplified sequence	MCTS, TMA20	the negative ion mode
WG05348	neg.1352	-0.900933	0.0252935	Phosphatidylcholine lyso 20:1	laminin, beta 3	LAMB3	the negative ion mode
WG13119	neg.592	-0.900942	0.0255789	4'-Methoxy-7-O-beta-D-glucopyranosyl-8,3'-dihydroxyflavanone	splicing factor 3B subunit 2	SF3B2, SAP145, CUS1	the negative ion mode
WG16533	neg.1352	-0.900948	0.026253	Phosphatidylcholine lyso 20:1	glycerol-3-phosphate dehydrogenase [EC:1.1.5.3]	glpA, glpD	the negative ion mode
WG13602	neg.1437	-0.90095	0.0259326	7-epi-10-Deacetylbaccatin III	myosin I	MYO1	the negative ion mode
WG04875	neg.1352	-0.900952	0.0261541	Phosphatidylcholine lyso 20:1	protein phosphatase 1 regulatory subunit 12A	PPP1R12A, MYPT1	the negative ion mode
WG32726	neg.436	-0.90097	0.027395	astilbin	SWI/SNF-related matrix-associated actin-dependent regulator of chromatin subfamily A member 5 [EC:5.6.2.-]	SMARCA5, SNF2H, ISWI	the negative ion mode
WG03221	neg.592	-0.900973	0.0254904	4'-Methoxy-7-O-beta-D-glucopyranosyl-8,3'-dihydroxyflavanone	type II keratin, basic	KRT2	the negative ion mode
WG27860	neg.1437	-0.900983	0.0249221	7-epi-10-Deacetylbaccatin III	lysosomal Pro-X carboxypeptidase [EC:3.4.16.2]	PRCP	the negative ion mode
WG01404	neg.1352	-0.900987	0.0262188	Phosphatidylcholine lyso 20:1	cullin 9	CUL9, PARC	the negative ion mode
WG11356	neg.436	-0.901006	0.0273663	astilbin	desmocollin 2	DSC2	the negative ion mode
WG12980	neg.436	-0.90101	0.0273479	astilbin	mitogen-activated protein kinase 1/3 [EC:2.7.11.24]	ERK, MAPK1_3	the negative ion mode
WG15537	neg.1352	-0.90101	0.0252172	Phosphatidylcholine lyso 20:1	integrin alpha V	ITGAV, CD51	the negative ion mode
WG31061	neg.1352	-0.901025	0.0246321	Phosphatidylcholine lyso 20:1	calcium-activated chloride channel regulator 3/4	CLCA3_4	the negative ion mode
WG13602	neg.153	-0.901031	0.0254567	INOSINE 5-PHOSPHATE	myosin I	MYO1	the negative ion mode
WG13119	neg.1352	-0.90104	0.0258183	Phosphatidylcholine lyso 20:1	splicing factor 3B subunit 2	SF3B2, SAP145, CUS1	the negative ion mode
WG31506	neg.1437	-0.901048	0.0256518	7-epi-10-Deacetylbaccatin III	malignant T-cell-amplified sequence	MCTS, TMA20	the negative ion mode
WG27567	neg.436	-0.90105	0.0268966	astilbin	mediator of RNA polymerase II transcription subunit 12	MED12	the negative ion mode
WG09231	neg.1352	-0.90105	0.0256487	Phosphatidylcholine lyso 20:1	26S proteasome regulatory subunit N7	PSMD6, RPN7	the negative ion mode
WG27860	neg.576	-0.901052	0.0247799	Adenylosuccinate	lysosomal Pro-X carboxypeptidase [EC:3.4.16.2]	PRCP	the negative ion mode
WG08158	neg.153	-0.901065	0.0255124	INOSINE 5-PHOSPHATE	hepatocyte growth factor-regulated tyrosine kinase substrate	HGS, HRS, VPS27	the negative ion mode
WG00519	neg.1437	-0.901077	0.0252917	7-epi-10-Deacetylbaccatin III	ATP-dependent metalloprotease [EC:3.4.24.-]	YME1	the negative ion mode
WG19578	neg.1352	-0.901131	0.0256827	Phosphatidylcholine lyso 20:1	clathrin light chain B	CLTB, LCB	the negative ion mode
WG31388	neg.592	-0.901138	0.0259147	4'-Methoxy-7-O-beta-D-glucopyranosyl-8,3'-dihydroxyflavanone	coagulation factor XIII A1 polypeptide [EC:2.3.2.13]	F13A1	the negative ion mode
WG27860	neg.1352	-0.901161	0.0259684	Phosphatidylcholine lyso 20:1	lysosomal Pro-X carboxypeptidase [EC:3.4.16.2]	PRCP	the negative ion mode
WG27860	neg.153	-0.901165	0.0259855	INOSINE 5-PHOSPHATE	lysosomal Pro-X carboxypeptidase [EC:3.4.16.2]	PRCP	the negative ion mode
WG19578	neg.576	-0.901171	0.0246841	Adenylosuccinate	clathrin light chain B	CLTB, LCB	the negative ion mode
WG16533	neg.1437	-0.901173	0.0257719	7-epi-10-Deacetylbaccatin III	glycerol-3-phosphate dehydrogenase [EC:1.1.5.3]	glpA, glpD	the negative ion mode
WG16533	neg.592	-0.901175	0.0256128	4'-Methoxy-7-O-beta-D-glucopyranosyl-8,3'-dihydroxyflavanone	glycerol-3-phosphate dehydrogenase [EC:1.1.5.3]	glpA, glpD	the negative ion mode
WG09163	neg.592	-0.901181	0.0253796	4'-Methoxy-7-O-beta-D-glucopyranosyl-8,3'-dihydroxyflavanone	SWI/SNF-related matrix-associated actin-dependent regulator of chromatin subfamily C	SMARCC	the negative ion mode
WG00519	neg.153	-0.901188	0.0261599	INOSINE 5-PHOSPHATE	ATP-dependent metalloprotease [EC:3.4.24.-]	YME1	the negative ion mode
WG15907	neg.153	-0.90119	0.0256159	INOSINE 5-PHOSPHATE	tight junction protein 2	TJP2, ZO2	the negative ion mode
WG17222	neg.1437	-0.901192	0.0250942	7-epi-10-Deacetylbaccatin III	fumarylacetoacetase [EC:3.7.1.2]	FAH, fahA	the negative ion mode
WG27618	neg.1352	-0.901196	0.0258926	Phosphatidylcholine lyso 20:1	AFG3 family protein [EC:3.4.24.-]	AFG3	the negative ion mode
WG00519	neg.592	-0.901209	0.0256018	4'-Methoxy-7-O-beta-D-glucopyranosyl-8,3'-dihydroxyflavanone	ATP-dependent metalloprotease [EC:3.4.24.-]	YME1	the negative ion mode
WG15537	neg.153	-0.901221	0.0258456	INOSINE 5-PHOSPHATE	integrin alpha V	ITGAV, CD51	the negative ion mode
WG16074	neg.1352	-0.901223	0.0258061	Phosphatidylcholine lyso 20:1	porphobilinogen synthase [EC:4.2.1.24]	hemB, ALAD	the negative ion mode
WG03614	neg.592	-0.901227	0.0253456	4'-Methoxy-7-O-beta-D-glucopyranosyl-8,3'-dihydroxyflavanone	plakophilin 1	PKP1	the negative ion mode
WG09163	neg.162	-0.901227	0.0254512	Corymbosin	SWI/SNF-related matrix-associated actin-dependent regulator of chromatin subfamily C	SMARCC	the negative ion mode
WG05537	neg.436	-0.901235	0.0269198	astilbin	WAS protein family, member 2	WASF2	the negative ion mode
WG05348	neg.592	-0.90124	0.0254136	4'-Methoxy-7-O-beta-D-glucopyranosyl-8,3'-dihydroxyflavanone	laminin, beta 3	LAMB3	the negative ion mode
WG31687	neg.592	-0.90124	0.0258611	4'-Methoxy-7-O-beta-D-glucopyranosyl-8,3'-dihydroxyflavanone	actin related protein 2/3 complex, subunit 1A/1B	ARPC1A_B	the negative ion mode
WG28688	neg.436	-0.901245	0.0271212	astilbin	tumor protein p63-regulated gene 1 protein	TPRG1	the negative ion mode
WG00519	neg.162	-0.901254	0.0250406	Corymbosin	ATP-dependent metalloprotease [EC:3.4.24.-]	YME1	the negative ion mode
WG15876	neg.162	-0.901267	0.0249829	Corymbosin	uridine monophosphate synthetase [EC:2.4.2.10 4.1.1.23]	UMPS	the negative ion mode
WG08158	neg.592	-0.901269	0.0252853	4'-Methoxy-7-O-beta-D-glucopyranosyl-8,3'-dihydroxyflavanone	hepatocyte growth factor-regulated tyrosine kinase substrate	HGS, HRS, VPS27	the negative ion mode
WG31424	neg.436	-0.901281	0.0268104	astilbin	metastasis-associated protein MTA	MTA	the negative ion mode
WG03614	neg.1437	-0.901284	0.0248654	7-epi-10-Deacetylbaccatin III	plakophilin 1	PKP1	the negative ion mode
WG22177	neg.592	-0.901284	0.0252999	4'-Methoxy-7-O-beta-D-glucopyranosyl-8,3'-dihydroxyflavanone	protein DEK	DEK	the negative ion mode
WG07594	neg.576	-0.901298	0.0259459	Adenylosuccinate	3'(2'), 5'-bisphosphate nucleotidase [EC:3.1.3.7]	cysQ, MET22, BPNT1	the negative ion mode
WG16074	neg.153	-0.9013	0.0252129	INOSINE 5-PHOSPHATE	porphobilinogen synthase [EC:4.2.1.24]	hemB, ALAD	the negative ion mode
WG27404	neg.436	-0.901302	0.0268616	astilbin	alkaline phosphatase [EC:3.1.3.1]	E3.1.3.1, phoA, phoB	the negative ion mode
WG16533	neg.162	-0.901307	0.0259959	Corymbosin	glycerol-3-phosphate dehydrogenase [EC:1.1.5.3]	glpA, glpD	the negative ion mode
WG15876	neg.576	-0.901309	0.0246426	Adenylosuccinate	uridine monophosphate synthetase [EC:2.4.2.10 4.1.1.23]	UMPS	the negative ion mode
WG09353	neg.576	-0.901315	0.0255145	Adenylosuccinate	tumor protein D52 isoform X3	TPD52	the negative ion mode
WG18422	neg.162	-0.901315	0.0262274	Corymbosin	glutamine---fructose-6-phosphate transaminase (isomerizing) [EC:2.6.1.16]	glmS, GFPT	the negative ion mode
WG16074	neg.162	-0.901319	0.0262159	Corymbosin	porphobilinogen synthase [EC:4.2.1.24]	hemB, ALAD	the negative ion mode
WG08158	neg.1352	-0.901327	0.0246088	Phosphatidylcholine lyso 20:1	hepatocyte growth factor-regulated tyrosine kinase substrate	HGS, HRS, VPS27	the negative ion mode
WG19578	neg.1437	-0.901334	0.0250978	7-epi-10-Deacetylbaccatin III	clathrin light chain B	CLTB, LCB	the negative ion mode
WG03129	neg.1352	-0.901336	0.0254474	Phosphatidylcholine lyso 20:1	cysteine desulfurase [EC:2.8.1.7]	iscS, NFS1	the negative ion mode
WG09231	neg.162	-0.90134	0.0261782	Corymbosin	26S proteasome regulatory subunit N7	PSMD6, RPN7	the negative ion mode
WG05348	neg.162	-0.901342	0.0254666	Corymbosin	laminin, beta 3	LAMB3	the negative ion mode
WG09652	neg.436	-0.901342	0.0267242	astilbin	cell cycle arrest protein BUB3	BUB3	the negative ion mode
WG16533	neg.576	-0.901352	0.0253707	Adenylosuccinate	glycerol-3-phosphate dehydrogenase [EC:1.1.5.3]	glpA, glpD	the negative ion mode
WG19578	neg.162	-0.901352	0.0245052	Corymbosin	clathrin light chain B	CLTB, LCB	the negative ion mode
WG03614	neg.153	-0.901359	0.0255449	INOSINE 5-PHOSPHATE	plakophilin 1	PKP1	the negative ion mode
WG09163	neg.153	-0.901359	0.0257163	INOSINE 5-PHOSPHATE	SWI/SNF-related matrix-associated actin-dependent regulator of chromatin subfamily C	SMARCC	the negative ion mode
WG00519	neg.576	-0.901365	0.0253339	Adenylosuccinate	ATP-dependent metalloprotease [EC:3.4.24.-]	YME1	the negative ion mode
WG15537	neg.1437	-0.901371	0.0254535	7-epi-10-Deacetylbaccatin III	integrin alpha V	ITGAV, CD51	the negative ion mode
WG31061	neg.592	-0.901371	0.025433	4'-Methoxy-7-O-beta-D-glucopyranosyl-8,3'-dihydroxyflavanone	calcium-activated chloride channel regulator 3/4	CLCA3_4	the negative ion mode
WG31388	neg.162	-0.901375	0.02654	Corymbosin	coagulation factor XIII A1 polypeptide [EC:2.3.2.13]	F13A1	the negative ion mode
WG27156	neg.1352	-0.90138	0.0255159	Phosphatidylcholine lyso 20:1	glutathione S-transferase [EC:2.5.1.18]	GST, gst	the negative ion mode
WG07344	neg.436	-0.901388	0.0268695	astilbin	dehydrogenase/reductase SDR family member 12 [EC:1.1.-.-]	DHRS12	the negative ion mode
WG18422	neg.592	-0.901392	0.0259419	4'-Methoxy-7-O-beta-D-glucopyranosyl-8,3'-dihydroxyflavanone	glutamine---fructose-6-phosphate transaminase (isomerizing) [EC:2.6.1.16]	glmS, GFPT	the negative ion mode
WG31388	neg.576	-0.901394	0.0258253	Adenylosuccinate	coagulation factor XIII A1 polypeptide [EC:2.3.2.13]	F13A1	the negative ion mode
WG01082	neg.153	-0.901403	0.026436	INOSINE 5-PHOSPHATE	aldehyde oxidase [EC:1.2.3.1]	AOX	the negative ion mode
WG03614	neg.576	-0.901417	0.0252208	Adenylosuccinate	plakophilin 1	PKP1	the negative ion mode
WG09231	neg.576	-0.901425	0.0256447	Adenylosuccinate	26S proteasome regulatory subunit N7	PSMD6, RPN7	the negative ion mode
WG27860	neg.162	-0.901428	0.0254762	Corymbosin	lysosomal Pro-X carboxypeptidase [EC:3.4.16.2]	PRCP	the negative ion mode
WG00519	neg.1352	-0.901432	0.0259905	Phosphatidylcholine lyso 20:1	ATP-dependent metalloprotease [EC:3.4.24.-]	YME1	the negative ion mode
WG17222	neg.162	-0.901434	0.0251113	Corymbosin	fumarylacetoacetase [EC:3.7.1.2]	FAH, fahA	the negative ion mode
WG30786	neg.1352	-0.901444	0.0259798	Phosphatidylcholine lyso 20:1	large subunit ribosomal protein L15	RP-L15, MRPL15, rplO	the negative ion mode
WG31388	neg.153	-0.901448	0.025701	INOSINE 5-PHOSPHATE	coagulation factor XIII A1 polypeptide [EC:2.3.2.13]	F13A1	the negative ion mode
WG09231	neg.1437	-0.90145	0.025648	7-epi-10-Deacetylbaccatin III	26S proteasome regulatory subunit N7	PSMD6, RPN7	the negative ion mode
WG01783	neg.1352	-0.901461	0.0258309	Phosphatidylcholine lyso 20:1	glutathione S-transferase [EC:2.5.1.18]	GST, gst	the negative ion mode
WG17375	neg.576	-0.901473	0.0252858	Adenylosuccinate	WAS/WASL-interacting protein	WIPF	the negative ion mode
WG27618	neg.592	-0.901475	0.0260732	4'-Methoxy-7-O-beta-D-glucopyranosyl-8,3'-dihydroxyflavanone	AFG3 family protein [EC:3.4.24.-]	AFG3	the negative ion mode
WG17375	neg.1437	-0.90149	0.0255587	7-epi-10-Deacetylbaccatin III	WAS/WASL-interacting protein	WIPF	the negative ion mode
WG17222	neg.576	-0.901492	0.0251574	Adenylosuccinate	fumarylacetoacetase [EC:3.7.1.2]	FAH, fahA	the negative ion mode
WG02313	neg.1352	-0.901494	0.0256791	Phosphatidylcholine lyso 20:1	myosin heavy chain 9/10/11/14	MYH9s	the negative ion mode
WG17375	neg.1352	-0.901494	0.025248	Phosphatidylcholine lyso 20:1	WAS/WASL-interacting protein	WIPF	the negative ion mode
WG15907	neg.1352	-0.901498	0.0257832	Phosphatidylcholine lyso 20:1	tight junction protein 2	TJP2, ZO2	the negative ion mode
WG08158	neg.576	-0.901521	0.0254852	Adenylosuccinate	hepatocyte growth factor-regulated tyrosine kinase substrate	HGS, HRS, VPS27	the negative ion mode
WG16074	neg.1437	-0.901521	0.0253838	7-epi-10-Deacetylbaccatin III	porphobilinogen synthase [EC:4.2.1.24]	hemB, ALAD	the negative ion mode
WG02313	neg.153	-0.90153	0.0256176	INOSINE 5-PHOSPHATE	myosin heavy chain 9/10/11/14	MYH9s	the negative ion mode
WG04875	neg.1437	-0.901532	0.025537	7-epi-10-Deacetylbaccatin III	protein phosphatase 1 regulatory subunit 12A	PPP1R12A, MYPT1	the negative ion mode
WG09163	neg.576	-0.901536	0.0257612	Adenylosuccinate	SWI/SNF-related matrix-associated actin-dependent regulator of chromatin subfamily C	SMARCC	the negative ion mode
WG27156	neg.153	-0.90154	0.0264228	INOSINE 5-PHOSPHATE	glutathione S-transferase [EC:2.5.1.18]	GST, gst	the negative ion mode
WG04875	neg.592	-0.901548	0.026115	4'-Methoxy-7-O-beta-D-glucopyranosyl-8,3'-dihydroxyflavanone	protein phosphatase 1 regulatory subunit 12A	PPP1R12A, MYPT1	the negative ion mode
WG01783	neg.153	-0.901555	0.0266644	INOSINE 5-PHOSPHATE	glutathione S-transferase [EC:2.5.1.18]	GST, gst	the negative ion mode
WG28372	neg.592	-0.901555	0.0248637	4'-Methoxy-7-O-beta-D-glucopyranosyl-8,3'-dihydroxyflavanone	RNA-binding protein Musashi	MSI	the negative ion mode
WG17375	neg.162	-0.901567	0.0256467	Corymbosin	WAS/WASL-interacting protein	WIPF	the negative ion mode
WG18422	neg.1437	-0.901578	0.0256693	7-epi-10-Deacetylbaccatin III	glutamine---fructose-6-phosphate transaminase (isomerizing) [EC:2.6.1.16]	glmS, GFPT	the negative ion mode
WG31388	neg.1437	-0.90158	0.0257562	7-epi-10-Deacetylbaccatin III	coagulation factor XIII A1 polypeptide [EC:2.3.2.13]	F13A1	the negative ion mode
WG00514	neg.153	-0.901586	0.0253438	INOSINE 5-PHOSPHATE	abl interactor 2	ABI2	the negative ion mode
WG27860	neg.592	-0.901599	0.0253802	4'-Methoxy-7-O-beta-D-glucopyranosyl-8,3'-dihydroxyflavanone	lysosomal Pro-X carboxypeptidase [EC:3.4.16.2]	PRCP	the negative ion mode
WG08158	neg.162	-0.901611	0.0264154	Corymbosin	hepatocyte growth factor-regulated tyrosine kinase substrate	HGS, HRS, VPS27	the negative ion mode
WG01404	neg.592	-0.901624	0.0252183	4'-Methoxy-7-O-beta-D-glucopyranosyl-8,3'-dihydroxyflavanone	cullin 9	CUL9, PARC	the negative ion mode
WG03614	neg.1352	-0.901628	0.0257169	Phosphatidylcholine lyso 20:1	plakophilin 1	PKP1	the negative ion mode
WG15537	neg.592	-0.901651	0.0256976	4'-Methoxy-7-O-beta-D-glucopyranosyl-8,3'-dihydroxyflavanone	integrin alpha V	ITGAV, CD51	the negative ion mode
WG01082	neg.1437	-0.901678	0.0247801	7-epi-10-Deacetylbaccatin III	aldehyde oxidase [EC:1.2.3.1]	AOX	the negative ion mode
WG18422	neg.1352	-0.901684	0.0260039	Phosphatidylcholine lyso 20:1	glutamine---fructose-6-phosphate transaminase (isomerizing) [EC:2.6.1.16]	glmS, GFPT	the negative ion mode
WG27618	neg.1437	-0.901686	0.0253448	7-epi-10-Deacetylbaccatin III	AFG3 family protein [EC:3.4.24.-]	AFG3	the negative ion mode
WG15907	neg.1437	-0.90169	0.024165	7-epi-10-Deacetylbaccatin III	tight junction protein 2	TJP2, ZO2	the negative ion mode
WG04875	neg.162	-0.901703	0.0253766	Corymbosin	protein phosphatase 1 regulatory subunit 12A	PPP1R12A, MYPT1	the negative ion mode
WG22177	neg.1437	-0.901715	0.0245688	7-epi-10-Deacetylbaccatin III	protein DEK	DEK	the negative ion mode
WG27618	neg.162	-0.901717	0.0261717	Corymbosin	AFG3 family protein [EC:3.4.24.-]	AFG3	the negative ion mode
WG09353	neg.592	-0.90172	0.0252828	4'-Methoxy-7-O-beta-D-glucopyranosyl-8,3'-dihydroxyflavanone	tumor protein D52 isoform X3	TPD52	the negative ion mode
WG15537	neg.576	-0.901734	0.0257376	Adenylosuccinate	integrin alpha V	ITGAV, CD51	the negative ion mode
WG01082	neg.592	-0.90174	0.0254061	4'-Methoxy-7-O-beta-D-glucopyranosyl-8,3'-dihydroxyflavanone	aldehyde oxidase [EC:1.2.3.1]	AOX	the negative ion mode
WG03129	neg.162	-0.901747	0.0257095	Corymbosin	cysteine desulfurase [EC:2.8.1.7]	iscS, NFS1	the negative ion mode
WG18422	neg.576	-0.901751	0.0259927	Adenylosuccinate	glutamine---fructose-6-phosphate transaminase (isomerizing) [EC:2.6.1.16]	glmS, GFPT	the negative ion mode
WG28372	neg.162	-0.901755	0.0247189	Corymbosin	RNA-binding protein Musashi	MSI	the negative ion mode
WG12112	neg.90	-0.901763	0.0253398	Glucose-6-phosphate	prostaglandin reductase 1 [EC:1.3.1.74 1.3.1.48]	PTGR1, LTB4DH	the negative ion mode
WG02313	neg.1437	-0.901763	0.0246351	7-epi-10-Deacetylbaccatin III	myosin heavy chain 9/10/11/14	MYH9s	the negative ion mode
WG09353	neg.1437	-0.90177	0.0257152	7-epi-10-Deacetylbaccatin III	tumor protein D52 isoform X3	TPD52	the negative ion mode
WG13119	neg.1437	-0.901774	0.0256284	7-epi-10-Deacetylbaccatin III	splicing factor 3B subunit 2	SF3B2, SAP145, CUS1	the negative ion mode
WG31388	neg.1352	-0.901801	0.0252889	Phosphatidylcholine lyso 20:1	coagulation factor XIII A1 polypeptide [EC:2.3.2.13]	F13A1	the negative ion mode
WG28372	neg.153	-0.901807	0.0260577	INOSINE 5-PHOSPHATE	RNA-binding protein Musashi	MSI	the negative ion mode
WG03614	neg.162	-0.901822	0.0250257	Corymbosin	plakophilin 1	PKP1	the negative ion mode
WG04875	neg.153	-0.901822	0.0248781	INOSINE 5-PHOSPHATE	protein phosphatase 1 regulatory subunit 12A	PPP1R12A, MYPT1	the negative ion mode
WG27618	neg.153	-0.901866	0.0262268	INOSINE 5-PHOSPHATE	AFG3 family protein [EC:3.4.24.-]	AFG3	the negative ion mode
WG01404	neg.162	-0.90187	0.0250538	Corymbosin	cullin 9	CUL9, PARC	the negative ion mode
WG15537	neg.162	-0.901872	0.0260327	Corymbosin	integrin alpha V	ITGAV, CD51	the negative ion mode
WG27156	neg.1437	-0.901886	0.0247697	7-epi-10-Deacetylbaccatin III	glutathione S-transferase [EC:2.5.1.18]	GST, gst	the negative ion mode
WG28372	neg.1437	-0.901905	0.0245353	7-epi-10-Deacetylbaccatin III	RNA-binding protein Musashi	MSI	the negative ion mode
WG04875	neg.576	-0.901913	0.025341	Adenylosuccinate	protein phosphatase 1 regulatory subunit 12A	PPP1R12A, MYPT1	the negative ion mode
WG09353	neg.153	-0.901926	0.0258132	INOSINE 5-PHOSPHATE	tumor protein D52 isoform X3	TPD52	the negative ion mode
WG30786	neg.592	-0.901928	0.0250918	4'-Methoxy-7-O-beta-D-glucopyranosyl-8,3'-dihydroxyflavanone	large subunit ribosomal protein L15	RP-L15, MRPL15, rplO	the negative ion mode
WG14208	neg.1352	-0.901934	0.0258072	Phosphatidylcholine lyso 20:1	Arf-GAP with SH3 domain, ANK repeat and PH domain-containing protein	ASAP	the negative ion mode
WG14208	neg.1437	-0.901941	0.0258687	7-epi-10-Deacetylbaccatin III	Arf-GAP with SH3 domain, ANK repeat and PH domain-containing protein	ASAP	the negative ion mode
WG13119	neg.162	-0.901966	0.0250924	Corymbosin	splicing factor 3B subunit 2	SF3B2, SAP145, CUS1	the negative ion mode
WG15907	neg.592	-0.901976	0.0253837	4'-Methoxy-7-O-beta-D-glucopyranosyl-8,3'-dihydroxyflavanone	tight junction protein 2	TJP2, ZO2	the negative ion mode
WG03129	neg.592	-0.901978	0.0255458	4'-Methoxy-7-O-beta-D-glucopyranosyl-8,3'-dihydroxyflavanone	cysteine desulfurase [EC:2.8.1.7]	iscS, NFS1	the negative ion mode
WG01783	neg.1437	-0.901984	0.0252339	7-epi-10-Deacetylbaccatin III	glutathione S-transferase [EC:2.5.1.18]	GST, gst	the negative ion mode
WG16074	neg.592	-0.902001	0.0261912	4'-Methoxy-7-O-beta-D-glucopyranosyl-8,3'-dihydroxyflavanone	porphobilinogen synthase [EC:4.2.1.24]	hemB, ALAD	the negative ion mode
WG03129	neg.153	-0.902005	0.0253596	INOSINE 5-PHOSPHATE	cysteine desulfurase [EC:2.8.1.7]	iscS, NFS1	the negative ion mode
WG22684	neg.90	-0.902019	0.0245818	Glucose-6-phosphate	p38 MAP kinase [EC:2.7.11.24]	P38	the negative ion mode
WG01082	neg.162	-0.902028	0.0256835	Corymbosin	aldehyde oxidase [EC:1.2.3.1]	AOX	the negative ion mode
WG13119	neg.576	-0.902039	0.0255379	Adenylosuccinate	splicing factor 3B subunit 2	SF3B2, SAP145, CUS1	the negative ion mode
WG17222	neg.153	-0.902057	0.0262051	INOSINE 5-PHOSPHATE	fumarylacetoacetase [EC:3.7.1.2]	FAH, fahA	the negative ion mode
WG22177	neg.162	-0.902062	0.0248059	Corymbosin	protein DEK	DEK	the negative ion mode
WG01404	neg.1437	-0.902068	0.0240743	7-epi-10-Deacetylbaccatin III	cullin 9	CUL9, PARC	the negative ion mode
WG27156	neg.592	-0.902076	0.0256968	4'-Methoxy-7-O-beta-D-glucopyranosyl-8,3'-dihydroxyflavanone	glutathione S-transferase [EC:2.5.1.18]	GST, gst	the negative ion mode
WG15907	neg.576	-0.902103	0.0252284	Adenylosuccinate	tight junction protein 2	TJP2, ZO2	the negative ion mode
WG02313	neg.592	-0.90211	0.0254428	4'-Methoxy-7-O-beta-D-glucopyranosyl-8,3'-dihydroxyflavanone	myosin heavy chain 9/10/11/14	MYH9s	the negative ion mode
WG22177	neg.576	-0.90211	0.0249815	Adenylosuccinate	protein DEK	DEK	the negative ion mode
WG16074	neg.576	-0.902157	0.0259487	Adenylosuccinate	porphobilinogen synthase [EC:4.2.1.24]	hemB, ALAD	the negative ion mode
WG01783	neg.592	-0.902174	0.0258152	4'-Methoxy-7-O-beta-D-glucopyranosyl-8,3'-dihydroxyflavanone	glutathione S-transferase [EC:2.5.1.18]	GST, gst	the negative ion mode
WG27618	neg.576	-0.902178	0.0263621	Adenylosuccinate	AFG3 family protein [EC:3.4.24.-]	AFG3	the negative ion mode
WG09353	neg.1352	-0.902195	0.0257406	Phosphatidylcholine lyso 20:1	tumor protein D52 isoform X3	TPD52	the negative ion mode
WG01404	neg.153	-0.902201	0.0243006	INOSINE 5-PHOSPHATE	cullin 9	CUL9, PARC	the negative ion mode
WG30786	neg.576	-0.90221	0.024582	Adenylosuccinate	large subunit ribosomal protein L15	RP-L15, MRPL15, rplO	the negative ion mode
WG19578	neg.153	-0.902214	0.0247111	INOSINE 5-PHOSPHATE	clathrin light chain B	CLTB, LCB	the negative ion mode
WG14208	neg.576	-0.902218	0.0254908	Adenylosuccinate	Arf-GAP with SH3 domain, ANK repeat and PH domain-containing protein	ASAP	the negative ion mode
WG13739	neg.2492	-0.90222	0.0255273	propanoic acid	protein POF1B, partial	POF1B	the negative ion mode
WG15907	neg.162	-0.902241	0.0257992	Corymbosin	tight junction protein 2	TJP2, ZO2	the negative ion mode
WG30786	neg.1437	-0.902274	0.0255126	7-epi-10-Deacetylbaccatin III	large subunit ribosomal protein L15	RP-L15, MRPL15, rplO	the negative ion mode
WG14208	neg.162	-0.902291	0.0264675	Corymbosin	Arf-GAP with SH3 domain, ANK repeat and PH domain-containing protein	ASAP	the negative ion mode
WG19588	neg.1476	-0.902318	0.0234362	oxy-4H-pyran-3-carboxylic acid	laminin, alpha 3/5	LAMA3_5	the negative ion mode
WG29171	neg.2492	-0.902321	0.0256249	propanoic acid	coiled-coil and C2 domain-containing protein 1	CC2D1	the negative ion mode
WG14208	neg.592	-0.902333	0.0256899	4'-Methoxy-7-O-beta-D-glucopyranosyl-8,3'-dihydroxyflavanone	Arf-GAP with SH3 domain, ANK repeat and PH domain-containing protein	ASAP	the negative ion mode
WG03129	neg.1437	-0.902335	0.0252326	7-epi-10-Deacetylbaccatin III	cysteine desulfurase [EC:2.8.1.7]	iscS, NFS1	the negative ion mode
WG30786	neg.162	-0.90236	0.0251107	Corymbosin	large subunit ribosomal protein L15	RP-L15, MRPL15, rplO	the negative ion mode
WG28372	neg.576	-0.902374	0.0243879	Adenylosuccinate	RNA-binding protein Musashi	MSI	the negative ion mode
WG30786	neg.153	-0.902397	0.0259652	INOSINE 5-PHOSPHATE	large subunit ribosomal protein L15	RP-L15, MRPL15, rplO	the negative ion mode
WG01082	neg.576	-0.90241	0.0251516	Adenylosuccinate	aldehyde oxidase [EC:1.2.3.1]	AOX	the negative ion mode
WG01404	neg.576	-0.90241	0.0256628	Adenylosuccinate	cullin 9	CUL9, PARC	the negative ion mode
WG09231	neg.153	-0.90241	0.026021	INOSINE 5-PHOSPHATE	26S proteasome regulatory subunit N7	PSMD6, RPN7	the negative ion mode
WG12112	neg.1210	-0.90241	0.0254225	Phosphatidylcholine lyso 19:0	prostaglandin reductase 1 [EC:1.3.1.74 1.3.1.48]	PTGR1, LTB4DH	the negative ion mode
WG26624	neg.2492	-0.902413	0.0251765	propanoic acid	guanine nucleotide-binding protein G(I)/G(S)/G(O) subunit gamma-12	GNG12	the negative ion mode
WG17375	neg.153	-0.902439	0.0255615	INOSINE 5-PHOSPHATE	WAS/WASL-interacting protein	WIPF	the negative ion mode
WG27156	neg.162	-0.902452	0.026442	Corymbosin	glutathione S-transferase [EC:2.5.1.18]	GST, gst	the negative ion mode
WG15876	neg.592	-0.902458	0.0258639	4'-Methoxy-7-O-beta-D-glucopyranosyl-8,3'-dihydroxyflavanone	uridine monophosphate synthetase [EC:2.4.2.10 4.1.1.23]	UMPS	the negative ion mode
WG16289	neg.2370	-0.902458	0.0251537	pyran-4-carboxylic acid	catenin alpha	CTNNA	the negative ion mode
WG02313	neg.576	-0.902464	0.0257684	Adenylosuccinate	myosin heavy chain 9/10/11/14	MYH9s	the negative ion mode
WG02313	neg.162	-0.902481	0.0263038	Corymbosin	myosin heavy chain 9/10/11/14	MYH9s	the negative ion mode
WG10532	neg.90	-0.90254	0.0249176	Glucose-6-phosphate	collagen type IV alpha	COL4A	the negative ion mode
WG09353	neg.162	-0.902543	0.0256128	Corymbosin	tumor protein D52 isoform X3	TPD52	the negative ion mode
WG29180	neg.2492	-0.902548	0.0248622	propanoic acid	ADP-ribosylation factor GTPase-activating protein 2/3	ARFGAP2_3	the negative ion mode
WG01783	neg.162	-0.902556	0.0265604	Corymbosin	glutathione S-transferase [EC:2.5.1.18]	GST, gst	the negative ion mode
WG27156	neg.576	-0.902556	0.0256089	Adenylosuccinate	glutathione S-transferase [EC:2.5.1.18]	GST, gst	the negative ion mode
WG10532	neg.1476	-0.902561	0.024089	oxy-4H-pyran-3-carboxylic acid	collagen type IV alpha	COL4A	the negative ion mode
WG13119	neg.153	-0.902591	0.0242215	INOSINE 5-PHOSPHATE	splicing factor 3B subunit 2	SF3B2, SAP145, CUS1	the negative ion mode
WG01783	neg.576	-0.902593	0.0256828	Adenylosuccinate	glutathione S-transferase [EC:2.5.1.18]	GST, gst	the negative ion mode
WG03129	neg.576	-0.9026	0.0258452	Adenylosuccinate	cysteine desulfurase [EC:2.8.1.7]	iscS, NFS1	the negative ion mode
WG03957	neg.2492	-0.902638	0.0241005	propanoic acid	pumilio RNA-binding family	PUM	the negative ion mode
WG19588	neg.2492	-0.902674	0.0249245	propanoic acid	laminin, alpha 3/5	LAMA3_5	the negative ion mode
WG28598	neg.2492	-0.902674	0.0249188	propanoic acid	septin 3/9/12	SEPT3_9_12	the negative ion mode
WG16241	neg.90	-0.902679	0.0246633	Glucose-6-phosphate	peptide chain release factor subunit 1	ETF1, ERF1	the negative ion mode
WG23434	neg.643	-0.902696	0.025656	Rhizocarpic acid	acetyl-CoA acyltransferase 1 [EC:2.3.1.16]	ACAA1	the negative ion mode
WG05778	neg.2492	-0.902701	0.0247096	propanoic acid	peptide-N4-(N-acetyl-beta-glucosaminyl)asparagine amidase [EC:3.5.1.52]	E3.5.1.52, NGLY1, PNG1	the negative ion mode
WG13254	neg.2492	-0.902708	0.0256592	propanoic acid	myosin VI	MYO6	the negative ion mode
WG17647	neg.2492	-0.902714	0.0243259	propanoic acid	heterogeneous nuclear ribonucleoprotein U-like protein 1	HNRNPUL1, E1BAP5	the negative ion mode
WG22530	neg.2492	-0.902729	0.025327	propanoic acid	1-phosphatidylinositol-5-phosphate 4-kinase [EC:2.7.1.149]	PIP4K2	the negative ion mode
WG16289	neg.2492	-0.902733	0.0248693	propanoic acid	catenin alpha	CTNNA	the negative ion mode
WG05673	neg.2492	-0.902745	0.0240538	propanoic acid	kinesin family member 13	KIF13	the negative ion mode
WG22177	neg.153	-0.902752	0.0251529	INOSINE 5-PHOSPHATE	protein DEK	DEK	the negative ion mode
WG12080	neg.90	-0.902763	0.0248578	Glucose-6-phosphate	oxidoreductase [EC:1.1.1.-]	HTATIP2	the negative ion mode
WG13809	neg.2400	-0.902765	0.024992	Phosphatidylserine 16:0-20:4	arfaptin	ARFIP	the negative ion mode
WG13397	neg.90	-0.902768	0.0239936	Glucose-6-phosphate	mitochondrial-processing peptidase subunit beta [EC:3.4.24.64]	PMPCB, MAS1	the negative ion mode
WG13397	neg.1476	-0.902784	0.0244493	oxy-4H-pyran-3-carboxylic acid	mitochondrial-processing peptidase subunit beta [EC:3.4.24.64]	PMPCB, MAS1	the negative ion mode
WG16617	neg.2492	-0.902804	0.0251043	propanoic acid	zinc finger RNA-binding protein	ZFR	the negative ion mode
WG16241	neg.1210	-0.902831	0.0240119	Phosphatidylcholine lyso 19:0	peptide chain release factor subunit 1	ETF1, ERF1	the negative ion mode
WG22684	neg.1476	-0.902831	0.0249784	oxy-4H-pyran-3-carboxylic acid	p38 MAP kinase [EC:2.7.11.24]	P38	the negative ion mode
WG30512	neg.643	-0.902837	0.0255196	Rhizocarpic acid	F-actin monooxygenase [EC:1.14.13.225]	MICAL	the negative ion mode
WG11856	neg.2400	-0.902856	0.0260327	Phosphatidylserine 16:0-20:4	sorting nexin-1/2	SNX1_2	the negative ion mode
WG16358	neg.90	-0.902868	0.0246611	Glucose-6-phosphate	kelch-like protein 16 (gigaxonin)	KLHL16, GAN	the negative ion mode
WG13809	neg.1210	-0.902879	0.0258467	Phosphatidylcholine lyso 19:0	arfaptin	ARFIP	the negative ion mode
WG26624	neg.2370	-0.902894	0.0247086	pyran-4-carboxylic acid	guanine nucleotide-binding protein G(I)/G(S)/G(O) subunit gamma-12	GNG12	the negative ion mode
WG23434	neg.90	-0.902944	0.0243605	Glucose-6-phosphate	acetyl-CoA acyltransferase 1 [EC:2.3.1.16]	ACAA1	the negative ion mode
WG08460	neg.2492	-0.902945	0.0247971	propanoic acid	coatomer subunit epsilon	COPE	the negative ion mode
WG05145	neg.90	-0.902955	0.024385	Glucose-6-phosphate	phosphoglucomutase / phosphopentomutase [EC:5.4.2.2 5.4.2.7]	PGM2	the negative ion mode
WG10237	neg.2400	-0.902963	0.025292	Phosphatidylserine 16:0-20:4	catenin alpha	CTNNA	the negative ion mode
WG19588	neg.90	-0.902978	0.0245818	Glucose-6-phosphate	laminin, alpha 3/5	LAMA3_5	the negative ion mode
WG12112	neg.2400	-0.90298	0.0251832	Phosphatidylserine 16:0-20:4	prostaglandin reductase 1 [EC:1.3.1.74 1.3.1.48]	PTGR1, LTB4DH	the negative ion mode
WG24087	neg.2492	-0.902989	0.0249354	propanoic acid	collagen type XIV alpha	COL14A	the negative ion mode
WG29628	neg.90	-0.902995	0.0248638	Glucose-6-phosphate	exportin-1	XPO1, CRM1	the negative ion mode
WG13254	neg.2370	-0.902997	0.0250067	pyran-4-carboxylic acid	myosin VI	MYO6	the negative ion mode
WG28688	neg.90	-0.902999	0.0244486	Glucose-6-phosphate	tumor protein p63-regulated gene 1 protein	TPRG1	the negative ion mode
WG23633	neg.90	-0.903032	0.0242385	Glucose-6-phosphate	mitochondrial carrier	MTCH	the negative ion mode
WG12112	neg.1476	-0.903047	0.0251043	oxy-4H-pyran-3-carboxylic acid	prostaglandin reductase 1 [EC:1.3.1.74 1.3.1.48]	PTGR1, LTB4DH	the negative ion mode
WG20629	neg.2370	-0.903049	0.0255954	pyran-4-carboxylic acid	coatomer subunit beta'	COPB2, SEC27	the negative ion mode
WG23434	neg.2400	-0.903049	0.0260496	Phosphatidylserine 16:0-20:4	acetyl-CoA acyltransferase 1 [EC:2.3.1.16]	ACAA1	the negative ion mode
WG04754	neg.2492	-0.903057	0.0246015	propanoic acid	exosome complex component RRP41	RRP41, EXOSC4, SKI6	the negative ion mode
WG20978	neg.2492	-0.903071	0.025301	propanoic acid	F-box protein 20	LMO7, FBXO20	the negative ion mode
WG00682	neg.2492	-0.90308	0.0250003	propanoic acid	beta-site APP-cleaving enzyme 2 (memapsin 1) [EC:3.4.23.45]	BACE2	the negative ion mode
WG00939	neg.2370	-0.903081	0.0257292	pyran-4-carboxylic acid	catenin (cadherin-associated protein), delta 1	CTNND1	the negative ion mode
WG19588	neg.2370	-0.903114	0.025159	pyran-4-carboxylic acid	laminin, alpha 3/5	LAMA3_5	the negative ion mode
WG23633	neg.1476	-0.903114	0.0243629	oxy-4H-pyran-3-carboxylic acid	mitochondrial carrier	MTCH	the negative ion mode
WG13155	neg.2370	-0.903117	0.0255637	pyran-4-carboxylic acid	ribonuclease H2 subunit C	RNASEH2C	the negative ion mode
WG04119	neg.2370	-0.903119	0.024795	pyran-4-carboxylic acid	myosin I	MYO1	the negative ion mode
WG14779	neg.643	-0.903125	0.0255112	Rhizocarpic acid	DNA-directed RNA polymerases I, II, and III subunit RPABC1	RPABC1, RPB5, POLR2E	the negative ion mode
WG11856	neg.90	-0.903129	0.0252736	Glucose-6-phosphate	sorting nexin-1/2	SNX1_2	the negative ion mode
WG05673	neg.1210	-0.90314	0.0245194	Phosphatidylcholine lyso 19:0	kinesin family member 13	KIF13	the negative ion mode
WG23783	neg.90	-0.903142	0.0245175	Glucose-6-phosphate	lysophosphatidate acyltransferase [EC:2.3.1.51]	AGPAT1_2	the negative ion mode
WG12080	neg.2400	-0.903144	0.0256473	Phosphatidylserine 16:0-20:4	oxidoreductase [EC:1.1.1.-]	HTATIP2	the negative ion mode
WG05778	neg.2370	-0.903146	0.0252933	pyran-4-carboxylic acid	peptide-N4-(N-acetyl-beta-glucosaminyl)asparagine amidase [EC:3.5.1.52]	E3.5.1.52, NGLY1, PNG1	the negative ion mode
WG23783	neg.643	-0.903159	0.0253257	Rhizocarpic acid	lysophosphatidate acyltransferase [EC:2.3.1.51]	AGPAT1_2	the negative ion mode
WG05778	neg.2400	-0.903161	0.0252785	Phosphatidylserine 16:0-20:4	peptide-N4-(N-acetyl-beta-glucosaminyl)asparagine amidase [EC:3.5.1.52]	E3.5.1.52, NGLY1, PNG1	the negative ion mode
WG15452	neg.90	-0.903167	0.0249963	Glucose-6-phosphate	filamin	FLNA	the negative ion mode
WG04119	neg.2492	-0.903168	0.0249144	propanoic acid	myosin I	MYO1	the negative ion mode
WG19793	neg.2370	-0.903177	0.0258001	pyran-4-carboxylic acid	TBCC domain-containing protein 1	TBCCD1	the negative ion mode
WG23096	neg.90	-0.903177	0.0242305	Glucose-6-phosphate	ATP-dependent RNA helicase [EC:3.6.4.13]	EIF4A3, FAL1	the negative ion mode
WG24540	neg.643	-0.903194	0.0253901	Rhizocarpic acid	AP-2 complex subunit beta-1	AP2B1	the negative ion mode
WG13809	neg.2492	-0.903195	0.0250149	propanoic acid	arfaptin	ARFIP	the negative ion mode
WG10532	neg.2370	-0.903205	0.0251151	pyran-4-carboxylic acid	collagen type IV alpha	COL4A	the negative ion mode
WG28849	neg.2492	-0.903206	0.0247857	propanoic acid	laminin, gamma 2	LAMC2	the negative ion mode
WG22684	neg.2400	-0.903209	0.0249856	Phosphatidylserine 16:0-20:4	p38 MAP kinase [EC:2.7.11.24]	P38	the negative ion mode
WG11856	neg.643	-0.903211	0.0255196	Rhizocarpic acid	sorting nexin-1/2	SNX1_2	the negative ion mode
WG05145	neg.1476	-0.903215	0.0241638	oxy-4H-pyran-3-carboxylic acid	phosphoglucomutase / phosphopentomutase [EC:5.4.2.2 5.4.2.7]	PGM2	the negative ion mode
WG05491	neg.2370	-0.903228	0.0257793	pyran-4-carboxylic acid	ribosomal protein S6 kinase alpha-1/2/3/6 [EC:2.7.11.1]	RPS6KA	the negative ion mode
WG18077	neg.2492	-0.903233	0.0251777	propanoic acid	collagen type IV alpha	COL4A	the negative ion mode
WG29628	neg.2370	-0.903236	0.0258271	pyran-4-carboxylic acid	exportin-1	XPO1, CRM1	the negative ion mode
WG10237	neg.2370	-0.903241	0.0246519	pyran-4-carboxylic acid	catenin alpha	CTNNA	the negative ion mode
WG10465	neg.90	-0.903253	0.0246686	Glucose-6-phosphate	leucine-rich repeat-containing protein 16	LRRC16, CARMIL	the negative ion mode
WG05491	neg.90	-0.903255	0.0248331	Glucose-6-phosphate	ribosomal protein S6 kinase alpha-1/2/3/6 [EC:2.7.11.1]	RPS6KA	the negative ion mode
WG23633	neg.2370	-0.903266	0.0251188	pyran-4-carboxylic acid	mitochondrial carrier	MTCH	the negative ion mode
WG05673	neg.2400	-0.903276	0.02411	Phosphatidylserine 16:0-20:4	kinesin family member 13	KIF13	the negative ion mode
WG12080	neg.643	-0.903276	0.0251201	Rhizocarpic acid	oxidoreductase [EC:1.1.1.-]	HTATIP2	the negative ion mode
WG00041	neg.2492	-0.903286	0.025277	propanoic acid	E3 ubiquitin-protein ligase NEDD4-like [EC:2.3.2.26]	NEDD4L	the negative ion mode
WG16358	neg.1476	-0.903291	0.025028	oxy-4H-pyran-3-carboxylic acid	kelch-like protein 16 (gigaxonin)	KLHL16, GAN	the negative ion mode
WG13155	neg.2492	-0.903305	0.0243561	propanoic acid	ribonuclease H2 subunit C	RNASEH2C	the negative ion mode
WG19588	neg.2400	-0.903306	0.0250881	Phosphatidylserine 16:0-20:4	laminin, alpha 3/5	LAMA3_5	the negative ion mode
WG05778	neg.1210	-0.903308	0.0253081	Phosphatidylcholine lyso 19:0	peptide-N4-(N-acetyl-beta-glucosaminyl)asparagine amidase [EC:3.5.1.52]	E3.5.1.52, NGLY1, PNG1	the negative ion mode
WG03957	neg.2370	-0.90331	0.0257499	pyran-4-carboxylic acid	pumilio RNA-binding family	PUM	the negative ion mode
WG28849	neg.1210	-0.903312	0.0247825	Phosphatidylcholine lyso 19:0	laminin, gamma 2	LAMC2	the negative ion mode
WG13809	neg.90	-0.903314	0.025073	Glucose-6-phosphate	arfaptin	ARFIP	the negative ion mode
WG28688	neg.1476	-0.903314	0.0244161	oxy-4H-pyran-3-carboxylic acid	tumor protein p63-regulated gene 1 protein	TPRG1	the negative ion mode
WG23633	neg.2492	-0.903315	0.0253003	propanoic acid	mitochondrial carrier	MTCH	the negative ion mode
WG13397	neg.2400	-0.903318	0.0249214	Phosphatidylserine 16:0-20:4	mitochondrial-processing peptidase subunit beta [EC:3.4.24.64]	PMPCB, MAS1	the negative ion mode
WG29628	neg.2400	-0.903327	0.0255558	Phosphatidylserine 16:0-20:4	exportin-1	XPO1, CRM1	the negative ion mode
WG21998	neg.643	-0.903331	0.0251638	Rhizocarpic acid	alkaline phosphatase [EC:3.1.3.1]	E3.1.3.1, phoA, phoB	the negative ion mode
WG18077	neg.2370	-0.903333	0.0247441	pyran-4-carboxylic acid	collagen type IV alpha	COL4A	the negative ion mode
WG04027	neg.2492	-0.903334	0.0243841	propanoic acid	serine/threonine-protein phosphatase PP1 catalytic subunit [EC:3.1.3.16]	PPP1C	the negative ion mode
WG04242	neg.2370	-0.903339	0.0255019	pyran-4-carboxylic acid	AP-1 complex subunit mu	AP1M	the negative ion mode
WG17647	neg.2400	-0.903341	0.0253151	Phosphatidylserine 16:0-20:4	heterogeneous nuclear ribonucleoprotein U-like protein 1	HNRNPUL1, E1BAP5	the negative ion mode
WG13155	neg.643	-0.903344	0.0260703	Rhizocarpic acid	ribonuclease H2 subunit C	RNASEH2C	the negative ion mode
WG27562	neg.2400	-0.903344	0.0256758	Phosphatidylserine 16:0-20:4	ribonuclease H2 subunit A [EC:3.1.26.4]	RNASEH2A	the negative ion mode
WG28849	neg.1476	-0.903346	0.0248256	oxy-4H-pyran-3-carboxylic acid	laminin, gamma 2	LAMC2	the negative ion mode
WG30512	neg.90	-0.903365	0.0242517	Glucose-6-phosphate	F-actin monooxygenase [EC:1.14.13.225]	MICAL	the negative ion mode
WG05145	neg.2400	-0.903375	0.0246884	Phosphatidylserine 16:0-20:4	phosphoglucomutase / phosphopentomutase [EC:5.4.2.2 5.4.2.7]	PGM2	the negative ion mode
WG17647	neg.643	-0.903375	0.0253072	Rhizocarpic acid	heterogeneous nuclear ribonucleoprotein U-like protein 1	HNRNPUL1, E1BAP5	the negative ion mode
WG03656	neg.2370	-0.903381	0.0255691	pyran-4-carboxylic acid	coiled-coil domain-containing protein 90B, mitochondrial isoform X1	CCDC90B	the negative ion mode
WG13084	neg.643	-0.903386	0.0243505	Rhizocarpic acid	spectrin beta	SPTB	the negative ion mode
WG29628	neg.1476	-0.903386	0.0250192	oxy-4H-pyran-3-carboxylic acid	exportin-1	XPO1, CRM1	the negative ion mode
WG06652	neg.2492	-0.903387	0.0242879	propanoic acid	exocyst complex component 4	EXOC4, SEC8	the negative ion mode
WG27626	neg.643	-0.903388	0.0253349	Rhizocarpic acid	cadherin 1, type 1, E-cadherin	CDH1, CDHE, CD324	the negative ion mode
WG13809	neg.1476	-0.903392	0.0248048	oxy-4H-pyran-3-carboxylic acid	arfaptin	ARFIP	the negative ion mode
WG19588	neg.1210	-0.903423	0.0252208	Phosphatidylcholine lyso 19:0	laminin, alpha 3/5	LAMA3_5	the negative ion mode
WG16358	neg.2400	-0.903426	0.0255098	Phosphatidylserine 16:0-20:4	kelch-like protein 16 (gigaxonin)	KLHL16, GAN	the negative ion mode
WG00939	neg.643	-0.903428	0.0247529	Rhizocarpic acid	catenin (cadherin-associated protein), delta 1	CTNND1	the negative ion mode
WG23783	neg.1476	-0.903428	0.0245099	oxy-4H-pyran-3-carboxylic acid	lysophosphatidate acyltransferase [EC:2.3.1.51]	AGPAT1_2	the negative ion mode
WG30512	neg.1476	-0.903432	0.0242624	oxy-4H-pyran-3-carboxylic acid	F-actin monooxygenase [EC:1.14.13.225]	MICAL	the negative ion mode
WG10828	neg.2400	-0.903438	0.0260808	Phosphatidylserine 16:0-20:4	casein kinase 1, alpha [EC:2.7.11.1]	CSNK1A	the negative ion mode
WG16289	neg.643	-0.903447	0.024166	Rhizocarpic acid	catenin alpha	CTNNA	the negative ion mode
WG16289	neg.90	-0.903455	0.0249865	Glucose-6-phosphate	catenin alpha	CTNNA	the negative ion mode
WG16358	neg.2370	-0.903455	0.0257854	pyran-4-carboxylic acid	kelch-like protein 16 (gigaxonin)	KLHL16, GAN	the negative ion mode
WG05778	neg.90	-0.903465	0.0250115	Glucose-6-phosphate	peptide-N4-(N-acetyl-beta-glucosaminyl)asparagine amidase [EC:3.5.1.52]	E3.5.1.52, NGLY1, PNG1	the negative ion mode
WG27562	neg.643	-0.903468	0.0251417	Rhizocarpic acid	ribonuclease H2 subunit A [EC:3.1.26.4]	RNASEH2A	the negative ion mode
WG27626	neg.1210	-0.903474	0.0254277	Phosphatidylcholine lyso 19:0	cadherin 1, type 1, E-cadherin	CDH1, CDHE, CD324	the negative ion mode
WG17647	neg.2370	-0.903476	0.0248869	pyran-4-carboxylic acid	heterogeneous nuclear ribonucleoprotein U-like protein 1	HNRNPUL1, E1BAP5	the negative ion mode
WG04754	neg.2400	-0.903487	0.025882	Phosphatidylserine 16:0-20:4	exosome complex component RRP41	RRP41, EXOSC4, SKI6	the negative ion mode
WG05673	neg.90	-0.903487	0.0237861	Glucose-6-phosphate	kinesin family member 13	KIF13	the negative ion mode
WG26624	neg.90	-0.903491	0.0254462	Glucose-6-phosphate	guanine nucleotide-binding protein G(I)/G(S)/G(O) subunit gamma-12	GNG12	the negative ion mode
WG28849	neg.90	-0.903491	0.0241574	Glucose-6-phosphate	laminin, gamma 2	LAMC2	the negative ion mode
WG05778	neg.643	-0.903495	0.0251682	Rhizocarpic acid	peptide-N4-(N-acetyl-beta-glucosaminyl)asparagine amidase [EC:3.5.1.52]	E3.5.1.52, NGLY1, PNG1	the negative ion mode
WG16241	neg.2492	-0.903496	0.024567	propanoic acid	peptide chain release factor subunit 1	ETF1, ERF1	the negative ion mode
WG16241	neg.2400	-0.903499	0.0252504	Phosphatidylserine 16:0-20:4	peptide chain release factor subunit 1	ETF1, ERF1	the negative ion mode
WG10828	neg.643	-0.903503	0.0256312	Rhizocarpic acid	casein kinase 1, alpha [EC:2.7.11.1]	CSNK1A	the negative ion mode
WG05778	neg.1476	-0.903505	0.024606	oxy-4H-pyran-3-carboxylic acid	peptide-N4-(N-acetyl-beta-glucosaminyl)asparagine amidase [EC:3.5.1.52]	E3.5.1.52, NGLY1, PNG1	the negative ion mode
WG23096	neg.643	-0.903505	0.0256963	Rhizocarpic acid	ATP-dependent RNA helicase [EC:3.6.4.13]	EIF4A3, FAL1	the negative ion mode
WG30512	neg.2370	-0.903514	0.0247948	pyran-4-carboxylic acid	F-actin monooxygenase [EC:1.14.13.225]	MICAL	the negative ion mode
WG22684	neg.1210	-0.903518	0.0251019	Phosphatidylcholine lyso 19:0	p38 MAP kinase [EC:2.7.11.24]	P38	the negative ion mode
WG16617	neg.2370	-0.90352	0.0247438	pyran-4-carboxylic acid	zinc finger RNA-binding protein	ZFR	the negative ion mode
WG23783	neg.2370	-0.903524	0.0246997	pyran-4-carboxylic acid	lysophosphatidate acyltransferase [EC:2.3.1.51]	AGPAT1_2	the negative ion mode
WG01089	neg.2370	-0.903526	0.0244803	pyran-4-carboxylic acid	aldehyde oxidase [EC:1.2.3.1]	AOX	the negative ion mode
WG05545	neg.2370	-0.903529	0.0258277	pyran-4-carboxylic acid	Prp8 binding protein	SNRNP40, PRP8BP	the negative ion mode
WG11856	neg.1210	-0.903533	0.0251179	Phosphatidylcholine lyso 19:0	sorting nexin-1/2	SNX1_2	the negative ion mode
WG07344	neg.643	-0.903537	0.0249494	Rhizocarpic acid	dehydrogenase/reductase SDR family member 12 [EC:1.1.-.-]	DHRS12	the negative ion mode
WG05673	neg.2370	-0.903543	0.0254428	pyran-4-carboxylic acid	kinesin family member 13	KIF13	the negative ion mode
WG16358	neg.643	-0.903545	0.0255832	Rhizocarpic acid	kelch-like protein 16 (gigaxonin)	KLHL16, GAN	the negative ion mode
WG04242	neg.643	-0.903547	0.0257382	Rhizocarpic acid	AP-1 complex subunit mu	AP1M	the negative ion mode
WG29171	neg.2370	-0.903552	0.0240639	pyran-4-carboxylic acid	coiled-coil and C2 domain-containing protein 1	CC2D1	the negative ion mode
WG27626	neg.2492	-0.903553	0.0244221	propanoic acid	cadherin 1, type 1, E-cadherin	CDH1, CDHE, CD324	the negative ion mode
WG10465	neg.643	-0.90356	0.0249112	Rhizocarpic acid	leucine-rich repeat-containing protein 16	LRRC16, CARMIL	the negative ion mode
WG23096	neg.2370	-0.903562	0.0259218	pyran-4-carboxylic acid	ATP-dependent RNA helicase [EC:3.6.4.13]	EIF4A3, FAL1	the negative ion mode
WG10532	neg.2492	-0.903565	0.0248134	propanoic acid	collagen type IV alpha	COL4A	the negative ion mode
WG23434	neg.2370	-0.903566	0.0256882	pyran-4-carboxylic acid	acetyl-CoA acyltransferase 1 [EC:2.3.1.16]	ACAA1	the negative ion mode
WG14779	neg.2370	-0.903573	0.0257231	pyran-4-carboxylic acid	DNA-directed RNA polymerases I, II, and III subunit RPABC1	RPABC1, RPB5, POLR2E	the negative ion mode
WG05673	neg.643	-0.903579	0.0246062	Rhizocarpic acid	kinesin family member 13	KIF13	the negative ion mode
WG10237	neg.90	-0.903587	0.0250245	Glucose-6-phosphate	catenin alpha	CTNNA	the negative ion mode
WG10237	neg.643	-0.903587	0.0261712	Rhizocarpic acid	catenin alpha	CTNNA	the negative ion mode
WG16289	neg.2400	-0.903587	0.0250725	Phosphatidylserine 16:0-20:4	catenin alpha	CTNNA	the negative ion mode
WG00939	neg.2400	-0.90359	0.0248511	Phosphatidylserine 16:0-20:4	catenin (cadherin-associated protein), delta 1	CTNND1	the negative ion mode
WG15452	neg.2370	-0.90359	0.0245981	pyran-4-carboxylic acid	filamin	FLNA	the negative ion mode
WG00041	neg.90	-0.903592	0.0242207	Glucose-6-phosphate	E3 ubiquitin-protein ligase NEDD4-like [EC:2.3.2.26]	NEDD4L	the negative ion mode
WG23434	neg.1476	-0.903592	0.024647	oxy-4H-pyran-3-carboxylic acid	acetyl-CoA acyltransferase 1 [EC:2.3.1.16]	ACAA1	the negative ion mode
WG12080	neg.2370	-0.903611	0.0250622	pyran-4-carboxylic acid	oxidoreductase [EC:1.1.1.-]	HTATIP2	the negative ion mode
WG10237	neg.2492	-0.903618	0.0248676	propanoic acid	catenin alpha	CTNNA	the negative ion mode
WG05545	neg.643	-0.903619	0.0258737	Rhizocarpic acid	Prp8 binding protein	SNRNP40, PRP8BP	the negative ion mode
WG10941	neg.2492	-0.90362	0.0246727	propanoic acid	calpastatin	CAST	the negative ion mode
WG00682	neg.2370	-0.903625	0.0246847	pyran-4-carboxylic acid	beta-site APP-cleaving enzyme 2 (memapsin 1) [EC:3.4.23.45]	BACE2	the negative ion mode
WG10465	neg.1476	-0.903625	0.0251709	oxy-4H-pyran-3-carboxylic acid	leucine-rich repeat-containing protein 16	LRRC16, CARMIL	the negative ion mode
WG00939	neg.90	-0.903627	0.0249136	Glucose-6-phosphate	catenin (cadherin-associated protein), delta 1	CTNND1	the negative ion mode
WG05491	neg.2400	-0.903627	0.0250002	Phosphatidylserine 16:0-20:4	ribosomal protein S6 kinase alpha-1/2/3/6 [EC:2.7.11.1]	RPS6KA	the negative ion mode
WG12112	neg.643	-0.903627	0.0255472	Rhizocarpic acid	prostaglandin reductase 1 [EC:1.3.1.74 1.3.1.48]	PTGR1, LTB4DH	the negative ion mode
WG10465	neg.2400	-0.903629	0.0254063	Phosphatidylserine 16:0-20:4	leucine-rich repeat-containing protein 16	LRRC16, CARMIL	the negative ion mode
WG28460	neg.2370	-0.903634	0.0258304	pyran-4-carboxylic acid	afadin	AF6, MLLT4	the negative ion mode
WG04754	neg.2370	-0.90364	0.025998	pyran-4-carboxylic acid	exosome complex component RRP41	RRP41, EXOSC4, SKI6	the negative ion mode
WG13809	neg.643	-0.903642	0.0251445	Rhizocarpic acid	arfaptin	ARFIP	the negative ion mode
WG10465	neg.2370	-0.903648	0.0258024	pyran-4-carboxylic acid	leucine-rich repeat-containing protein 16	LRRC16, CARMIL	the negative ion mode
WG22530	neg.2400	-0.903653	0.0254452	Phosphatidylserine 16:0-20:4	1-phosphatidylinositol-5-phosphate 4-kinase [EC:2.7.1.149]	PIP4K2	the negative ion mode
WG27626	neg.2400	-0.903659	0.0246576	Phosphatidylserine 16:0-20:4	cadherin 1, type 1, E-cadherin	CDH1, CDHE, CD324	the negative ion mode
WG31775	neg.2370	-0.903661	0.0245532	pyran-4-carboxylic acid	dihydropteridine reductase [EC:1.5.1.34]	QDPR	the negative ion mode
WG23096	neg.2400	-0.903665	0.0253527	Phosphatidylserine 16:0-20:4	ATP-dependent RNA helicase [EC:3.6.4.13]	EIF4A3, FAL1	the negative ion mode
WG04754	neg.1476	-0.903667	0.0248752	oxy-4H-pyran-3-carboxylic acid	exosome complex component RRP41	RRP41, EXOSC4, SKI6	the negative ion mode
WG06455	neg.643	-0.903667	0.0254879	Rhizocarpic acid	5'-3' exoribonuclease 2 [EC:3.1.13.-]	XRN2, RAT1	the negative ion mode
WG10532	neg.1210	-0.903667	0.0249291	Phosphatidylcholine lyso 19:0	collagen type IV alpha	COL4A	the negative ion mode
WG16241	neg.1476	-0.903667	0.0244223	oxy-4H-pyran-3-carboxylic acid	peptide chain release factor subunit 1	ETF1, ERF1	the negative ion mode
WG14779	neg.2400	-0.903672	0.0253001	Phosphatidylserine 16:0-20:4	DNA-directed RNA polymerases I, II, and III subunit RPABC1	RPABC1, RPB5, POLR2E	the negative ion mode
WG12080	neg.1476	-0.903678	0.0253089	oxy-4H-pyran-3-carboxylic acid	oxidoreductase [EC:1.1.1.-]	HTATIP2	the negative ion mode
WG32196	neg.643	-0.90368	0.0248553	Rhizocarpic acid	translation initiation factor 4G	EIF4G	the negative ion mode
WG23434	neg.1210	-0.903684	0.0246864	Phosphatidylcholine lyso 19:0	acetyl-CoA acyltransferase 1 [EC:2.3.1.16]	ACAA1	the negative ion mode
WG22684	neg.643	-0.903686	0.0253166	Rhizocarpic acid	p38 MAP kinase [EC:2.7.11.24]	P38	the negative ion mode
WG28460	neg.643	-0.903686	0.0254536	Rhizocarpic acid	afadin	AF6, MLLT4	the negative ion mode
WG18077	neg.1476	-0.903688	0.024822	oxy-4H-pyran-3-carboxylic acid	collagen type IV alpha	COL4A	the negative ion mode
WG24301	neg.643	-0.903695	0.0256242	Rhizocarpic acid	Rho GTPase-activating protein 17	ARHGAP17, RICH1	the negative ion mode
WG28849	neg.2370	-0.903695	0.0252182	pyran-4-carboxylic acid	laminin, gamma 2	LAMC2	the negative ion mode
WG12080	neg.1210	-0.903701	0.0255756	Phosphatidylcholine lyso 19:0	oxidoreductase [EC:1.1.1.-]	HTATIP2	the negative ion mode
WG00939	neg.2492	-0.903704	0.0251591	propanoic acid	catenin (cadherin-associated protein), delta 1	CTNND1	the negative ion mode
WG29180	neg.2370	-0.903707	0.025059	pyran-4-carboxylic acid	ADP-ribosylation factor GTPase-activating protein 2/3	ARFGAP2_3	the negative ion mode
WG29171	neg.2400	-0.903711	0.0257551	Phosphatidylserine 16:0-20:4	coiled-coil and C2 domain-containing protein 1	CC2D1	the negative ion mode
WG26624	neg.1476	-0.903714	0.0247359	oxy-4H-pyran-3-carboxylic acid	guanine nucleotide-binding protein G(I)/G(S)/G(O) subunit gamma-12	GNG12	the negative ion mode
WG15452	neg.2492	-0.903725	0.0245333	propanoic acid	filamin	FLNA	the negative ion mode
WG29180	neg.1210	-0.903728	0.0254834	Phosphatidylcholine lyso 19:0	ADP-ribosylation factor GTPase-activating protein 2/3	ARFGAP2_3	the negative ion mode
WG04754	neg.90	-0.90373	0.0253593	Glucose-6-phosphate	exosome complex component RRP41	RRP41, EXOSC4, SKI6	the negative ion mode
WG24540	neg.2370	-0.90373	0.0251424	pyran-4-carboxylic acid	AP-2 complex subunit beta-1	AP2B1	the negative ion mode
WG04027	neg.2400	-0.903732	0.0254383	Phosphatidylserine 16:0-20:4	serine/threonine-protein phosphatase PP1 catalytic subunit [EC:3.1.3.16]	PPP1C	the negative ion mode
WG16289	neg.1476	-0.903745	0.0250598	oxy-4H-pyran-3-carboxylic acid	catenin alpha	CTNNA	the negative ion mode
WG27626	neg.2370	-0.903745	0.0248714	pyran-4-carboxylic acid	cadherin 1, type 1, E-cadherin	CDH1, CDHE, CD324	the negative ion mode
WG22684	neg.2370	-0.903747	0.0256638	pyran-4-carboxylic acid	p38 MAP kinase [EC:2.7.11.24]	P38	the negative ion mode
WG29628	neg.643	-0.903753	0.025864	Rhizocarpic acid	exportin-1	XPO1, CRM1	the negative ion mode
WG13084	neg.2400	-0.903762	0.0247514	Phosphatidylserine 16:0-20:4	spectrin beta	SPTB	the negative ion mode
WG05491	neg.643	-0.903764	0.025077	Rhizocarpic acid	ribosomal protein S6 kinase alpha-1/2/3/6 [EC:2.7.11.1]	RPS6KA	the negative ion mode
WG10941	neg.643	-0.903764	0.0260481	Rhizocarpic acid	calpastatin	CAST	the negative ion mode
WG14779	neg.90	-0.903764	0.0245552	Glucose-6-phosphate	DNA-directed RNA polymerases I, II, and III subunit RPABC1	RPABC1, RPB5, POLR2E	the negative ion mode
WG05537	neg.643	-0.903766	0.0249405	Rhizocarpic acid	WAS protein family, member 2	WASF2	the negative ion mode
WG01089	neg.1476	-0.903777	0.0240403	oxy-4H-pyran-3-carboxylic acid	aldehyde oxidase [EC:1.2.3.1]	AOX	the negative ion mode
WG23096	neg.1476	-0.903785	0.0250673	oxy-4H-pyran-3-carboxylic acid	ATP-dependent RNA helicase [EC:3.6.4.13]	EIF4A3, FAL1	the negative ion mode
WG10828	neg.2370	-0.903796	0.0261183	pyran-4-carboxylic acid	casein kinase 1, alpha [EC:2.7.11.1]	CSNK1A	the negative ion mode
WG16241	neg.2370	-0.903796	0.0250479	pyran-4-carboxylic acid	peptide chain release factor subunit 1	ETF1, ERF1	the negative ion mode
WG04754	neg.643	-0.903812	0.0255964	Rhizocarpic acid	exosome complex component RRP41	RRP41, EXOSC4, SKI6	the negative ion mode
WG27562	neg.2492	-0.903816	0.0250237	propanoic acid	ribonuclease H2 subunit A [EC:3.1.26.4]	RNASEH2A	the negative ion mode
WG10532	neg.2400	-0.903829	0.0247864	Phosphatidylserine 16:0-20:4	collagen type IV alpha	COL4A	the negative ion mode
WG20629	neg.2492	-0.90383	0.0240923	propanoic acid	coatomer subunit beta'	COPB2, SEC27	the negative ion mode
WG17647	neg.1210	-0.903833	0.0255067	Phosphatidylcholine lyso 19:0	heterogeneous nuclear ribonucleoprotein U-like protein 1	HNRNPUL1, E1BAP5	the negative ion mode
WG04242	neg.90	-0.903842	0.0240467	Glucose-6-phosphate	AP-1 complex subunit mu	AP1M	the negative ion mode
WG27404	neg.643	-0.903842	0.0248873	Rhizocarpic acid	alkaline phosphatase [EC:3.1.3.1]	E3.1.3.1, phoA, phoB	the negative ion mode
WG01089	neg.2492	-0.903843	0.0251607	propanoic acid	aldehyde oxidase [EC:1.2.3.1]	AOX	the negative ion mode
WG15452	neg.1476	-0.903848	0.0239746	oxy-4H-pyran-3-carboxylic acid	filamin	FLNA	the negative ion mode
WG29180	neg.2400	-0.903848	0.0251354	Phosphatidylserine 16:0-20:4	ADP-ribosylation factor GTPase-activating protein 2/3	ARFGAP2_3	the negative ion mode
WG03151	neg.643	-0.903852	0.025613	Rhizocarpic acid	protein transport protein SEC24	SEC24	the negative ion mode
WG32726	neg.643	-0.903854	0.0256823	Rhizocarpic acid	SWI/SNF-related matrix-associated actin-dependent regulator of chromatin subfamily A member 5 [EC:5.6.2.-]	SMARCA5, SNF2H, ISWI	the negative ion mode
WG08964	neg.2492	-0.90386	0.0247322	propanoic acid	microsomal epoxide hydrolase [EC:3.3.2.9]	EPHX1	the negative ion mode
WG00682	neg.643	-0.903869	0.0252554	Rhizocarpic acid	beta-site APP-cleaving enzyme 2 (memapsin 1) [EC:3.4.23.45]	BACE2	the negative ion mode
WG11356	neg.643	-0.903869	0.0245574	Rhizocarpic acid	desmocollin 2	DSC2	the negative ion mode
WG08964	neg.2400	-0.903871	0.0257827	Phosphatidylserine 16:0-20:4	microsomal epoxide hydrolase [EC:3.3.2.9]	EPHX1	the negative ion mode
WG23096	neg.2492	-0.903872	0.0247682	propanoic acid	ATP-dependent RNA helicase [EC:3.6.4.13]	EIF4A3, FAL1	the negative ion mode
WG00041	neg.643	-0.903875	0.0244586	Rhizocarpic acid	E3 ubiquitin-protein ligase NEDD4-like [EC:2.3.2.26]	NEDD4L	the negative ion mode
WG19793	neg.1476	-0.903875	0.0248927	oxy-4H-pyran-3-carboxylic acid	TBCC domain-containing protein 1	TBCCD1	the negative ion mode
WG00041	neg.2370	-0.903878	0.0247271	pyran-4-carboxylic acid	E3 ubiquitin-protein ligase NEDD4-like [EC:2.3.2.26]	NEDD4L	the negative ion mode
WG21998	neg.90	-0.903882	0.0241481	Glucose-6-phosphate	alkaline phosphatase [EC:3.1.3.1]	E3.1.3.1, phoA, phoB	the negative ion mode
WG05977	neg.2492	-0.903885	0.0238209	propanoic acid	protein scribble	SCRIB	the negative ion mode
WG04027	neg.90	-0.903886	0.025487	Glucose-6-phosphate	serine/threonine-protein phosphatase PP1 catalytic subunit [EC:3.1.3.16]	PPP1C	the negative ion mode
WG05977	neg.643	-0.903894	0.0251319	Rhizocarpic acid	protein scribble	SCRIB	the negative ion mode
WG31775	neg.1476	-0.903899	0.024529	oxy-4H-pyran-3-carboxylic acid	dihydropteridine reductase [EC:1.5.1.34]	QDPR	the negative ion mode
WG15452	neg.1210	-0.903901	0.0246975	Phosphatidylcholine lyso 19:0	filamin	FLNA	the negative ion mode
WG04754	neg.1210	-0.903907	0.0255582	Phosphatidylcholine lyso 19:0	exosome complex component RRP41	RRP41, EXOSC4, SKI6	the negative ion mode
WG27562	neg.2370	-0.903909	0.0252643	pyran-4-carboxylic acid	ribonuclease H2 subunit A [EC:3.1.26.4]	RNASEH2A	the negative ion mode
WG05491	neg.1476	-0.903915	0.0253991	oxy-4H-pyran-3-carboxylic acid	ribosomal protein S6 kinase alpha-1/2/3/6 [EC:2.7.11.1]	RPS6KA	the negative ion mode
WG26624	neg.1210	-0.903915	0.0252721	Phosphatidylcholine lyso 19:0	guanine nucleotide-binding protein G(I)/G(S)/G(O) subunit gamma-12	GNG12	the negative ion mode
WG04119	neg.643	-0.903926	0.025686	Rhizocarpic acid	myosin I	MYO1	the negative ion mode
WG01089	neg.90	-0.903928	0.0244399	Glucose-6-phosphate	aldehyde oxidase [EC:1.2.3.1]	AOX	the negative ion mode
WG30512	neg.1210	-0.903928	0.0252691	Phosphatidylcholine lyso 19:0	F-actin monooxygenase [EC:1.14.13.225]	MICAL	the negative ion mode
WG32196	neg.90	-0.90393	0.0234002	Glucose-6-phosphate	translation initiation factor 4G	EIF4G	the negative ion mode
WG16241	neg.643	-0.903934	0.0249916	Rhizocarpic acid	peptide chain release factor subunit 1	ETF1, ERF1	the negative ion mode
WG05491	neg.2492	-0.90394	0.0248657	propanoic acid	ribosomal protein S6 kinase alpha-1/2/3/6 [EC:2.7.11.1]	RPS6KA	the negative ion mode
WG27567	neg.90	-0.903941	0.0249879	Glucose-6-phosphate	mediator of RNA polymerase II transcription subunit 12	MED12	the negative ion mode
WG31775	neg.2492	-0.903942	0.0252391	propanoic acid	dihydropteridine reductase [EC:1.5.1.34]	QDPR	the negative ion mode
WG28460	neg.2492	-0.903946	0.0245182	propanoic acid	afadin	AF6, MLLT4	the negative ion mode
WG00041	neg.2400	-0.903947	0.0244383	Phosphatidylserine 16:0-20:4	E3 ubiquitin-protein ligase NEDD4-like [EC:2.3.2.26]	NEDD4L	the negative ion mode
WG03991	neg.643	-0.903949	0.0247589	Rhizocarpic acid	4a-hydroxytetrahydrobiopterin dehydratase [EC:4.2.1.96]	PCBD, phhB	the negative ion mode
WG08958	neg.2492	-0.903952	0.02486	propanoic acid	sorting nexin-1/2	SNX1_2	the negative ion mode
WG04119	neg.2400	-0.903955	0.0253908	Phosphatidylserine 16:0-20:4	myosin I	MYO1	the negative ion mode
WG10237	neg.1210	-0.903957	0.0239884	Phosphatidylcholine lyso 19:0	catenin alpha	CTNNA	the negative ion mode
WG15452	neg.643	-0.903957	0.0245198	Rhizocarpic acid	filamin	FLNA	the negative ion mode
WG07344	neg.2400	-0.903964	0.0258048	Phosphatidylserine 16:0-20:4	dehydrogenase/reductase SDR family member 12 [EC:1.1.-.-]	DHRS12	the negative ion mode
WG10941	neg.2370	-0.903964	0.0254693	pyran-4-carboxylic acid	calpastatin	CAST	the negative ion mode
WG06455	neg.2370	-0.90397	0.0260331	pyran-4-carboxylic acid	5'-3' exoribonuclease 2 [EC:3.1.13.-]	XRN2, RAT1	the negative ion mode
WG05977	neg.2370	-0.903972	0.0258099	pyran-4-carboxylic acid	protein scribble	SCRIB	the negative ion mode
WG07344	neg.90	-0.903981	0.025241	Glucose-6-phosphate	dehydrogenase/reductase SDR family member 12 [EC:1.1.-.-]	DHRS12	the negative ion mode
WG32726	neg.2370	-0.903983	0.0253138	pyran-4-carboxylic acid	SWI/SNF-related matrix-associated actin-dependent regulator of chromatin subfamily A member 5 [EC:5.6.2.-]	SMARCA5, SNF2H, ISWI	the negative ion mode
WG10828	neg.90	-0.903987	0.0253942	Glucose-6-phosphate	casein kinase 1, alpha [EC:2.7.11.1]	CSNK1A	the negative ion mode
WG22530	neg.90	-0.903989	0.0250512	Glucose-6-phosphate	1-phosphatidylinositol-5-phosphate 4-kinase [EC:2.7.1.149]	PIP4K2	the negative ion mode
WG03656	neg.643	-0.903995	0.0259464	Rhizocarpic acid	coiled-coil domain-containing protein 90B, mitochondrial isoform X1	CCDC90B	the negative ion mode
WG12980	neg.90	-0.903995	0.0249784	Glucose-6-phosphate	mitogen-activated protein kinase 1/3 [EC:2.7.11.24]	ERK, MAPK1_3	the negative ion mode
WG13084	neg.90	-0.903995	0.0253884	Glucose-6-phosphate	spectrin beta	SPTB	the negative ion mode
WG13809	neg.2370	-0.903995	0.0249423	pyran-4-carboxylic acid	arfaptin	ARFIP	the negative ion mode
WG03656	neg.2492	-0.903996	0.0242433	propanoic acid	coiled-coil domain-containing protein 90B, mitochondrial isoform X1	CCDC90B	the negative ion mode
WG26624	neg.2400	-0.903999	0.0262746	Phosphatidylserine 16:0-20:4	guanine nucleotide-binding protein G(I)/G(S)/G(O) subunit gamma-12	GNG12	the negative ion mode
WG22530	neg.1476	-0.904004	0.0246419	oxy-4H-pyran-3-carboxylic acid	1-phosphatidylinositol-5-phosphate 4-kinase [EC:2.7.1.149]	PIP4K2	the negative ion mode
WG26624	neg.643	-0.904004	0.0250385	Rhizocarpic acid	guanine nucleotide-binding protein G(I)/G(S)/G(O) subunit gamma-12	GNG12	the negative ion mode
WG28460	neg.90	-0.904008	0.0236171	Glucose-6-phosphate	afadin	AF6, MLLT4	the negative ion mode
WG30512	neg.2400	-0.904008	0.0255682	Phosphatidylserine 16:0-20:4	F-actin monooxygenase [EC:1.14.13.225]	MICAL	the negative ion mode
WG10941	neg.2400	-0.904014	0.026479	Phosphatidylserine 16:0-20:4	calpastatin	CAST	the negative ion mode
WG08460	neg.1210	-0.904016	0.0247069	Phosphatidylcholine lyso 19:0	coatomer subunit epsilon	COPE	the negative ion mode
WG08460	neg.2370	-0.904018	0.0254053	pyran-4-carboxylic acid	coatomer subunit epsilon	COPE	the negative ion mode
WG08964	neg.90	-0.904018	0.02542	Glucose-6-phosphate	microsomal epoxide hydrolase [EC:3.3.2.9]	EPHX1	the negative ion mode
WG20629	neg.1476	-0.90402	0.0245461	oxy-4H-pyran-3-carboxylic acid	coatomer subunit beta'	COPB2, SEC27	the negative ion mode
WG27562	neg.90	-0.904023	0.0259129	Glucose-6-phosphate	ribonuclease H2 subunit A [EC:3.1.26.4]	RNASEH2A	the negative ion mode
WG32196	neg.2492	-0.904024	0.0240423	propanoic acid	translation initiation factor 4G	EIF4G	the negative ion mode
WG27404	neg.90	-0.904025	0.0242394	Glucose-6-phosphate	alkaline phosphatase [EC:3.1.3.1]	E3.1.3.1, phoA, phoB	the negative ion mode
WG17647	neg.90	-0.904029	0.025361	Glucose-6-phosphate	heterogeneous nuclear ribonucleoprotein U-like protein 1	HNRNPUL1, E1BAP5	the negative ion mode
WG19793	neg.2492	-0.904032	0.0239133	propanoic acid	TBCC domain-containing protein 1	TBCCD1	the negative ion mode
WG21998	neg.2370	-0.904035	0.0243932	pyran-4-carboxylic acid	alkaline phosphatase [EC:3.1.3.1]	E3.1.3.1, phoA, phoB	the negative ion mode
WG28598	neg.1210	-0.904035	0.0248004	Phosphatidylcholine lyso 19:0	septin 3/9/12	SEPT3_9_12	the negative ion mode
WG28598	neg.1476	-0.904044	0.0250358	oxy-4H-pyran-3-carboxylic acid	septin 3/9/12	SEPT3_9_12	the negative ion mode
WG22530	neg.2370	-0.904046	0.0254683	pyran-4-carboxylic acid	1-phosphatidylinositol-5-phosphate 4-kinase [EC:2.7.1.149]	PIP4K2	the negative ion mode
WG23783	neg.2400	-0.90405	0.0254631	Phosphatidylserine 16:0-20:4	lysophosphatidate acyltransferase [EC:2.3.1.51]	AGPAT1_2	the negative ion mode
WG09652	neg.2492	-0.904051	0.0243034	propanoic acid	cell cycle arrest protein BUB3	BUB3	the negative ion mode
WG13397	neg.1210	-0.904067	0.0251554	Phosphatidylcholine lyso 19:0	mitochondrial-processing peptidase subunit beta [EC:3.4.24.64]	PMPCB, MAS1	the negative ion mode
WG24087	neg.1476	-0.904067	0.0246164	oxy-4H-pyran-3-carboxylic acid	collagen type XIV alpha	COL14A	the negative ion mode
WG16289	neg.1210	-0.904071	0.0245753	Phosphatidylcholine lyso 19:0	catenin alpha	CTNNA	the negative ion mode
WG19793	neg.90	-0.904073	0.0244581	Glucose-6-phosphate	TBCC domain-containing protein 1	TBCCD1	the negative ion mode
WG31775	neg.643	-0.904079	0.0254569	Rhizocarpic acid	dihydropteridine reductase [EC:1.5.1.34]	QDPR	the negative ion mode
WG11856	neg.2370	-0.904081	0.0254549	pyran-4-carboxylic acid	sorting nexin-1/2	SNX1_2	the negative ion mode
WG29628	neg.2492	-0.904083	0.02508	propanoic acid	exportin-1	XPO1, CRM1	the negative ion mode
WG03957	neg.643	-0.904084	0.0254373	Rhizocarpic acid	pumilio RNA-binding family	PUM	the negative ion mode
WG12112	neg.2492	-0.904089	0.0253977	propanoic acid	prostaglandin reductase 1 [EC:1.3.1.74 1.3.1.48]	PTGR1, LTB4DH	the negative ion mode
WG13084	neg.2370	-0.90409	0.0258792	pyran-4-carboxylic acid	spectrin beta	SPTB	the negative ion mode
WG24540	neg.2400	-0.904092	0.0245938	Phosphatidylserine 16:0-20:4	AP-2 complex subunit beta-1	AP2B1	the negative ion mode
WG28849	neg.643	-0.904098	0.0248756	Rhizocarpic acid	laminin, gamma 2	LAMC2	the negative ion mode
WG00682	neg.2400	-0.904102	0.0250575	Phosphatidylserine 16:0-20:4	beta-site APP-cleaving enzyme 2 (memapsin 1) [EC:3.4.23.45]	BACE2	the negative ion mode
WG27404	neg.2370	-0.904105	0.0252761	pyran-4-carboxylic acid	alkaline phosphatase [EC:3.1.3.1]	E3.1.3.1, phoA, phoB	the negative ion mode
WG13084	neg.2492	-0.904112	0.0247898	propanoic acid	spectrin beta	SPTB	the negative ion mode
WG04242	neg.2492	-0.904114	0.0250367	propanoic acid	AP-1 complex subunit mu	AP1M	the negative ion mode
WG06455	neg.2492	-0.904114	0.0243326	propanoic acid	5'-3' exoribonuclease 2 [EC:3.1.13.-]	XRN2, RAT1	the negative ion mode
WG08460	neg.90	-0.904115	0.0249348	Glucose-6-phosphate	coatomer subunit epsilon	COPE	the negative ion mode
WG12980	neg.2400	-0.904117	0.0248539	Phosphatidylserine 16:0-20:4	mitogen-activated protein kinase 1/3 [EC:2.7.11.24]	ERK, MAPK1_3	the negative ion mode
WG13739	neg.2370	-0.904117	0.0247411	pyran-4-carboxylic acid	protein POF1B, partial	POF1B	the negative ion mode
WG06652	neg.2370	-0.904124	0.0262355	pyran-4-carboxylic acid	exocyst complex component 4	EXOC4, SEC8	the negative ion mode
WG05977	neg.2400	-0.904126	0.0246707	Phosphatidylserine 16:0-20:4	protein scribble	SCRIB	the negative ion mode
WG22530	neg.1210	-0.904128	0.0248655	Phosphatidylcholine lyso 19:0	1-phosphatidylinositol-5-phosphate 4-kinase [EC:2.7.1.149]	PIP4K2	the negative ion mode
WG31424	neg.643	-0.904128	0.025152	Rhizocarpic acid	metastasis-associated protein MTA	MTA	the negative ion mode
WG13254	neg.643	-0.904132	0.0249228	Rhizocarpic acid	myosin VI	MYO6	the negative ion mode
WG04027	neg.643	-0.904134	0.0251713	Rhizocarpic acid	serine/threonine-protein phosphatase PP1 catalytic subunit [EC:3.1.3.16]	PPP1C	the negative ion mode
WG20629	neg.643	-0.904134	0.0266597	Rhizocarpic acid	coatomer subunit beta'	COPB2, SEC27	the negative ion mode
WG29171	neg.90	-0.904134	0.0254296	Glucose-6-phosphate	coiled-coil and C2 domain-containing protein 1	CC2D1	the negative ion mode
WG20629	neg.90	-0.904136	0.0241139	Glucose-6-phosphate	coatomer subunit beta'	COPB2, SEC27	the negative ion mode
WG31424	neg.2400	-0.904136	0.0258159	Phosphatidylserine 16:0-20:4	metastasis-associated protein MTA	MTA	the negative ion mode
WG32196	neg.2370	-0.904136	0.025251	pyran-4-carboxylic acid	translation initiation factor 4G	EIF4G	the negative ion mode
WG31424	neg.2370	-0.904138	0.0262983	pyran-4-carboxylic acid	metastasis-associated protein MTA	MTA	the negative ion mode
WG13155	neg.1476	-0.90414	0.0238678	oxy-4H-pyran-3-carboxylic acid	ribonuclease H2 subunit C	RNASEH2C	the negative ion mode
WG08460	neg.2400	-0.904142	0.0254604	Phosphatidylserine 16:0-20:4	coatomer subunit epsilon	COPE	the negative ion mode
WG04242	neg.2400	-0.904145	0.025239	Phosphatidylserine 16:0-20:4	AP-1 complex subunit mu	AP1M	the negative ion mode
WG09652	neg.2370	-0.904145	0.0259285	pyran-4-carboxylic acid	cell cycle arrest protein BUB3	BUB3	the negative ion mode
WG28460	neg.2400	-0.904147	0.0246221	Phosphatidylserine 16:0-20:4	afadin	AF6, MLLT4	the negative ion mode
WG28688	neg.2400	-0.904147	0.0244891	Phosphatidylserine 16:0-20:4	tumor protein p63-regulated gene 1 protein	TPRG1	the negative ion mode
WG24301	neg.2492	-0.904156	0.0242173	propanoic acid	Rho GTPase-activating protein 17	ARHGAP17, RICH1	the negative ion mode
WG32196	neg.2400	-0.904161	0.0243767	Phosphatidylserine 16:0-20:4	translation initiation factor 4G	EIF4G	the negative ion mode
WG16617	neg.643	-0.904163	0.0254787	Rhizocarpic acid	zinc finger RNA-binding protein	ZFR	the negative ion mode
WG19793	neg.2400	-0.904163	0.0259852	Phosphatidylserine 16:0-20:4	TBCC domain-containing protein 1	TBCCD1	the negative ion mode
WG28849	neg.2400	-0.904166	0.0252226	Phosphatidylserine 16:0-20:4	laminin, gamma 2	LAMC2	the negative ion mode
WG13397	neg.2492	-0.904167	0.0243126	propanoic acid	mitochondrial-processing peptidase subunit beta [EC:3.4.24.64]	PMPCB, MAS1	the negative ion mode
WG06455	neg.2400	-0.90417	0.0257716	Phosphatidylserine 16:0-20:4	5'-3' exoribonuclease 2 [EC:3.1.13.-]	XRN2, RAT1	the negative ion mode
WG03151	neg.2492	-0.904173	0.0247049	propanoic acid	protein transport protein SEC24	SEC24	the negative ion mode
WG27626	neg.90	-0.904176	0.0243055	Glucose-6-phosphate	cadherin 1, type 1, E-cadherin	CDH1, CDHE, CD324	the negative ion mode
WG14779	neg.2492	-0.904179	0.0246084	propanoic acid	DNA-directed RNA polymerases I, II, and III subunit RPABC1	RPABC1, RPB5, POLR2E	the negative ion mode
WG03151	neg.2400	-0.904193	0.0268106	Phosphatidylserine 16:0-20:4	protein transport protein SEC24	SEC24	the negative ion mode
WG13155	neg.2400	-0.904197	0.0249489	Phosphatidylserine 16:0-20:4	ribonuclease H2 subunit C	RNASEH2C	the negative ion mode
WG23096	neg.1210	-0.904197	0.0249152	Phosphatidylcholine lyso 19:0	ATP-dependent RNA helicase [EC:3.6.4.13]	EIF4A3, FAL1	the negative ion mode
WG11856	neg.1476	-0.904201	0.0251156	oxy-4H-pyran-3-carboxylic acid	sorting nexin-1/2	SNX1_2	the negative ion mode
WG29171	neg.1210	-0.904203	0.0252659	Phosphatidylcholine lyso 19:0	coiled-coil and C2 domain-containing protein 1	CC2D1	the negative ion mode
WG04242	neg.1476	-0.904208	0.0247926	oxy-4H-pyran-3-carboxylic acid	AP-1 complex subunit mu	AP1M	the negative ion mode
WG24087	neg.2400	-0.904208	0.025681	Phosphatidylserine 16:0-20:4	collagen type XIV alpha	COL14A	the negative ion mode
WG08958	neg.2400	-0.904214	0.0249115	Phosphatidylserine 16:0-20:4	sorting nexin-1/2	SNX1_2	the negative ion mode
WG05145	neg.1210	-0.904216	0.0252821	Phosphatidylcholine lyso 19:0	phosphoglucomutase / phosphopentomutase [EC:5.4.2.2 5.4.2.7]	PGM2	the negative ion mode
WG28598	neg.2370	-0.904222	0.0254656	pyran-4-carboxylic acid	septin 3/9/12	SEPT3_9_12	the negative ion mode
WG06652	neg.2400	-0.904233	0.0248251	Phosphatidylserine 16:0-20:4	exocyst complex component 4	EXOC4, SEC8	the negative ion mode
WG06652	neg.643	-0.904237	0.0248756	Rhizocarpic acid	exocyst complex component 4	EXOC4, SEC8	the negative ion mode
WG24540	neg.90	-0.904239	0.0238582	Glucose-6-phosphate	AP-2 complex subunit beta-1	AP2B1	the negative ion mode
WG19793	neg.643	-0.904241	0.0266815	Rhizocarpic acid	TBCC domain-containing protein 1	TBCCD1	the negative ion mode
WG12175	neg.643	-0.904243	0.0258316	Rhizocarpic acid	disabled homolog 2	DAB2	the negative ion mode
WG18077	neg.2400	-0.904254	0.0247792	Phosphatidylserine 16:0-20:4	collagen type IV alpha	COL4A	the negative ion mode
WG10237	neg.1476	-0.904258	0.0250628	oxy-4H-pyran-3-carboxylic acid	catenin alpha	CTNNA	the negative ion mode
WG29180	neg.643	-0.90426	0.025362	Rhizocarpic acid	ADP-ribosylation factor GTPase-activating protein 2/3	ARFGAP2_3	the negative ion mode
WG03957	neg.2400	-0.904264	0.0246539	Phosphatidylserine 16:0-20:4	pumilio RNA-binding family	PUM	the negative ion mode
WG27567	neg.643	-0.904264	0.024754	Rhizocarpic acid	mediator of RNA polymerase II transcription subunit 12	MED12	the negative ion mode
WG31424	neg.90	-0.904266	0.024987	Glucose-6-phosphate	metastasis-associated protein MTA	MTA	the negative ion mode
WG23633	neg.2400	-0.904273	0.0254987	Phosphatidylserine 16:0-20:4	mitochondrial carrier	MTCH	the negative ion mode
WG20629	neg.2400	-0.904277	0.0257404	Phosphatidylserine 16:0-20:4	coatomer subunit beta'	COPB2, SEC27	the negative ion mode
WG07344	neg.2370	-0.904283	0.0261053	pyran-4-carboxylic acid	dehydrogenase/reductase SDR family member 12 [EC:1.1.-.-]	DHRS12	the negative ion mode
WG05145	neg.2492	-0.904284	0.0249888	propanoic acid	phosphoglucomutase / phosphopentomutase [EC:5.4.2.2 5.4.2.7]	PGM2	the negative ion mode
WG20978	neg.2370	-0.904298	0.0251193	pyran-4-carboxylic acid	F-box protein 20	LMO7, FBXO20	the negative ion mode
WG28598	neg.90	-0.904298	0.0247252	Glucose-6-phosphate	septin 3/9/12	SEPT3_9_12	the negative ion mode
WG24087	neg.1210	-0.9043	0.0252118	Phosphatidylcholine lyso 19:0	collagen type XIV alpha	COL14A	the negative ion mode
WG03656	neg.2400	-0.904302	0.0250356	Phosphatidylserine 16:0-20:4	coiled-coil domain-containing protein 90B, mitochondrial isoform X1	CCDC90B	the negative ion mode
WG04119	neg.90	-0.904302	0.0249827	Glucose-6-phosphate	myosin I	MYO1	the negative ion mode
WG12175	neg.1476	-0.904302	0.0250285	oxy-4H-pyran-3-carboxylic acid	disabled homolog 2	DAB2	the negative ion mode
WG29628	neg.1210	-0.904302	0.0245191	Phosphatidylcholine lyso 19:0	exportin-1	XPO1, CRM1	the negative ion mode
WG32196	neg.1210	-0.904302	0.0244571	Phosphatidylcholine lyso 19:0	translation initiation factor 4G	EIF4G	the negative ion mode
WG04027	neg.1210	-0.904309	0.0252582	Phosphatidylcholine lyso 19:0	serine/threonine-protein phosphatase PP1 catalytic subunit [EC:3.1.3.16]	PPP1C	the negative ion mode
WG24540	neg.2492	-0.904314	0.0245636	propanoic acid	AP-2 complex subunit beta-1	AP2B1	the negative ion mode
WG04027	neg.2370	-0.904315	0.0255343	pyran-4-carboxylic acid	serine/threonine-protein phosphatase PP1 catalytic subunit [EC:3.1.3.16]	PPP1C	the negative ion mode
WG19588	neg.643	-0.904317	0.0258762	Rhizocarpic acid	laminin, alpha 3/5	LAMA3_5	the negative ion mode
WG16358	neg.1210	-0.904323	0.0245548	Phosphatidylcholine lyso 19:0	kelch-like protein 16 (gigaxonin)	KLHL16, GAN	the negative ion mode
WG05545	neg.2492	-0.904328	0.0247441	propanoic acid	Prp8 binding protein	SNRNP40, PRP8BP	the negative ion mode
WG08958	neg.90	-0.90433	0.0253965	Glucose-6-phosphate	sorting nexin-1/2	SNX1_2	the negative ion mode
WG10532	neg.643	-0.904332	0.0252427	Rhizocarpic acid	collagen type IV alpha	COL4A	the negative ion mode
WG12980	neg.1476	-0.90434	0.0253615	oxy-4H-pyran-3-carboxylic acid	mitogen-activated protein kinase 1/3 [EC:2.7.11.24]	ERK, MAPK1_3	the negative ion mode
WG29171	neg.643	-0.90434	0.0253369	Rhizocarpic acid	coiled-coil and C2 domain-containing protein 1	CC2D1	the negative ion mode
WG05145	neg.643	-0.904344	0.0254909	Rhizocarpic acid	phosphoglucomutase / phosphopentomutase [EC:5.4.2.2 5.4.2.7]	PGM2	the negative ion mode
WG27562	neg.1210	-0.904344	0.0249731	Phosphatidylcholine lyso 19:0	ribonuclease H2 subunit A [EC:3.1.26.4]	RNASEH2A	the negative ion mode
WG27626	neg.1476	-0.904344	0.0247896	oxy-4H-pyran-3-carboxylic acid	cadherin 1, type 1, E-cadherin	CDH1, CDHE, CD324	the negative ion mode
WG12080	neg.2492	-0.90435	0.0248797	propanoic acid	oxidoreductase [EC:1.1.1.-]	HTATIP2	the negative ion mode
WG18077	neg.90	-0.904355	0.0245189	Glucose-6-phosphate	collagen type IV alpha	COL4A	the negative ion mode
WG03656	neg.90	-0.904357	0.0236936	Glucose-6-phosphate	coiled-coil domain-containing protein 90B, mitochondrial isoform X1	CCDC90B	the negative ion mode
WG24087	neg.2370	-0.904359	0.0248754	pyran-4-carboxylic acid	collagen type XIV alpha	COL14A	the negative ion mode
WG24087	neg.90	-0.904361	0.025245	Glucose-6-phosphate	collagen type XIV alpha	COL14A	the negative ion mode
WG20978	neg.643	-0.904363	0.0251952	Rhizocarpic acid	F-box protein 20	LMO7, FBXO20	the negative ion mode
WG08460	neg.1476	-0.904365	0.0249611	oxy-4H-pyran-3-carboxylic acid	coatomer subunit epsilon	COPE	the negative ion mode
WG03991	neg.2370	-0.904367	0.026197	pyran-4-carboxylic acid	4a-hydroxytetrahydrobiopterin dehydratase [EC:4.2.1.96]	PCBD, phhB	the negative ion mode
WG05537	neg.90	-0.904367	0.0244478	Glucose-6-phosphate	WAS protein family, member 2	WASF2	the negative ion mode
WG23633	neg.643	-0.904374	0.0263211	Rhizocarpic acid	mitochondrial carrier	MTCH	the negative ion mode
WG10828	neg.1476	-0.904376	0.0254722	oxy-4H-pyran-3-carboxylic acid	casein kinase 1, alpha [EC:2.7.11.1]	CSNK1A	the negative ion mode
WG12175	neg.2492	-0.904381	0.0251726	propanoic acid	disabled homolog 2	DAB2	the negative ion mode
WG32726	neg.2492	-0.904389	0.0248122	propanoic acid	SWI/SNF-related matrix-associated actin-dependent regulator of chromatin subfamily A member 5 [EC:5.6.2.-]	SMARCA5, SNF2H, ISWI	the negative ion mode
WG29180	neg.1476	-0.90439	0.0250729	oxy-4H-pyran-3-carboxylic acid	ADP-ribosylation factor GTPase-activating protein 2/3	ARFGAP2_3	the negative ion mode
WG12980	neg.2370	-0.904395	0.0256505	pyran-4-carboxylic acid	mitogen-activated protein kinase 1/3 [EC:2.7.11.24]	ERK, MAPK1_3	the negative ion mode
WG31775	neg.90	-0.904397	0.0247537	Glucose-6-phosphate	dihydropteridine reductase [EC:1.5.1.34]	QDPR	the negative ion mode
WG27567	neg.1476	-0.904399	0.0243585	oxy-4H-pyran-3-carboxylic acid	mediator of RNA polymerase II transcription subunit 12	MED12	the negative ion mode
WG29180	neg.90	-0.904399	0.0250385	Glucose-6-phosphate	ADP-ribosylation factor GTPase-activating protein 2/3	ARFGAP2_3	the negative ion mode
WG22684	neg.2492	-0.9044	0.0252728	propanoic acid	p38 MAP kinase [EC:2.7.11.24]	P38	the negative ion mode
WG00939	neg.1476	-0.904407	0.025403	oxy-4H-pyran-3-carboxylic acid	catenin (cadherin-associated protein), delta 1	CTNND1	the negative ion mode
WG03151	neg.2370	-0.904414	0.025347	pyran-4-carboxylic acid	protein transport protein SEC24	SEC24	the negative ion mode
WG27567	neg.1210	-0.90442	0.0246858	Phosphatidylcholine lyso 19:0	mediator of RNA polymerase II transcription subunit 12	MED12	the negative ion mode
WG13254	neg.2400	-0.904422	0.0247783	Phosphatidylserine 16:0-20:4	myosin VI	MYO6	the negative ion mode
WG03957	neg.1476	-0.904424	0.0243571	oxy-4H-pyran-3-carboxylic acid	pumilio RNA-binding family	PUM	the negative ion mode
WG05537	neg.2400	-0.904428	0.0251186	Phosphatidylserine 16:0-20:4	WAS protein family, member 2	WASF2	the negative ion mode
WG05673	neg.1476	-0.904428	0.0248719	oxy-4H-pyran-3-carboxylic acid	kinesin family member 13	KIF13	the negative ion mode
WG08958	neg.2370	-0.904428	0.0254957	pyran-4-carboxylic acid	sorting nexin-1/2	SNX1_2	the negative ion mode
WG01089	neg.643	-0.904439	0.0256059	Rhizocarpic acid	aldehyde oxidase [EC:1.2.3.1]	AOX	the negative ion mode
WG05537	neg.2492	-0.904444	0.0242585	propanoic acid	WAS protein family, member 2	WASF2	the negative ion mode
WG12112	neg.2370	-0.904445	0.0264108	pyran-4-carboxylic acid	prostaglandin reductase 1 [EC:1.3.1.74 1.3.1.48]	PTGR1, LTB4DH	the negative ion mode
WG12980	neg.643	-0.904447	0.0247691	Rhizocarpic acid	mitogen-activated protein kinase 1/3 [EC:2.7.11.24]	ERK, MAPK1_3	the negative ion mode
WG15452	neg.2400	-0.904449	0.0256277	Phosphatidylserine 16:0-20:4	filamin	FLNA	the negative ion mode
WG31424	neg.2492	-0.90445	0.024402	propanoic acid	metastasis-associated protein MTA	MTA	the negative ion mode
WG04027	neg.1476	-0.904451	0.0247831	oxy-4H-pyran-3-carboxylic acid	serine/threonine-protein phosphatase PP1 catalytic subunit [EC:3.1.3.16]	PPP1C	the negative ion mode
WG08964	neg.643	-0.904451	0.0252025	Rhizocarpic acid	microsomal epoxide hydrolase [EC:3.3.2.9]	EPHX1	the negative ion mode
WG21998	neg.1476	-0.904454	0.0234038	oxy-4H-pyran-3-carboxylic acid	alkaline phosphatase [EC:3.1.3.1]	E3.1.3.1, phoA, phoB	the negative ion mode
WG03991	neg.90	-0.904458	0.0248495	Glucose-6-phosphate	4a-hydroxytetrahydrobiopterin dehydratase [EC:4.2.1.96]	PCBD, phhB	the negative ion mode
WG05537	neg.2370	-0.904458	0.0255357	pyran-4-carboxylic acid	WAS protein family, member 2	WASF2	the negative ion mode
WG27404	neg.1476	-0.90446	0.0247081	oxy-4H-pyran-3-carboxylic acid	alkaline phosphatase [EC:3.1.3.1]	E3.1.3.1, phoA, phoB	the negative ion mode
WG05145	neg.2370	-0.904472	0.0250112	pyran-4-carboxylic acid	phosphoglucomutase / phosphopentomutase [EC:5.4.2.2 5.4.2.7]	PGM2	the negative ion mode
WG11356	neg.2492	-0.904474	0.024596	propanoic acid	desmocollin 2	DSC2	the negative ion mode
WG08958	neg.643	-0.904479	0.0245629	Rhizocarpic acid	sorting nexin-1/2	SNX1_2	the negative ion mode
WG09652	neg.643	-0.904479	0.0251502	Rhizocarpic acid	cell cycle arrest protein BUB3	BUB3	the negative ion mode
WG23783	neg.1210	-0.904479	0.0250236	Phosphatidylcholine lyso 19:0	lysophosphatidate acyltransferase [EC:2.3.1.51]	AGPAT1_2	the negative ion mode
WG18077	neg.643	-0.904489	0.024792	Rhizocarpic acid	collagen type IV alpha	COL4A	the negative ion mode
WG05545	neg.2400	-0.904491	0.0262498	Phosphatidylserine 16:0-20:4	Prp8 binding protein	SNRNP40, PRP8BP	the negative ion mode
WG12980	neg.2492	-0.904495	0.0250228	propanoic acid	mitogen-activated protein kinase 1/3 [EC:2.7.11.24]	ERK, MAPK1_3	the negative ion mode
WG00041	neg.1210	-0.904496	0.0251439	Phosphatidylcholine lyso 19:0	E3 ubiquitin-protein ligase NEDD4-like [EC:2.3.2.26]	NEDD4L	the negative ion mode
WG06455	neg.90	-0.904496	0.0248453	Glucose-6-phosphate	5'-3' exoribonuclease 2 [EC:3.1.13.-]	XRN2, RAT1	the negative ion mode
WG13084	neg.1210	-0.904498	0.0247504	Phosphatidylcholine lyso 19:0	spectrin beta	SPTB	the negative ion mode
WG13155	neg.90	-0.904504	0.0244512	Glucose-6-phosphate	ribonuclease H2 subunit C	RNASEH2C	the negative ion mode
WG27404	neg.2400	-0.904504	0.0247185	Phosphatidylserine 16:0-20:4	alkaline phosphatase [EC:3.1.3.1]	E3.1.3.1, phoA, phoB	the negative ion mode
WG00041	neg.1476	-0.904506	0.0246441	oxy-4H-pyran-3-carboxylic acid	E3 ubiquitin-protein ligase NEDD4-like [EC:2.3.2.26]	NEDD4L	the negative ion mode
WG11356	neg.2400	-0.904517	0.0252791	Phosphatidylserine 16:0-20:4	desmocollin 2	DSC2	the negative ion mode
WG23633	neg.1210	-0.904525	0.0246828	Phosphatidylcholine lyso 19:0	mitochondrial carrier	MTCH	the negative ion mode
WG20978	neg.2400	-0.904527	0.0257078	Phosphatidylserine 16:0-20:4	F-box protein 20	LMO7, FBXO20	the negative ion mode
WG28598	neg.643	-0.904529	0.0257166	Rhizocarpic acid	septin 3/9/12	SEPT3_9_12	the negative ion mode
WG10828	neg.2492	-0.904535	0.0256513	propanoic acid	casein kinase 1, alpha [EC:2.7.11.1]	CSNK1A	the negative ion mode
WG05491	neg.1210	-0.904536	0.0244753	Phosphatidylcholine lyso 19:0	ribosomal protein S6 kinase alpha-1/2/3/6 [EC:2.7.11.1]	RPS6KA	the negative ion mode
WG12175	neg.2370	-0.904538	0.0253824	pyran-4-carboxylic acid	disabled homolog 2	DAB2	the negative ion mode
WG03991	neg.1476	-0.904546	0.0248989	oxy-4H-pyran-3-carboxylic acid	4a-hydroxytetrahydrobiopterin dehydratase [EC:4.2.1.96]	PCBD, phhB	the negative ion mode
WG13155	neg.1210	-0.904548	0.025466	Phosphatidylcholine lyso 19:0	ribonuclease H2 subunit C	RNASEH2C	the negative ion mode
WG03957	neg.1210	-0.904554	0.0254035	Phosphatidylcholine lyso 19:0	pumilio RNA-binding family	PUM	the negative ion mode
WG24301	neg.2370	-0.904557	0.0251543	pyran-4-carboxylic acid	Rho GTPase-activating protein 17	ARHGAP17, RICH1	the negative ion mode
WG29171	neg.1476	-0.904559	0.0251137	oxy-4H-pyran-3-carboxylic acid	coiled-coil and C2 domain-containing protein 1	CC2D1	the negative ion mode
WG06652	neg.90	-0.904571	0.024381	Glucose-6-phosphate	exocyst complex component 4	EXOC4, SEC8	the negative ion mode
WG21998	neg.2400	-0.904571	0.0249784	Phosphatidylserine 16:0-20:4	alkaline phosphatase [EC:3.1.3.1]	E3.1.3.1, phoA, phoB	the negative ion mode
WG27404	neg.2492	-0.904579	0.0251204	propanoic acid	alkaline phosphatase [EC:3.1.3.1]	E3.1.3.1, phoA, phoB	the negative ion mode
WG28688	neg.1210	-0.904592	0.0253756	Phosphatidylcholine lyso 19:0	tumor protein p63-regulated gene 1 protein	TPRG1	the negative ion mode
WG03151	neg.90	-0.904594	0.0260645	Glucose-6-phosphate	protein transport protein SEC24	SEC24	the negative ion mode
WG08964	neg.1210	-0.904603	0.0253412	Phosphatidylcholine lyso 19:0	microsomal epoxide hydrolase [EC:3.3.2.9]	EPHX1	the negative ion mode
WG00939	neg.1210	-0.904605	0.0241192	Phosphatidylcholine lyso 19:0	catenin (cadherin-associated protein), delta 1	CTNND1	the negative ion mode
WG14779	neg.1210	-0.904607	0.0247726	Phosphatidylcholine lyso 19:0	DNA-directed RNA polymerases I, II, and III subunit RPABC1	RPABC1, RPB5, POLR2E	the negative ion mode
WG11856	neg.2492	-0.904619	0.0252876	propanoic acid	sorting nexin-1/2	SNX1_2	the negative ion mode
WG14779	neg.1476	-0.904626	0.0248984	oxy-4H-pyran-3-carboxylic acid	DNA-directed RNA polymerases I, II, and III subunit RPABC1	RPABC1, RPB5, POLR2E	the negative ion mode
WG27567	neg.2400	-0.904626	0.0254974	Phosphatidylserine 16:0-20:4	mediator of RNA polymerase II transcription subunit 12	MED12	the negative ion mode
WG13397	neg.643	-0.904628	0.024855	Rhizocarpic acid	mitochondrial-processing peptidase subunit beta [EC:3.4.24.64]	PMPCB, MAS1	the negative ion mode
WG05977	neg.90	-0.90463	0.0237875	Glucose-6-phosphate	protein scribble	SCRIB	the negative ion mode
WG03656	neg.1476	-0.90466	0.0245924	oxy-4H-pyran-3-carboxylic acid	coiled-coil domain-containing protein 90B, mitochondrial isoform X1	CCDC90B	the negative ion mode
WG08964	neg.1476	-0.904662	0.0251061	oxy-4H-pyran-3-carboxylic acid	microsomal epoxide hydrolase [EC:3.3.2.9]	EPHX1	the negative ion mode
WG03151	neg.1476	-0.904666	0.0250484	oxy-4H-pyran-3-carboxylic acid	protein transport protein SEC24	SEC24	the negative ion mode
WG13397	neg.2370	-0.90467	0.0252459	pyran-4-carboxylic acid	mitochondrial-processing peptidase subunit beta [EC:3.4.24.64]	PMPCB, MAS1	the negative ion mode
WG24301	neg.2400	-0.904685	0.0258089	Phosphatidylserine 16:0-20:4	Rho GTPase-activating protein 17	ARHGAP17, RICH1	the negative ion mode
WG08460	neg.643	-0.904689	0.0256723	Rhizocarpic acid	coatomer subunit epsilon	COPE	the negative ion mode
WG30512	neg.2492	-0.904692	0.0253028	propanoic acid	F-actin monooxygenase [EC:1.14.13.225]	MICAL	the negative ion mode
WG21998	neg.1210	-0.9047	0.024884	Phosphatidylcholine lyso 19:0	alkaline phosphatase [EC:3.1.3.1]	E3.1.3.1, phoA, phoB	the negative ion mode
WG16617	neg.2400	-0.904706	0.0252426	Phosphatidylserine 16:0-20:4	zinc finger RNA-binding protein	ZFR	the negative ion mode
WG28688	neg.643	-0.904712	0.0245905	Rhizocarpic acid	tumor protein p63-regulated gene 1 protein	TPRG1	the negative ion mode
WG28688	neg.2370	-0.904712	0.025521	pyran-4-carboxylic acid	tumor protein p63-regulated gene 1 protein	TPRG1	the negative ion mode
WG13739	neg.643	-0.904714	0.0247751	Rhizocarpic acid	protein POF1B, partial	POF1B	the negative ion mode
WG28688	neg.2492	-0.904726	0.0249176	propanoic acid	tumor protein p63-regulated gene 1 protein	TPRG1	the negative ion mode
WG28598	neg.2400	-0.904727	0.0261639	Phosphatidylserine 16:0-20:4	septin 3/9/12	SEPT3_9_12	the negative ion mode
WG10465	neg.1210	-0.904729	0.0248285	Phosphatidylcholine lyso 19:0	leucine-rich repeat-containing protein 16	LRRC16, CARMIL	the negative ion mode
WG03957	neg.90	-0.904731	0.0243069	Glucose-6-phosphate	pumilio RNA-binding family	PUM	the negative ion mode
WG16358	neg.2492	-0.904738	0.0252024	propanoic acid	kelch-like protein 16 (gigaxonin)	KLHL16, GAN	the negative ion mode
WG08964	neg.2370	-0.904739	0.0261503	pyran-4-carboxylic acid	microsomal epoxide hydrolase [EC:3.3.2.9]	EPHX1	the negative ion mode
WG09652	neg.2400	-0.904742	0.0250216	Phosphatidylserine 16:0-20:4	cell cycle arrest protein BUB3	BUB3	the negative ion mode
WG09652	neg.90	-0.90476	0.0239704	Glucose-6-phosphate	cell cycle arrest protein BUB3	BUB3	the negative ion mode
WG04119	neg.1476	-0.904777	0.0258395	oxy-4H-pyran-3-carboxylic acid	myosin I	MYO1	the negative ion mode
WG13739	neg.2400	-0.904794	0.0251658	Phosphatidylserine 16:0-20:4	protein POF1B, partial	POF1B	the negative ion mode
WG12175	neg.90	-0.904798	0.0256713	Glucose-6-phosphate	disabled homolog 2	DAB2	the negative ion mode
WG01089	neg.2400	-0.904803	0.0251889	Phosphatidylserine 16:0-20:4	aldehyde oxidase [EC:1.2.3.1]	AOX	the negative ion mode
WG24087	neg.643	-0.904807	0.0260382	Rhizocarpic acid	collagen type XIV alpha	COL14A	the negative ion mode
WG28460	neg.1476	-0.904807	0.0246586	oxy-4H-pyran-3-carboxylic acid	afadin	AF6, MLLT4	the negative ion mode
WG31424	neg.1476	-0.904824	0.0255527	oxy-4H-pyran-3-carboxylic acid	metastasis-associated protein MTA	MTA	the negative ion mode
WG32196	neg.1476	-0.904824	0.0239143	oxy-4H-pyran-3-carboxylic acid	translation initiation factor 4G	EIF4G	the negative ion mode
WG10465	neg.2492	-0.904833	0.0253624	propanoic acid	leucine-rich repeat-containing protein 16	LRRC16, CARMIL	the negative ion mode
WG10828	neg.1210	-0.904836	0.0245069	Phosphatidylcholine lyso 19:0	casein kinase 1, alpha [EC:2.7.11.1]	CSNK1A	the negative ion mode
WG07344	neg.1476	-0.904874	0.0251408	oxy-4H-pyran-3-carboxylic acid	dehydrogenase/reductase SDR family member 12 [EC:1.1.-.-]	DHRS12	the negative ion mode
WG03991	neg.2400	-0.904889	0.0256356	Phosphatidylserine 16:0-20:4	4a-hydroxytetrahydrobiopterin dehydratase [EC:4.2.1.96]	PCBD, phhB	the negative ion mode
WG17647	neg.1476	-0.904906	0.0252854	oxy-4H-pyran-3-carboxylic acid	heterogeneous nuclear ribonucleoprotein U-like protein 1	HNRNPUL1, E1BAP5	the negative ion mode
WG07344	neg.1210	-0.904908	0.0252316	Phosphatidylcholine lyso 19:0	dehydrogenase/reductase SDR family member 12 [EC:1.1.-.-]	DHRS12	the negative ion mode
WG07344	neg.2492	-0.904928	0.0249933	propanoic acid	dehydrogenase/reductase SDR family member 12 [EC:1.1.-.-]	DHRS12	the negative ion mode
WG18077	neg.1210	-0.904935	0.0253151	Phosphatidylcholine lyso 19:0	collagen type IV alpha	COL4A	the negative ion mode
WG22530	neg.643	-0.904941	0.0262853	Rhizocarpic acid	1-phosphatidylinositol-5-phosphate 4-kinase [EC:2.7.1.149]	PIP4K2	the negative ion mode
WG05537	neg.1210	-0.904948	0.0251417	Phosphatidylcholine lyso 19:0	WAS protein family, member 2	WASF2	the negative ion mode
WG21998	neg.2492	-0.904951	0.0251764	propanoic acid	alkaline phosphatase [EC:3.1.3.1]	E3.1.3.1, phoA, phoB	the negative ion mode
WG03151	neg.1210	-0.904952	0.0261189	Phosphatidylcholine lyso 19:0	protein transport protein SEC24	SEC24	the negative ion mode
WG06652	neg.1210	-0.904952	0.0244876	Phosphatidylcholine lyso 19:0	exocyst complex component 4	EXOC4, SEC8	the negative ion mode
WG24301	neg.1210	-0.904954	0.0254379	Phosphatidylcholine lyso 19:0	Rho GTPase-activating protein 17	ARHGAP17, RICH1	the negative ion mode
WG11356	neg.2370	-0.904967	0.0250312	pyran-4-carboxylic acid	desmocollin 2	DSC2	the negative ion mode
WG32726	neg.2400	-0.904977	0.025933	Phosphatidylserine 16:0-20:4	SWI/SNF-related matrix-associated actin-dependent regulator of chromatin subfamily A member 5 [EC:5.6.2.-]	SMARCA5, SNF2H, ISWI	the negative ion mode
WG23783	neg.2492	-0.904982	0.0255742	propanoic acid	lysophosphatidate acyltransferase [EC:2.3.1.51]	AGPAT1_2	the negative ion mode
WG27567	neg.2492	-0.904982	0.0246065	propanoic acid	mediator of RNA polymerase II transcription subunit 12	MED12	the negative ion mode
WG23434	neg.2492	-0.904997	0.0252535	propanoic acid	acetyl-CoA acyltransferase 1 [EC:2.3.1.16]	ACAA1	the negative ion mode
WG24540	neg.1210	-0.905015	0.0244371	Phosphatidylcholine lyso 19:0	AP-2 complex subunit beta-1	AP2B1	the negative ion mode
WG27567	neg.2370	-0.905021	0.0259513	pyran-4-carboxylic acid	mediator of RNA polymerase II transcription subunit 12	MED12	the negative ion mode
WG28460	neg.1210	-0.905027	0.0242121	Phosphatidylcholine lyso 19:0	afadin	AF6, MLLT4	the negative ion mode
WG06455	neg.1476	-0.905067	0.0248373	oxy-4H-pyran-3-carboxylic acid	5'-3' exoribonuclease 2 [EC:3.1.13.-]	XRN2, RAT1	the negative ion mode
WG11356	neg.90	-0.905067	0.0249334	Glucose-6-phosphate	desmocollin 2	DSC2	the negative ion mode
WG12175	neg.2400	-0.90508	0.0266176	Phosphatidylserine 16:0-20:4	disabled homolog 2	DAB2	the negative ion mode
WG05545	neg.1476	-0.905095	0.0249895	oxy-4H-pyran-3-carboxylic acid	Prp8 binding protein	SNRNP40, PRP8BP	the negative ion mode
WG24301	neg.90	-0.905097	0.0249664	Glucose-6-phosphate	Rho GTPase-activating protein 17	ARHGAP17, RICH1	the negative ion mode
WG09652	neg.1476	-0.905099	0.0251398	oxy-4H-pyran-3-carboxylic acid	cell cycle arrest protein BUB3	BUB3	the negative ion mode
WG27562	neg.1476	-0.905103	0.0255152	oxy-4H-pyran-3-carboxylic acid	ribonuclease H2 subunit A [EC:3.1.26.4]	RNASEH2A	the negative ion mode
WG04119	neg.1210	-0.905118	0.0251328	Phosphatidylcholine lyso 19:0	myosin I	MYO1	the negative ion mode
WG08958	neg.1210	-0.905139	0.0253155	Phosphatidylcholine lyso 19:0	sorting nexin-1/2	SNX1_2	the negative ion mode
WG05545	neg.90	-0.905143	0.0249063	Glucose-6-phosphate	Prp8 binding protein	SNRNP40, PRP8BP	the negative ion mode
WG24540	neg.1476	-0.905147	0.0240937	oxy-4H-pyran-3-carboxylic acid	AP-2 complex subunit beta-1	AP2B1	the negative ion mode
WG06455	neg.1210	-0.905156	0.0250202	Phosphatidylcholine lyso 19:0	5'-3' exoribonuclease 2 [EC:3.1.13.-]	XRN2, RAT1	the negative ion mode
WG05977	neg.1210	-0.905158	0.0243737	Phosphatidylcholine lyso 19:0	protein scribble	SCRIB	the negative ion mode
WG08958	neg.1476	-0.905187	0.0256514	oxy-4H-pyran-3-carboxylic acid	sorting nexin-1/2	SNX1_2	the negative ion mode
WG13254	neg.1476	-0.905215	0.0247627	oxy-4H-pyran-3-carboxylic acid	myosin VI	MYO6	the negative ion mode
WG03991	neg.2492	-0.90523	0.0252365	propanoic acid	4a-hydroxytetrahydrobiopterin dehydratase [EC:4.2.1.96]	PCBD, phhB	the negative ion mode
WG31775	neg.1210	-0.905231	0.025083	Phosphatidylcholine lyso 19:0	dihydropteridine reductase [EC:1.5.1.34]	QDPR	the negative ion mode
WG12175	neg.1210	-0.905244	0.0256983	Phosphatidylcholine lyso 19:0	disabled homolog 2	DAB2	the negative ion mode
WG04242	neg.1210	-0.905276	0.0243509	Phosphatidylcholine lyso 19:0	AP-1 complex subunit mu	AP1M	the negative ion mode
WG12980	neg.1210	-0.905276	0.0255047	Phosphatidylcholine lyso 19:0	mitogen-activated protein kinase 1/3 [EC:2.7.11.24]	ERK, MAPK1_3	the negative ion mode
WG31424	neg.1210	-0.905278	0.0251439	Phosphatidylcholine lyso 19:0	metastasis-associated protein MTA	MTA	the negative ion mode
WG10941	neg.1210	-0.905292	0.0260971	Phosphatidylcholine lyso 19:0	calpastatin	CAST	the negative ion mode
WG03991	neg.1210	-0.905301	0.0253354	Phosphatidylcholine lyso 19:0	4a-hydroxytetrahydrobiopterin dehydratase [EC:4.2.1.96]	PCBD, phhB	the negative ion mode
WG11356	neg.1476	-0.905345	0.0247047	oxy-4H-pyran-3-carboxylic acid	desmocollin 2	DSC2	the negative ion mode
WG19793	neg.1210	-0.905345	0.0241795	Phosphatidylcholine lyso 19:0	TBCC domain-containing protein 1	TBCCD1	the negative ion mode
WG32726	neg.1476	-0.905353	0.0245376	oxy-4H-pyran-3-carboxylic acid	SWI/SNF-related matrix-associated actin-dependent regulator of chromatin subfamily A member 5 [EC:5.6.2.-]	SMARCA5, SNF2H, ISWI	the negative ion mode
WG05537	neg.1476	-0.90536	0.0242965	oxy-4H-pyran-3-carboxylic acid	WAS protein family, member 2	WASF2	the negative ion mode
WG05977	neg.1476	-0.905362	0.0248073	oxy-4H-pyran-3-carboxylic acid	protein scribble	SCRIB	the negative ion mode
WG11356	neg.1210	-0.905391	0.0251832	Phosphatidylcholine lyso 19:0	desmocollin 2	DSC2	the negative ion mode
WG13084	neg.1476	-0.905391	0.0253316	oxy-4H-pyran-3-carboxylic acid	spectrin beta	SPTB	the negative ion mode
WG20629	neg.1210	-0.905402	0.0239112	Phosphatidylcholine lyso 19:0	coatomer subunit beta'	COPB2, SEC27	the negative ion mode
WG00682	neg.1210	-0.905416	0.0250629	Phosphatidylcholine lyso 19:0	beta-site APP-cleaving enzyme 2 (memapsin 1) [EC:3.4.23.45]	BACE2	the negative ion mode
WG13254	neg.90	-0.905423	0.0248154	Glucose-6-phosphate	myosin VI	MYO6	the negative ion mode
WG01089	neg.1210	-0.905425	0.0248048	Phosphatidylcholine lyso 19:0	aldehyde oxidase [EC:1.2.3.1]	AOX	the negative ion mode
WG10941	neg.90	-0.90544	0.0261929	Glucose-6-phosphate	calpastatin	CAST	the negative ion mode
WG31775	neg.2400	-0.905446	0.0254847	Phosphatidylserine 16:0-20:4	dihydropteridine reductase [EC:1.5.1.34]	QDPR	the negative ion mode
WG20978	neg.1210	-0.905452	0.0252391	Phosphatidylcholine lyso 19:0	F-box protein 20	LMO7, FBXO20	the negative ion mode
WG06652	neg.1476	-0.905461	0.0251596	oxy-4H-pyran-3-carboxylic acid	exocyst complex component 4	EXOC4, SEC8	the negative ion mode
WG03656	neg.1210	-0.905513	0.0237304	Phosphatidylcholine lyso 19:0	coiled-coil domain-containing protein 90B, mitochondrial isoform X1	CCDC90B	the negative ion mode
WG10941	neg.1476	-0.905557	0.0257195	oxy-4H-pyran-3-carboxylic acid	calpastatin	CAST	the negative ion mode
WG13739	neg.1210	-0.905561	0.0252678	Phosphatidylcholine lyso 19:0	protein POF1B, partial	POF1B	the negative ion mode
WG27404	neg.1210	-0.905568	0.0251391	Phosphatidylcholine lyso 19:0	alkaline phosphatase [EC:3.1.3.1]	E3.1.3.1, phoA, phoB	the negative ion mode
WG13254	neg.1210	-0.905608	0.0246005	Phosphatidylcholine lyso 19:0	myosin VI	MYO6	the negative ion mode
WG24301	neg.1476	-0.905614	0.0238743	oxy-4H-pyran-3-carboxylic acid	Rho GTPase-activating protein 17	ARHGAP17, RICH1	the negative ion mode
WG32726	neg.90	-0.90562	0.0247171	Glucose-6-phosphate	SWI/SNF-related matrix-associated actin-dependent regulator of chromatin subfamily A member 5 [EC:5.6.2.-]	SMARCA5, SNF2H, ISWI	the negative ion mode
WG16617	neg.1476	-0.905635	0.025058	oxy-4H-pyran-3-carboxylic acid	zinc finger RNA-binding protein	ZFR	the negative ion mode
WG00682	neg.90	-0.905713	0.0253318	Glucose-6-phosphate	beta-site APP-cleaving enzyme 2 (memapsin 1) [EC:3.4.23.45]	BACE2	the negative ion mode
WG13739	neg.1476	-0.905715	0.0251038	oxy-4H-pyran-3-carboxylic acid	protein POF1B, partial	POF1B	the negative ion mode
WG16617	neg.1210	-0.905746	0.0258395	Phosphatidylcholine lyso 19:0	zinc finger RNA-binding protein	ZFR	the negative ion mode
WG20978	neg.90	-0.905835	0.0258797	Glucose-6-phosphate	F-box protein 20	LMO7, FBXO20	the negative ion mode
WG00682	neg.1476	-0.905881	0.0254779	oxy-4H-pyran-3-carboxylic acid	beta-site APP-cleaving enzyme 2 (memapsin 1) [EC:3.4.23.45]	BACE2	the negative ion mode
WG20978	neg.1476	-0.905894	0.0254373	oxy-4H-pyran-3-carboxylic acid	F-box protein 20	LMO7, FBXO20	the negative ion mode
WG09652	neg.1210	-0.905984	0.0248627	Phosphatidylcholine lyso 19:0	cell cycle arrest protein BUB3	BUB3	the negative ion mode
WG13739	neg.90	-0.906062	0.0249978	Glucose-6-phosphate	protein POF1B, partial	POF1B	the negative ion mode
WG05545	neg.1210	-0.906081	0.0244396	Phosphatidylcholine lyso 19:0	Prp8 binding protein	SNRNP40, PRP8BP	the negative ion mode
WG16617	neg.90	-0.906213	0.0254147	Glucose-6-phosphate	zinc finger RNA-binding protein	ZFR	the negative ion mode
WG32726	neg.1210	-0.906442	0.0246616	Phosphatidylcholine lyso 19:0	SWI/SNF-related matrix-associated actin-dependent regulator of chromatin subfamily A member 5 [EC:5.6.2.-]	SMARCA5, SNF2H, ISWI	the negative ion mode
WG05778	neg.592	-0.906661	0.0227101	4'-Methoxy-7-O-beta-D-glucopyranosyl-8,3'-dihydroxyflavanone	peptide-N4-(N-acetyl-beta-glucosaminyl)asparagine amidase [EC:3.5.1.52]	E3.5.1.52, NGLY1, PNG1	the negative ion mode
WG19588	neg.592	-0.906903	0.022823	4'-Methoxy-7-O-beta-D-glucopyranosyl-8,3'-dihydroxyflavanone	laminin, alpha 3/5	LAMA3_5	the negative ion mode
WG15452	neg.153	-0.906962	0.0224937	INOSINE 5-PHOSPHATE	filamin	FLNA	the negative ion mode
WG23783	neg.153	-0.907008	0.0234804	INOSINE 5-PHOSPHATE	lysophosphatidate acyltransferase [EC:2.3.1.51]	AGPAT1_2	the negative ion mode
WG13809	neg.592	-0.907016	0.0228901	4'-Methoxy-7-O-beta-D-glucopyranosyl-8,3'-dihydroxyflavanone	arfaptin	ARFIP	the negative ion mode
WG23434	neg.1352	-0.907069	0.0232824	Phosphatidylcholine lyso 20:1	acetyl-CoA acyltransferase 1 [EC:2.3.1.16]	ACAA1	the negative ion mode
WG05673	neg.592	-0.90713	0.0226784	4'-Methoxy-7-O-beta-D-glucopyranosyl-8,3'-dihydroxyflavanone	kinesin family member 13	KIF13	the negative ion mode
WG19588	neg.162	-0.907147	0.0220844	Corymbosin	laminin, alpha 3/5	LAMA3_5	the negative ion mode
WG04754	neg.592	-0.907193	0.0228735	4'-Methoxy-7-O-beta-D-glucopyranosyl-8,3'-dihydroxyflavanone	exosome complex component RRP41	RRP41, EXOSC4, SKI6	the negative ion mode
WG16289	neg.592	-0.907243	0.0233085	4'-Methoxy-7-O-beta-D-glucopyranosyl-8,3'-dihydroxyflavanone	catenin alpha	CTNNA	the negative ion mode
WG22684	neg.153	-0.907258	0.0236714	INOSINE 5-PHOSPHATE	p38 MAP kinase [EC:2.7.11.24]	P38	the negative ion mode
WG10532	neg.153	-0.907292	0.0223814	INOSINE 5-PHOSPHATE	collagen type IV alpha	COL4A	the negative ion mode
WG29180	neg.592	-0.907292	0.0229939	4'-Methoxy-7-O-beta-D-glucopyranosyl-8,3'-dihydroxyflavanone	ADP-ribosylation factor GTPase-activating protein 2/3	ARFGAP2_3	the negative ion mode
WG12112	neg.1437	-0.907323	0.0236067	7-epi-10-Deacetylbaccatin III	prostaglandin reductase 1 [EC:1.3.1.74 1.3.1.48]	PTGR1, LTB4DH	the negative ion mode
WG23434	neg.153	-0.907346	0.0236009	INOSINE 5-PHOSPHATE	acetyl-CoA acyltransferase 1 [EC:2.3.1.16]	ACAA1	the negative ion mode
WG30512	neg.153	-0.907357	0.0234783	INOSINE 5-PHOSPHATE	F-actin monooxygenase [EC:1.14.13.225]	MICAL	the negative ion mode
WG15452	neg.1437	-0.907388	0.0232285	7-epi-10-Deacetylbaccatin III	filamin	FLNA	the negative ion mode
WG27626	neg.1352	-0.907393	0.0234599	Phosphatidylcholine lyso 20:1	cadherin 1, type 1, E-cadherin	CDH1, CDHE, CD324	the negative ion mode
WG28849	neg.576	-0.907403	0.0239145	Adenylosuccinate	laminin, gamma 2	LAMC2	the negative ion mode
WG17647	neg.592	-0.907433	0.0229172	4'-Methoxy-7-O-beta-D-glucopyranosyl-8,3'-dihydroxyflavanone	heterogeneous nuclear ribonucleoprotein U-like protein 1	HNRNPUL1, E1BAP5	the negative ion mode
WG16241	neg.1437	-0.907449	0.0232101	7-epi-10-Deacetylbaccatin III	peptide chain release factor subunit 1	ETF1, ERF1	the negative ion mode
WG10237	neg.1352	-0.907451	0.0230866	Phosphatidylcholine lyso 20:1	catenin alpha	CTNNA	the negative ion mode
WG11856	neg.1352	-0.907462	0.0232845	Phosphatidylcholine lyso 20:1	sorting nexin-1/2	SNX1_2	the negative ion mode
WG13809	neg.1352	-0.907464	0.0231495	Phosphatidylcholine lyso 20:1	arfaptin	ARFIP	the negative ion mode
WG29171	neg.592	-0.907464	0.0234705	4'-Methoxy-7-O-beta-D-glucopyranosyl-8,3'-dihydroxyflavanone	coiled-coil and C2 domain-containing protein 1	CC2D1	the negative ion mode
WG12112	neg.162	-0.907466	0.0238843	Corymbosin	prostaglandin reductase 1 [EC:1.3.1.74 1.3.1.48]	PTGR1, LTB4DH	the negative ion mode
WG22530	neg.592	-0.90747	0.0233282	4'-Methoxy-7-O-beta-D-glucopyranosyl-8,3'-dihydroxyflavanone	1-phosphatidylinositol-5-phosphate 4-kinase [EC:2.7.1.149]	PIP4K2	the negative ion mode
WG22684	neg.162	-0.907477	0.0237441	Corymbosin	p38 MAP kinase [EC:2.7.11.24]	P38	the negative ion mode
WG30512	neg.1352	-0.907498	0.023216	Phosphatidylcholine lyso 20:1	F-actin monooxygenase [EC:1.14.13.225]	MICAL	the negative ion mode
WG16358	neg.153	-0.907502	0.0238543	INOSINE 5-PHOSPHATE	kelch-like protein 16 (gigaxonin)	KLHL16, GAN	the negative ion mode
WG13397	neg.153	-0.907504	0.0232068	INOSINE 5-PHOSPHATE	mitochondrial-processing peptidase subunit beta [EC:3.4.24.64]	PMPCB, MAS1	the negative ion mode
WG10237	neg.592	-0.907523	0.0226398	4'-Methoxy-7-O-beta-D-glucopyranosyl-8,3'-dihydroxyflavanone	catenin alpha	CTNNA	the negative ion mode
WG05778	neg.162	-0.907529	0.0234097	Corymbosin	peptide-N4-(N-acetyl-beta-glucosaminyl)asparagine amidase [EC:3.5.1.52]	E3.5.1.52, NGLY1, PNG1	the negative ion mode
WG26624	neg.576	-0.907531	0.0227448	Adenylosuccinate	guanine nucleotide-binding protein G(I)/G(S)/G(O) subunit gamma-12	GNG12	the negative ion mode
WG19588	neg.576	-0.90754	0.0230111	Adenylosuccinate	laminin, alpha 3/5	LAMA3_5	the negative ion mode
WG16289	neg.162	-0.907546	0.0246449	Corymbosin	catenin alpha	CTNNA	the negative ion mode
WG12080	neg.153	-0.907548	0.0243329	INOSINE 5-PHOSPHATE	oxidoreductase [EC:1.1.1.-]	HTATIP2	the negative ion mode
WG13155	neg.1352	-0.907557	0.0238835	Phosphatidylcholine lyso 20:1	ribonuclease H2 subunit C	RNASEH2C	the negative ion mode
WG27626	neg.592	-0.907567	0.0235599	4'-Methoxy-7-O-beta-D-glucopyranosyl-8,3'-dihydroxyflavanone	cadherin 1, type 1, E-cadherin	CDH1, CDHE, CD324	the negative ion mode
WG12080	neg.1352	-0.907569	0.0233331	Phosphatidylcholine lyso 20:1	oxidoreductase [EC:1.1.1.-]	HTATIP2	the negative ion mode
WG30512	neg.1437	-0.907569	0.0225505	7-epi-10-Deacetylbaccatin III	F-actin monooxygenase [EC:1.14.13.225]	MICAL	the negative ion mode
WG01089	neg.153	-0.907578	0.0227465	INOSINE 5-PHOSPHATE	aldehyde oxidase [EC:1.2.3.1]	AOX	the negative ion mode
WG23434	neg.1437	-0.90758	0.0224906	7-epi-10-Deacetylbaccatin III	acetyl-CoA acyltransferase 1 [EC:2.3.1.16]	ACAA1	the negative ion mode
WG23633	neg.153	-0.90758	0.0227058	INOSINE 5-PHOSPHATE	mitochondrial carrier	MTCH	the negative ion mode
WG12112	neg.153	-0.907609	0.0231293	INOSINE 5-PHOSPHATE	prostaglandin reductase 1 [EC:1.3.1.74 1.3.1.48]	PTGR1, LTB4DH	the negative ion mode
WG21998	neg.153	-0.907618	0.0230841	INOSINE 5-PHOSPHATE	alkaline phosphatase [EC:3.1.3.1]	E3.1.3.1, phoA, phoB	the negative ion mode
WG10532	neg.162	-0.907636	0.0235069	Corymbosin	collagen type IV alpha	COL4A	the negative ion mode
WG15452	neg.576	-0.907639	0.0227882	Adenylosuccinate	filamin	FLNA	the negative ion mode
WG27567	neg.153	-0.907639	0.023551	INOSINE 5-PHOSPHATE	mediator of RNA polymerase II transcription subunit 12	MED12	the negative ion mode
WG28688	neg.153	-0.907641	0.0234774	INOSINE 5-PHOSPHATE	tumor protein p63-regulated gene 1 protein	TPRG1	the negative ion mode
WG26624	neg.592	-0.907643	0.0233579	4'-Methoxy-7-O-beta-D-glucopyranosyl-8,3'-dihydroxyflavanone	guanine nucleotide-binding protein G(I)/G(S)/G(O) subunit gamma-12	GNG12	the negative ion mode
WG22684	neg.1437	-0.907647	0.023384	7-epi-10-Deacetylbaccatin III	p38 MAP kinase [EC:2.7.11.24]	P38	the negative ion mode
WG16241	neg.576	-0.907649	0.023249	Adenylosuccinate	peptide chain release factor subunit 1	ETF1, ERF1	the negative ion mode
WG10532	neg.576	-0.907655	0.023516	Adenylosuccinate	collagen type IV alpha	COL4A	the negative ion mode
WG12080	neg.1437	-0.907683	0.0230831	7-epi-10-Deacetylbaccatin III	oxidoreductase [EC:1.1.1.-]	HTATIP2	the negative ion mode
WG05145	neg.153	-0.907704	0.0232095	INOSINE 5-PHOSPHATE	phosphoglucomutase / phosphopentomutase [EC:5.4.2.2 5.4.2.7]	PGM2	the negative ion mode
WG19588	neg.1352	-0.907704	0.0227013	Phosphatidylcholine lyso 20:1	laminin, alpha 3/5	LAMA3_5	the negative ion mode
WG13809	neg.162	-0.907706	0.0229541	Corymbosin	arfaptin	ARFIP	the negative ion mode
WG19588	neg.153	-0.907716	0.0228824	INOSINE 5-PHOSPHATE	laminin, alpha 3/5	LAMA3_5	the negative ion mode
WG23783	neg.1437	-0.907729	0.023081	7-epi-10-Deacetylbaccatin III	lysophosphatidate acyltransferase [EC:2.3.1.51]	AGPAT1_2	the negative ion mode
WG03957	neg.592	-0.907733	0.0230822	4'-Methoxy-7-O-beta-D-glucopyranosyl-8,3'-dihydroxyflavanone	pumilio RNA-binding family	PUM	the negative ion mode
WG12112	neg.576	-0.907742	0.0237973	Adenylosuccinate	prostaglandin reductase 1 [EC:1.3.1.74 1.3.1.48]	PTGR1, LTB4DH	the negative ion mode
WG28849	neg.1437	-0.907746	0.0229388	7-epi-10-Deacetylbaccatin III	laminin, gamma 2	LAMC2	the negative ion mode
WG13254	neg.592	-0.907754	0.0237689	4'-Methoxy-7-O-beta-D-glucopyranosyl-8,3'-dihydroxyflavanone	myosin VI	MYO6	the negative ion mode
WG26624	neg.162	-0.907763	0.022719	Corymbosin	guanine nucleotide-binding protein G(I)/G(S)/G(O) subunit gamma-12	GNG12	the negative ion mode
WG23783	neg.1352	-0.907769	0.0232634	Phosphatidylcholine lyso 20:1	lysophosphatidate acyltransferase [EC:2.3.1.51]	AGPAT1_2	the negative ion mode
WG26624	neg.153	-0.90779	0.0235157	INOSINE 5-PHOSPHATE	guanine nucleotide-binding protein G(I)/G(S)/G(O) subunit gamma-12	GNG12	the negative ion mode
WG23434	neg.162	-0.907798	0.0222061	Corymbosin	acetyl-CoA acyltransferase 1 [EC:2.3.1.16]	ACAA1	the negative ion mode
WG16358	neg.1352	-0.907803	0.0233126	Phosphatidylcholine lyso 20:1	kelch-like protein 16 (gigaxonin)	KLHL16, GAN	the negative ion mode
WG05778	neg.1352	-0.907807	0.0232865	Phosphatidylcholine lyso 20:1	peptide-N4-(N-acetyl-beta-glucosaminyl)asparagine amidase [EC:3.5.1.52]	E3.5.1.52, NGLY1, PNG1	the negative ion mode
WG13809	neg.576	-0.907813	0.0225051	Adenylosuccinate	arfaptin	ARFIP	the negative ion mode
WG16241	neg.153	-0.907815	0.0224042	INOSINE 5-PHOSPHATE	peptide chain release factor subunit 1	ETF1, ERF1	the negative ion mode
WG28598	neg.576	-0.907815	0.0242031	Adenylosuccinate	septin 3/9/12	SEPT3_9_12	the negative ion mode
WG16289	neg.1352	-0.907817	0.0220659	Phosphatidylcholine lyso 20:1	catenin alpha	CTNNA	the negative ion mode
WG12112	neg.592	-0.907821	0.0234463	4'-Methoxy-7-O-beta-D-glucopyranosyl-8,3'-dihydroxyflavanone	prostaglandin reductase 1 [EC:1.3.1.74 1.3.1.48]	PTGR1, LTB4DH	the negative ion mode
WG10532	neg.1437	-0.907826	0.0229794	7-epi-10-Deacetylbaccatin III	collagen type IV alpha	COL4A	the negative ion mode
WG16241	neg.592	-0.907834	0.0225996	4'-Methoxy-7-O-beta-D-glucopyranosyl-8,3'-dihydroxyflavanone	peptide chain release factor subunit 1	ETF1, ERF1	the negative ion mode
WG31775	neg.153	-0.907842	0.0233509	INOSINE 5-PHOSPHATE	dihydropteridine reductase [EC:1.5.1.34]	QDPR	the negative ion mode
WG10828	neg.1352	-0.907851	0.0235343	Phosphatidylcholine lyso 20:1	casein kinase 1, alpha [EC:2.7.11.1]	CSNK1A	the negative ion mode
WG05673	neg.1437	-0.907859	0.0241231	7-epi-10-Deacetylbaccatin III	kinesin family member 13	KIF13	the negative ion mode
WG23633	neg.162	-0.907859	0.0231508	Corymbosin	mitochondrial carrier	MTCH	the negative ion mode
WG26624	neg.1352	-0.907863	0.0232932	Phosphatidylcholine lyso 20:1	guanine nucleotide-binding protein G(I)/G(S)/G(O) subunit gamma-12	GNG12	the negative ion mode
WG21998	neg.1437	-0.907872	0.0225486	7-epi-10-Deacetylbaccatin III	alkaline phosphatase [EC:3.1.3.1]	E3.1.3.1, phoA, phoB	the negative ion mode
WG13809	neg.1437	-0.907874	0.0236053	7-epi-10-Deacetylbaccatin III	arfaptin	ARFIP	the negative ion mode
WG26624	neg.1437	-0.907874	0.0233101	7-epi-10-Deacetylbaccatin III	guanine nucleotide-binding protein G(I)/G(S)/G(O) subunit gamma-12	GNG12	the negative ion mode
WG23633	neg.576	-0.907876	0.0228949	Adenylosuccinate	mitochondrial carrier	MTCH	the negative ion mode
WG29628	neg.162	-0.907878	0.0241083	Corymbosin	exportin-1	XPO1, CRM1	the negative ion mode
WG27626	neg.1437	-0.907885	0.0237306	7-epi-10-Deacetylbaccatin III	cadherin 1, type 1, E-cadherin	CDH1, CDHE, CD324	the negative ion mode
WG10465	neg.1352	-0.907887	0.0232382	Phosphatidylcholine lyso 20:1	leucine-rich repeat-containing protein 16	LRRC16, CARMIL	the negative ion mode
WG24087	neg.592	-0.907889	0.0232188	4'-Methoxy-7-O-beta-D-glucopyranosyl-8,3'-dihydroxyflavanone	collagen type XIV alpha	COL14A	the negative ion mode
WG05673	neg.576	-0.907891	0.0234864	Adenylosuccinate	kinesin family member 13	KIF13	the negative ion mode
WG17647	neg.1352	-0.907901	0.0233104	Phosphatidylcholine lyso 20:1	heterogeneous nuclear ribonucleoprotein U-like protein 1	HNRNPUL1, E1BAP5	the negative ion mode
WG12080	neg.162	-0.907906	0.0222872	Corymbosin	oxidoreductase [EC:1.1.1.-]	HTATIP2	the negative ion mode
WG30512	neg.162	-0.90791	0.0226339	Corymbosin	F-actin monooxygenase [EC:1.14.13.225]	MICAL	the negative ion mode
WG10465	neg.153	-0.907912	0.0238591	INOSINE 5-PHOSPHATE	leucine-rich repeat-containing protein 16	LRRC16, CARMIL	the negative ion mode
WG10941	neg.1352	-0.907914	0.0238451	Phosphatidylcholine lyso 20:1	calpastatin	CAST	the negative ion mode
WG11856	neg.1437	-0.907922	0.022746	7-epi-10-Deacetylbaccatin III	sorting nexin-1/2	SNX1_2	the negative ion mode
WG13739	neg.592	-0.907924	0.0235569	4'-Methoxy-7-O-beta-D-glucopyranosyl-8,3'-dihydroxyflavanone	protein POF1B, partial	POF1B	the negative ion mode
WG08460	neg.592	-0.907935	0.022872	4'-Methoxy-7-O-beta-D-glucopyranosyl-8,3'-dihydroxyflavanone	coatomer subunit epsilon	COPE	the negative ion mode
WG16358	neg.162	-0.907941	0.0238143	Corymbosin	kelch-like protein 16 (gigaxonin)	KLHL16, GAN	the negative ion mode
WG04119	neg.1352	-0.907943	0.0237968	Phosphatidylcholine lyso 20:1	myosin I	MYO1	the negative ion mode
WG00682	neg.1352	-0.907948	0.0233524	Phosphatidylcholine lyso 20:1	beta-site APP-cleaving enzyme 2 (memapsin 1) [EC:3.4.23.45]	BACE2	the negative ion mode
WG27567	neg.1437	-0.90795	0.0227213	7-epi-10-Deacetylbaccatin III	mediator of RNA polymerase II transcription subunit 12	MED12	the negative ion mode
WG28849	neg.592	-0.907954	0.0234471	4'-Methoxy-7-O-beta-D-glucopyranosyl-8,3'-dihydroxyflavanone	laminin, gamma 2	LAMC2	the negative ion mode
WG29628	neg.1352	-0.907954	0.0234458	Phosphatidylcholine lyso 20:1	exportin-1	XPO1, CRM1	the negative ion mode
WG03991	neg.153	-0.907956	0.0230142	INOSINE 5-PHOSPHATE	4a-hydroxytetrahydrobiopterin dehydratase [EC:4.2.1.96]	PCBD, phhB	the negative ion mode
WG04754	neg.162	-0.907969	0.0229325	Corymbosin	exosome complex component RRP41	RRP41, EXOSC4, SKI6	the negative ion mode
WG28849	neg.153	-0.907979	0.0228579	INOSINE 5-PHOSPHATE	laminin, gamma 2	LAMC2	the negative ion mode
WG05673	neg.1352	-0.907981	0.0230058	Phosphatidylcholine lyso 20:1	kinesin family member 13	KIF13	the negative ion mode
WG00682	neg.592	-0.907985	0.0235257	4'-Methoxy-7-O-beta-D-glucopyranosyl-8,3'-dihydroxyflavanone	beta-site APP-cleaving enzyme 2 (memapsin 1) [EC:3.4.23.45]	BACE2	the negative ion mode
WG14779	neg.1352	-0.907985	0.0235916	Phosphatidylcholine lyso 20:1	DNA-directed RNA polymerases I, II, and III subunit RPABC1	RPABC1, RPB5, POLR2E	the negative ion mode
WG32196	neg.1437	-0.907985	0.0230064	7-epi-10-Deacetylbaccatin III	translation initiation factor 4G	EIF4G	the negative ion mode
WG24540	neg.1352	-0.90799	0.0233265	Phosphatidylcholine lyso 20:1	AP-2 complex subunit beta-1	AP2B1	the negative ion mode
WG23096	neg.162	-0.907994	0.0225542	Corymbosin	ATP-dependent RNA helicase [EC:3.6.4.13]	EIF4A3, FAL1	the negative ion mode
WG27562	neg.1352	-0.907998	0.0232694	Phosphatidylcholine lyso 20:1	ribonuclease H2 subunit A [EC:3.1.26.4]	RNASEH2A	the negative ion mode
WG23783	neg.162	-0.908	0.0231284	Corymbosin	lysophosphatidate acyltransferase [EC:2.3.1.51]	AGPAT1_2	the negative ion mode
WG10532	neg.592	-0.908009	0.0231803	4'-Methoxy-7-O-beta-D-glucopyranosyl-8,3'-dihydroxyflavanone	collagen type IV alpha	COL4A	the negative ion mode
WG13397	neg.162	-0.908009	0.0233902	Corymbosin	mitochondrial-processing peptidase subunit beta [EC:3.4.24.64]	PMPCB, MAS1	the negative ion mode
WG22684	neg.576	-0.908015	0.023987	Adenylosuccinate	p38 MAP kinase [EC:2.7.11.24]	P38	the negative ion mode
WG00939	neg.1352	-0.908025	0.0228217	Phosphatidylcholine lyso 20:1	catenin (cadherin-associated protein), delta 1	CTNND1	the negative ion mode
WG16617	neg.592	-0.908025	0.0233151	4'-Methoxy-7-O-beta-D-glucopyranosyl-8,3'-dihydroxyflavanone	zinc finger RNA-binding protein	ZFR	the negative ion mode
WG28849	neg.1352	-0.908032	0.0233649	Phosphatidylcholine lyso 20:1	laminin, gamma 2	LAMC2	the negative ion mode
WG19588	neg.1437	-0.908034	0.022555	7-epi-10-Deacetylbaccatin III	laminin, alpha 3/5	LAMA3_5	the negative ion mode
WG30512	neg.576	-0.908034	0.0220874	Adenylosuccinate	F-actin monooxygenase [EC:1.14.13.225]	MICAL	the negative ion mode
WG05778	neg.576	-0.908044	0.0229915	Adenylosuccinate	peptide-N4-(N-acetyl-beta-glucosaminyl)asparagine amidase [EC:3.5.1.52]	E3.5.1.52, NGLY1, PNG1	the negative ion mode
WG13155	neg.592	-0.908044	0.023186	4'-Methoxy-7-O-beta-D-glucopyranosyl-8,3'-dihydroxyflavanone	ribonuclease H2 subunit C	RNASEH2C	the negative ion mode
WG18077	neg.592	-0.908046	0.0233158	4'-Methoxy-7-O-beta-D-glucopyranosyl-8,3'-dihydroxyflavanone	collagen type IV alpha	COL4A	the negative ion mode
WG16241	neg.1352	-0.908048	0.0229988	Phosphatidylcholine lyso 20:1	peptide chain release factor subunit 1	ETF1, ERF1	the negative ion mode
WG23633	neg.1437	-0.908067	0.0227499	7-epi-10-Deacetylbaccatin III	mitochondrial carrier	MTCH	the negative ion mode
WG00939	neg.592	-0.908074	0.0236428	4'-Methoxy-7-O-beta-D-glucopyranosyl-8,3'-dihydroxyflavanone	catenin (cadherin-associated protein), delta 1	CTNND1	the negative ion mode
WG16358	neg.1437	-0.908076	0.0229964	7-epi-10-Deacetylbaccatin III	kelch-like protein 16 (gigaxonin)	KLHL16, GAN	the negative ion mode
WG29628	neg.592	-0.908082	0.0233021	4'-Methoxy-7-O-beta-D-glucopyranosyl-8,3'-dihydroxyflavanone	exportin-1	XPO1, CRM1	the negative ion mode
WG21998	neg.1352	-0.908088	0.0227935	Phosphatidylcholine lyso 20:1	alkaline phosphatase [EC:3.1.3.1]	E3.1.3.1, phoA, phoB	the negative ion mode
WG29171	neg.1352	-0.908093	0.023335	Phosphatidylcholine lyso 20:1	coiled-coil and C2 domain-containing protein 1	CC2D1	the negative ion mode
WG12080	neg.576	-0.908097	0.0227403	Adenylosuccinate	oxidoreductase [EC:1.1.1.-]	HTATIP2	the negative ion mode
WG13155	neg.1437	-0.908099	0.0227974	7-epi-10-Deacetylbaccatin III	ribonuclease H2 subunit C	RNASEH2C	the negative ion mode
WG16241	neg.162	-0.908099	0.0229571	Corymbosin	peptide chain release factor subunit 1	ETF1, ERF1	the negative ion mode
WG13155	neg.576	-0.908105	0.0227458	Adenylosuccinate	ribonuclease H2 subunit C	RNASEH2C	the negative ion mode
WG03957	neg.1352	-0.908112	0.0235881	Phosphatidylcholine lyso 20:1	pumilio RNA-binding family	PUM	the negative ion mode
WG04027	neg.592	-0.908118	0.0232278	4'-Methoxy-7-O-beta-D-glucopyranosyl-8,3'-dihydroxyflavanone	serine/threonine-protein phosphatase PP1 catalytic subunit [EC:3.1.3.16]	PPP1C	the negative ion mode
WG29628	neg.153	-0.908118	0.0238842	INOSINE 5-PHOSPHATE	exportin-1	XPO1, CRM1	the negative ion mode
WG05673	neg.162	-0.90812	0.0231313	Corymbosin	kinesin family member 13	KIF13	the negative ion mode
WG16289	neg.576	-0.90812	0.0235699	Adenylosuccinate	catenin alpha	CTNNA	the negative ion mode
WG29180	neg.1352	-0.908128	0.0235098	Phosphatidylcholine lyso 20:1	ADP-ribosylation factor GTPase-activating protein 2/3	ARFGAP2_3	the negative ion mode
WG16617	neg.1352	-0.908133	0.0235934	Phosphatidylcholine lyso 20:1	zinc finger RNA-binding protein	ZFR	the negative ion mode
WG31775	neg.576	-0.908143	0.0231565	Adenylosuccinate	dihydropteridine reductase [EC:1.5.1.34]	QDPR	the negative ion mode
WG15452	neg.1352	-0.908145	0.0230394	Phosphatidylcholine lyso 20:1	filamin	FLNA	the negative ion mode
WG05545	neg.1352	-0.908156	0.0238392	Phosphatidylcholine lyso 20:1	Prp8 binding protein	SNRNP40, PRP8BP	the negative ion mode
WG22684	neg.1352	-0.908162	0.0237478	Phosphatidylcholine lyso 20:1	p38 MAP kinase [EC:2.7.11.24]	P38	the negative ion mode
WG29180	neg.576	-0.908164	0.0233904	Adenylosuccinate	ADP-ribosylation factor GTPase-activating protein 2/3	ARFGAP2_3	the negative ion mode
WG05145	neg.1352	-0.908166	0.0236715	Phosphatidylcholine lyso 20:1	phosphoglucomutase / phosphopentomutase [EC:5.4.2.2 5.4.2.7]	PGM2	the negative ion mode
WG05145	neg.162	-0.908175	0.0231019	Corymbosin	phosphoglucomutase / phosphopentomutase [EC:5.4.2.2 5.4.2.7]	PGM2	the negative ion mode
WG13397	neg.1437	-0.908179	0.0233916	7-epi-10-Deacetylbaccatin III	mitochondrial-processing peptidase subunit beta [EC:3.4.24.64]	PMPCB, MAS1	the negative ion mode
WG19793	neg.1352	-0.908179	0.0238085	Phosphatidylcholine lyso 20:1	TBCC domain-containing protein 1	TBCCD1	the negative ion mode
WG03991	neg.1352	-0.908183	0.0229224	Phosphatidylcholine lyso 20:1	4a-hydroxytetrahydrobiopterin dehydratase [EC:4.2.1.96]	PCBD, phhB	the negative ion mode
WG20978	neg.592	-0.908183	0.0233924	4'-Methoxy-7-O-beta-D-glucopyranosyl-8,3'-dihydroxyflavanone	F-box protein 20	LMO7, FBXO20	the negative ion mode
WG03957	neg.576	-0.908187	0.0232645	Adenylosuccinate	pumilio RNA-binding family	PUM	the negative ion mode
WG19793	neg.153	-0.908206	0.0232155	INOSINE 5-PHOSPHATE	TBCC domain-containing protein 1	TBCCD1	the negative ion mode
WG27562	neg.592	-0.90821	0.0229749	4'-Methoxy-7-O-beta-D-glucopyranosyl-8,3'-dihydroxyflavanone	ribonuclease H2 subunit A [EC:3.1.26.4]	RNASEH2A	the negative ion mode
WG05491	neg.1352	-0.908215	0.0231728	Phosphatidylcholine lyso 20:1	ribosomal protein S6 kinase alpha-1/2/3/6 [EC:2.7.11.1]	RPS6KA	the negative ion mode
WG20629	neg.1352	-0.908217	0.0239609	Phosphatidylcholine lyso 20:1	coatomer subunit beta'	COPB2, SEC27	the negative ion mode
WG28849	neg.162	-0.908217	0.0238189	Corymbosin	laminin, gamma 2	LAMC2	the negative ion mode
WG23096	neg.1437	-0.908219	0.0231441	7-epi-10-Deacetylbaccatin III	ATP-dependent RNA helicase [EC:3.6.4.13]	EIF4A3, FAL1	the negative ion mode
WG10237	neg.162	-0.908221	0.02297	Corymbosin	catenin alpha	CTNNA	the negative ion mode
WG10532	neg.1352	-0.908225	0.0231222	Phosphatidylcholine lyso 20:1	collagen type IV alpha	COL4A	the negative ion mode
WG05491	neg.162	-0.908233	0.0244145	Corymbosin	ribosomal protein S6 kinase alpha-1/2/3/6 [EC:2.7.11.1]	RPS6KA	the negative ion mode
WG10237	neg.1437	-0.908238	0.0226771	7-epi-10-Deacetylbaccatin III	catenin alpha	CTNNA	the negative ion mode
WG18077	neg.1352	-0.908238	0.0223881	Phosphatidylcholine lyso 20:1	collagen type IV alpha	COL4A	the negative ion mode
WG20629	neg.153	-0.908246	0.0228258	INOSINE 5-PHOSPHATE	coatomer subunit beta'	COPB2, SEC27	the negative ion mode
WG00939	neg.162	-0.908252	0.0248143	Corymbosin	catenin (cadherin-associated protein), delta 1	CTNND1	the negative ion mode
WG12112	neg.1352	-0.908255	0.0238378	Phosphatidylcholine lyso 20:1	prostaglandin reductase 1 [EC:1.3.1.74 1.3.1.48]	PTGR1, LTB4DH	the negative ion mode
WG13155	neg.162	-0.908255	0.0230338	Corymbosin	ribonuclease H2 subunit C	RNASEH2C	the negative ion mode
WG11856	neg.153	-0.908257	0.0243629	INOSINE 5-PHOSPHATE	sorting nexin-1/2	SNX1_2	the negative ion mode
WG04242	neg.1352	-0.908259	0.0238069	Phosphatidylcholine lyso 20:1	AP-1 complex subunit mu	AP1M	the negative ion mode
WG07344	neg.1352	-0.908261	0.0231799	Phosphatidylcholine lyso 20:1	dehydrogenase/reductase SDR family member 12 [EC:1.1.-.-]	DHRS12	the negative ion mode
WG10465	neg.162	-0.908269	0.0238753	Corymbosin	leucine-rich repeat-containing protein 16	LRRC16, CARMIL	the negative ion mode
WG23096	neg.592	-0.908269	0.0230154	4'-Methoxy-7-O-beta-D-glucopyranosyl-8,3'-dihydroxyflavanone	ATP-dependent RNA helicase [EC:3.6.4.13]	EIF4A3, FAL1	the negative ion mode
WG28598	neg.592	-0.908273	0.0234076	4'-Methoxy-7-O-beta-D-glucopyranosyl-8,3'-dihydroxyflavanone	septin 3/9/12	SEPT3_9_12	the negative ion mode
WG03656	neg.1352	-0.908276	0.0236927	Phosphatidylcholine lyso 20:1	coiled-coil domain-containing protein 90B, mitochondrial isoform X1	CCDC90B	the negative ion mode
WG13254	neg.1352	-0.908276	0.0230124	Phosphatidylcholine lyso 20:1	myosin VI	MYO6	the negative ion mode
WG13155	neg.153	-0.908297	0.0225789	INOSINE 5-PHOSPHATE	ribonuclease H2 subunit C	RNASEH2C	the negative ion mode
WG05977	neg.1352	-0.908305	0.0230766	Phosphatidylcholine lyso 20:1	protein scribble	SCRIB	the negative ion mode
WG13084	neg.1352	-0.908307	0.0224479	Phosphatidylcholine lyso 20:1	spectrin beta	SPTB	the negative ion mode
WG23096	neg.1352	-0.908309	0.0239019	Phosphatidylcholine lyso 20:1	ATP-dependent RNA helicase [EC:3.6.4.13]	EIF4A3, FAL1	the negative ion mode
WG32196	neg.1352	-0.908309	0.0226098	Phosphatidylcholine lyso 20:1	translation initiation factor 4G	EIF4G	the negative ion mode
WG00041	neg.592	-0.908313	0.0237367	4'-Methoxy-7-O-beta-D-glucopyranosyl-8,3'-dihydroxyflavanone	E3 ubiquitin-protein ligase NEDD4-like [EC:2.3.2.26]	NEDD4L	the negative ion mode
WG04754	neg.1352	-0.908315	0.0239927	Phosphatidylcholine lyso 20:1	exosome complex component RRP41	RRP41, EXOSC4, SKI6	the negative ion mode
WG00041	neg.1437	-0.908318	0.0237295	7-epi-10-Deacetylbaccatin III	E3 ubiquitin-protein ligase NEDD4-like [EC:2.3.2.26]	NEDD4L	the negative ion mode
WG17647	neg.162	-0.908318	0.0233403	Corymbosin	heterogeneous nuclear ribonucleoprotein U-like protein 1	HNRNPUL1, E1BAP5	the negative ion mode
WG00041	neg.162	-0.908322	0.024187	Corymbosin	E3 ubiquitin-protein ligase NEDD4-like [EC:2.3.2.26]	NEDD4L	the negative ion mode
WG27626	neg.576	-0.908324	0.023243	Adenylosuccinate	cadherin 1, type 1, E-cadherin	CDH1, CDHE, CD324	the negative ion mode
WG11856	neg.592	-0.90833	0.0221263	4'-Methoxy-7-O-beta-D-glucopyranosyl-8,3'-dihydroxyflavanone	sorting nexin-1/2	SNX1_2	the negative ion mode
WG22684	neg.592	-0.908343	0.0234521	4'-Methoxy-7-O-beta-D-glucopyranosyl-8,3'-dihydroxyflavanone	p38 MAP kinase [EC:2.7.11.24]	P38	the negative ion mode
WG23096	neg.576	-0.908351	0.0227974	Adenylosuccinate	ATP-dependent RNA helicase [EC:3.6.4.13]	EIF4A3, FAL1	the negative ion mode
WG28598	neg.1437	-0.908351	0.0230579	7-epi-10-Deacetylbaccatin III	septin 3/9/12	SEPT3_9_12	the negative ion mode
WG29628	neg.1437	-0.908351	0.0227751	7-epi-10-Deacetylbaccatin III	exportin-1	XPO1, CRM1	the negative ion mode
WG03151	neg.1352	-0.908353	0.023666	Phosphatidylcholine lyso 20:1	protein transport protein SEC24	SEC24	the negative ion mode
WG05145	neg.1437	-0.908355	0.022911	7-epi-10-Deacetylbaccatin III	phosphoglucomutase / phosphopentomutase [EC:5.4.2.2 5.4.2.7]	PGM2	the negative ion mode
WG11856	neg.162	-0.908358	0.0219715	Corymbosin	sorting nexin-1/2	SNX1_2	the negative ion mode
WG31775	neg.1437	-0.90836	0.022801	7-epi-10-Deacetylbaccatin III	dihydropteridine reductase [EC:1.5.1.34]	QDPR	the negative ion mode
WG05491	neg.592	-0.908364	0.0233707	4'-Methoxy-7-O-beta-D-glucopyranosyl-8,3'-dihydroxyflavanone	ribosomal protein S6 kinase alpha-1/2/3/6 [EC:2.7.11.1]	RPS6KA	the negative ion mode
WG15452	neg.162	-0.90837	0.0222428	Corymbosin	filamin	FLNA	the negative ion mode
WG17647	neg.576	-0.90837	0.0232731	Adenylosuccinate	heterogeneous nuclear ribonucleoprotein U-like protein 1	HNRNPUL1, E1BAP5	the negative ion mode
WG28688	neg.1437	-0.908383	0.0237047	7-epi-10-Deacetylbaccatin III	tumor protein p63-regulated gene 1 protein	TPRG1	the negative ion mode
WG32726	neg.1352	-0.908383	0.0238	Phosphatidylcholine lyso 20:1	SWI/SNF-related matrix-associated actin-dependent regulator of chromatin subfamily A member 5 [EC:5.6.2.-]	SMARCA5, SNF2H, ISWI	the negative ion mode
WG23633	neg.592	-0.908385	0.0234944	4'-Methoxy-7-O-beta-D-glucopyranosyl-8,3'-dihydroxyflavanone	mitochondrial carrier	MTCH	the negative ion mode
WG24301	neg.1352	-0.908391	0.0228263	Phosphatidylcholine lyso 20:1	Rho GTPase-activating protein 17	ARHGAP17, RICH1	the negative ion mode
WG24540	neg.1437	-0.908393	0.022878	7-epi-10-Deacetylbaccatin III	AP-2 complex subunit beta-1	AP2B1	the negative ion mode
WG29171	neg.576	-0.908393	0.0228238	Adenylosuccinate	coiled-coil and C2 domain-containing protein 1	CC2D1	the negative ion mode
WG04242	neg.162	-0.908397	0.0236151	Corymbosin	AP-1 complex subunit mu	AP1M	the negative ion mode
WG08460	neg.576	-0.9084	0.0232167	Adenylosuccinate	coatomer subunit epsilon	COPE	the negative ion mode
WG13397	neg.1352	-0.908404	0.0230084	Phosphatidylcholine lyso 20:1	mitochondrial-processing peptidase subunit beta [EC:3.4.24.64]	PMPCB, MAS1	the negative ion mode
WG01089	neg.1437	-0.908408	0.0227766	7-epi-10-Deacetylbaccatin III	aldehyde oxidase [EC:1.2.3.1]	AOX	the negative ion mode
WG04119	neg.592	-0.908419	0.0238663	4'-Methoxy-7-O-beta-D-glucopyranosyl-8,3'-dihydroxyflavanone	myosin I	MYO1	the negative ion mode
WG13397	neg.576	-0.908419	0.0238943	Adenylosuccinate	mitochondrial-processing peptidase subunit beta [EC:3.4.24.64]	PMPCB, MAS1	the negative ion mode
WG10828	neg.592	-0.908421	0.0233847	4'-Methoxy-7-O-beta-D-glucopyranosyl-8,3'-dihydroxyflavanone	casein kinase 1, alpha [EC:2.7.11.1]	CSNK1A	the negative ion mode
WG10941	neg.592	-0.908421	0.0229416	4'-Methoxy-7-O-beta-D-glucopyranosyl-8,3'-dihydroxyflavanone	calpastatin	CAST	the negative ion mode
WG12175	neg.153	-0.908421	0.0239191	INOSINE 5-PHOSPHATE	disabled homolog 2	DAB2	the negative ion mode
WG23434	neg.576	-0.908423	0.0218442	Adenylosuccinate	acetyl-CoA acyltransferase 1 [EC:2.3.1.16]	ACAA1	the negative ion mode
WG05537	neg.1437	-0.908427	0.0229938	7-epi-10-Deacetylbaccatin III	WAS protein family, member 2	WASF2	the negative ion mode
WG32196	neg.153	-0.908429	0.0226932	INOSINE 5-PHOSPHATE	translation initiation factor 4G	EIF4G	the negative ion mode
WG27404	neg.153	-0.908435	0.0232214	INOSINE 5-PHOSPHATE	alkaline phosphatase [EC:3.1.3.1]	E3.1.3.1, phoA, phoB	the negative ion mode
WG14779	neg.1437	-0.908448	0.0228879	7-epi-10-Deacetylbaccatin III	DNA-directed RNA polymerases I, II, and III subunit RPABC1	RPABC1, RPB5, POLR2E	the negative ion mode
WG00041	neg.1352	-0.90845	0.0230958	Phosphatidylcholine lyso 20:1	E3 ubiquitin-protein ligase NEDD4-like [EC:2.3.2.26]	NEDD4L	the negative ion mode
WG06455	neg.1352	-0.90845	0.0234549	Phosphatidylcholine lyso 20:1	5'-3' exoribonuclease 2 [EC:3.1.13.-]	XRN2, RAT1	the negative ion mode
WG16289	neg.1437	-0.90845	0.0227484	7-epi-10-Deacetylbaccatin III	catenin alpha	CTNNA	the negative ion mode
WG10465	neg.1437	-0.908452	0.0229292	7-epi-10-Deacetylbaccatin III	leucine-rich repeat-containing protein 16	LRRC16, CARMIL	the negative ion mode
WG28460	neg.1352	-0.908452	0.0233957	Phosphatidylcholine lyso 20:1	afadin	AF6, MLLT4	the negative ion mode
WG29171	neg.162	-0.908452	0.0233769	Corymbosin	coiled-coil and C2 domain-containing protein 1	CC2D1	the negative ion mode
WG29180	neg.1437	-0.908452	0.0236967	7-epi-10-Deacetylbaccatin III	ADP-ribosylation factor GTPase-activating protein 2/3	ARFGAP2_3	the negative ion mode
WG27567	neg.1352	-0.908456	0.0226645	Phosphatidylcholine lyso 20:1	mediator of RNA polymerase II transcription subunit 12	MED12	the negative ion mode
WG05537	neg.1352	-0.908458	0.0226712	Phosphatidylcholine lyso 20:1	WAS protein family, member 2	WASF2	the negative ion mode
WG11356	neg.1352	-0.908458	0.022849	Phosphatidylcholine lyso 20:1	desmocollin 2	DSC2	the negative ion mode
WG14779	neg.162	-0.908458	0.0225724	Corymbosin	DNA-directed RNA polymerases I, II, and III subunit RPABC1	RPABC1, RPB5, POLR2E	the negative ion mode
WG03957	neg.1437	-0.908463	0.023339	7-epi-10-Deacetylbaccatin III	pumilio RNA-binding family	PUM	the negative ion mode
WG04242	neg.153	-0.908465	0.0230812	INOSINE 5-PHOSPHATE	AP-1 complex subunit mu	AP1M	the negative ion mode
WG05778	neg.1437	-0.908469	0.0227467	7-epi-10-Deacetylbaccatin III	peptide-N4-(N-acetyl-beta-glucosaminyl)asparagine amidase [EC:3.5.1.52]	E3.5.1.52, NGLY1, PNG1	the negative ion mode
WG12175	neg.1352	-0.908473	0.0234677	Phosphatidylcholine lyso 20:1	disabled homolog 2	DAB2	the negative ion mode
WG23434	neg.592	-0.908473	0.0227144	4'-Methoxy-7-O-beta-D-glucopyranosyl-8,3'-dihydroxyflavanone	acetyl-CoA acyltransferase 1 [EC:2.3.1.16]	ACAA1	the negative ion mode
WG00041	neg.153	-0.908475	0.0231535	INOSINE 5-PHOSPHATE	E3 ubiquitin-protein ligase NEDD4-like [EC:2.3.2.26]	NEDD4L	the negative ion mode
WG13397	neg.592	-0.908482	0.0233647	4'-Methoxy-7-O-beta-D-glucopyranosyl-8,3'-dihydroxyflavanone	mitochondrial-processing peptidase subunit beta [EC:3.4.24.64]	PMPCB, MAS1	the negative ion mode
WG29171	neg.1437	-0.908482	0.0233819	7-epi-10-Deacetylbaccatin III	coiled-coil and C2 domain-containing protein 1	CC2D1	the negative ion mode
WG04754	neg.576	-0.908492	0.0226487	Adenylosuccinate	exosome complex component RRP41	RRP41, EXOSC4, SKI6	the negative ion mode
WG27626	neg.162	-0.908492	0.0237259	Corymbosin	cadherin 1, type 1, E-cadherin	CDH1, CDHE, CD324	the negative ion mode
WG23783	neg.576	-0.908498	0.0233875	Adenylosuccinate	lysophosphatidate acyltransferase [EC:2.3.1.51]	AGPAT1_2	the negative ion mode
WG31775	neg.1352	-0.908498	0.0231695	Phosphatidylcholine lyso 20:1	dihydropteridine reductase [EC:1.5.1.34]	QDPR	the negative ion mode
WG28598	neg.1352	-0.908515	0.0237379	Phosphatidylcholine lyso 20:1	septin 3/9/12	SEPT3_9_12	the negative ion mode
WG23096	neg.153	-0.908517	0.0231768	INOSINE 5-PHOSPHATE	ATP-dependent RNA helicase [EC:3.6.4.13]	EIF4A3, FAL1	the negative ion mode
WG17647	neg.1437	-0.908524	0.0240516	7-epi-10-Deacetylbaccatin III	heterogeneous nuclear ribonucleoprotein U-like protein 1	HNRNPUL1, E1BAP5	the negative ion mode
WG12980	neg.1352	-0.908532	0.0235285	Phosphatidylcholine lyso 20:1	mitogen-activated protein kinase 1/3 [EC:2.7.11.24]	ERK, MAPK1_3	the negative ion mode
WG32196	neg.576	-0.908534	0.0232697	Adenylosuccinate	translation initiation factor 4G	EIF4G	the negative ion mode
WG05491	neg.1437	-0.908536	0.0230059	7-epi-10-Deacetylbaccatin III	ribosomal protein S6 kinase alpha-1/2/3/6 [EC:2.7.11.1]	RPS6KA	the negative ion mode
WG12080	neg.592	-0.908536	0.0225495	4'-Methoxy-7-O-beta-D-glucopyranosyl-8,3'-dihydroxyflavanone	oxidoreductase [EC:1.1.1.-]	HTATIP2	the negative ion mode
WG31424	neg.1352	-0.90854	0.0234155	Phosphatidylcholine lyso 20:1	metastasis-associated protein MTA	MTA	the negative ion mode
WG03991	neg.1437	-0.908547	0.0235184	7-epi-10-Deacetylbaccatin III	4a-hydroxytetrahydrobiopterin dehydratase [EC:4.2.1.96]	PCBD, phhB	the negative ion mode
WG03656	neg.153	-0.908551	0.0229139	INOSINE 5-PHOSPHATE	coiled-coil domain-containing protein 90B, mitochondrial isoform X1	CCDC90B	the negative ion mode
WG27626	neg.153	-0.908553	0.0231368	INOSINE 5-PHOSPHATE	cadherin 1, type 1, E-cadherin	CDH1, CDHE, CD324	the negative ion mode
WG13809	neg.153	-0.908566	0.0230526	INOSINE 5-PHOSPHATE	arfaptin	ARFIP	the negative ion mode
WG10237	neg.153	-0.908574	0.0239491	INOSINE 5-PHOSPHATE	catenin alpha	CTNNA	the negative ion mode
WG16358	neg.592	-0.908578	0.0233309	4'-Methoxy-7-O-beta-D-glucopyranosyl-8,3'-dihydroxyflavanone	kelch-like protein 16 (gigaxonin)	KLHL16, GAN	the negative ion mode
WG05491	neg.153	-0.908582	0.0238803	INOSINE 5-PHOSPHATE	ribosomal protein S6 kinase alpha-1/2/3/6 [EC:2.7.11.1]	RPS6KA	the negative ion mode
WG14779	neg.592	-0.908591	0.0229056	4'-Methoxy-7-O-beta-D-glucopyranosyl-8,3'-dihydroxyflavanone	DNA-directed RNA polymerases I, II, and III subunit RPABC1	RPABC1, RPB5, POLR2E	the negative ion mode
WG01089	neg.1352	-0.908593	0.023832	Phosphatidylcholine lyso 20:1	aldehyde oxidase [EC:1.2.3.1]	AOX	the negative ion mode
WG27404	neg.1352	-0.908593	0.0235748	Phosphatidylcholine lyso 20:1	alkaline phosphatase [EC:3.1.3.1]	E3.1.3.1, phoA, phoB	the negative ion mode
WG28460	neg.1437	-0.908601	0.0230123	7-epi-10-Deacetylbaccatin III	afadin	AF6, MLLT4	the negative ion mode
WG06652	neg.592	-0.908616	0.023045	4'-Methoxy-7-O-beta-D-glucopyranosyl-8,3'-dihydroxyflavanone	exocyst complex component 4	EXOC4, SEC8	the negative ion mode
WG18077	neg.162	-0.908616	0.0232867	Corymbosin	collagen type IV alpha	COL4A	the negative ion mode
WG20629	neg.1437	-0.908631	0.0222378	7-epi-10-Deacetylbaccatin III	coatomer subunit beta'	COPB2, SEC27	the negative ion mode
WG01089	neg.162	-0.908637	0.0229979	Corymbosin	aldehyde oxidase [EC:1.2.3.1]	AOX	the negative ion mode
WG07344	neg.1437	-0.908639	0.0228547	7-epi-10-Deacetylbaccatin III	dehydrogenase/reductase SDR family member 12 [EC:1.1.-.-]	DHRS12	the negative ion mode
WG24540	neg.153	-0.908639	0.022789	INOSINE 5-PHOSPHATE	AP-2 complex subunit beta-1	AP2B1	the negative ion mode
WG00041	neg.576	-0.908641	0.0234883	Adenylosuccinate	E3 ubiquitin-protein ligase NEDD4-like [EC:2.3.2.26]	NEDD4L	the negative ion mode
WG22530	neg.576	-0.908643	0.0229057	Adenylosuccinate	1-phosphatidylinositol-5-phosphate 4-kinase [EC:2.7.1.149]	PIP4K2	the negative ion mode
WG01089	neg.576	-0.908648	0.0227537	Adenylosuccinate	aldehyde oxidase [EC:1.2.3.1]	AOX	the negative ion mode
WG12980	neg.153	-0.908648	0.0239468	INOSINE 5-PHOSPHATE	mitogen-activated protein kinase 1/3 [EC:2.7.11.24]	ERK, MAPK1_3	the negative ion mode
WG20629	neg.592	-0.908648	0.0233965	4'-Methoxy-7-O-beta-D-glucopyranosyl-8,3'-dihydroxyflavanone	coatomer subunit beta'	COPB2, SEC27	the negative ion mode
WG04242	neg.1437	-0.90865	0.0227039	7-epi-10-Deacetylbaccatin III	AP-1 complex subunit mu	AP1M	the negative ion mode
WG08460	neg.1437	-0.90865	0.0235024	7-epi-10-Deacetylbaccatin III	coatomer subunit epsilon	COPE	the negative ion mode
WG08964	neg.592	-0.908652	0.0233743	4'-Methoxy-7-O-beta-D-glucopyranosyl-8,3'-dihydroxyflavanone	microsomal epoxide hydrolase [EC:3.3.2.9]	EPHX1	the negative ion mode
WG20629	neg.162	-0.908652	0.0232281	Corymbosin	coatomer subunit beta'	COPB2, SEC27	the negative ion mode
WG00939	neg.1437	-0.90866	0.023054	7-epi-10-Deacetylbaccatin III	catenin (cadherin-associated protein), delta 1	CTNND1	the negative ion mode
WG22530	neg.1352	-0.90866	0.023667	Phosphatidylcholine lyso 20:1	1-phosphatidylinositol-5-phosphate 4-kinase [EC:2.7.1.149]	PIP4K2	the negative ion mode
WG13084	neg.592	-0.908662	0.0234738	4'-Methoxy-7-O-beta-D-glucopyranosyl-8,3'-dihydroxyflavanone	spectrin beta	SPTB	the negative ion mode
WG12175	neg.1437	-0.908664	0.0229321	7-epi-10-Deacetylbaccatin III	disabled homolog 2	DAB2	the negative ion mode
WG05145	neg.592	-0.908669	0.022883	4'-Methoxy-7-O-beta-D-glucopyranosyl-8,3'-dihydroxyflavanone	phosphoglucomutase / phosphopentomutase [EC:5.4.2.2 5.4.2.7]	PGM2	the negative ion mode
WG19793	neg.1437	-0.908669	0.0224335	7-epi-10-Deacetylbaccatin III	TBCC domain-containing protein 1	TBCCD1	the negative ion mode
WG24301	neg.1437	-0.908671	0.0225312	7-epi-10-Deacetylbaccatin III	Rho GTPase-activating protein 17	ARHGAP17, RICH1	the negative ion mode
WG03957	neg.162	-0.908677	0.0232421	Corymbosin	pumilio RNA-binding family	PUM	the negative ion mode
WG10828	neg.162	-0.908677	0.0235415	Corymbosin	casein kinase 1, alpha [EC:2.7.11.1]	CSNK1A	the negative ion mode
WG29628	neg.576	-0.908679	0.024194	Adenylosuccinate	exportin-1	XPO1, CRM1	the negative ion mode
WG30512	neg.592	-0.908679	0.0231777	4'-Methoxy-7-O-beta-D-glucopyranosyl-8,3'-dihydroxyflavanone	F-actin monooxygenase [EC:1.14.13.225]	MICAL	the negative ion mode
WG04119	neg.162	-0.908683	0.0240242	Corymbosin	myosin I	MYO1	the negative ion mode
WG23633	neg.1352	-0.908683	0.0242127	Phosphatidylcholine lyso 20:1	mitochondrial carrier	MTCH	the negative ion mode
WG05145	neg.576	-0.908685	0.0233083	Adenylosuccinate	phosphoglucomutase / phosphopentomutase [EC:5.4.2.2 5.4.2.7]	PGM2	the negative ion mode
WG19793	neg.592	-0.908685	0.0234355	4'-Methoxy-7-O-beta-D-glucopyranosyl-8,3'-dihydroxyflavanone	TBCC domain-containing protein 1	TBCCD1	the negative ion mode
WG28598	neg.153	-0.908685	0.0235903	INOSINE 5-PHOSPHATE	septin 3/9/12	SEPT3_9_12	the negative ion mode
WG04119	neg.1437	-0.908688	0.023515	7-epi-10-Deacetylbaccatin III	myosin I	MYO1	the negative ion mode
WG11856	neg.576	-0.908692	0.022272	Adenylosuccinate	sorting nexin-1/2	SNX1_2	the negative ion mode
WG20978	neg.1352	-0.9087	0.0229471	Phosphatidylcholine lyso 20:1	F-box protein 20	LMO7, FBXO20	the negative ion mode
WG03656	neg.1437	-0.908715	0.0223665	7-epi-10-Deacetylbaccatin III	coiled-coil domain-containing protein 90B, mitochondrial isoform X1	CCDC90B	the negative ion mode
WG19793	neg.162	-0.908715	0.0233603	Corymbosin	TBCC domain-containing protein 1	TBCCD1	the negative ion mode
WG05977	neg.1437	-0.908717	0.0229166	7-epi-10-Deacetylbaccatin III	protein scribble	SCRIB	the negative ion mode
WG16358	neg.576	-0.908719	0.0241499	Adenylosuccinate	kelch-like protein 16 (gigaxonin)	KLHL16, GAN	the negative ion mode
WG04119	neg.153	-0.908721	0.0240903	INOSINE 5-PHOSPHATE	myosin I	MYO1	the negative ion mode
WG08958	neg.1352	-0.908721	0.0231204	Phosphatidylcholine lyso 20:1	sorting nexin-1/2	SNX1_2	the negative ion mode
WG08460	neg.1352	-0.908725	0.0236465	Phosphatidylcholine lyso 20:1	coatomer subunit epsilon	COPE	the negative ion mode
WG13084	neg.1437	-0.90873	0.023788	7-epi-10-Deacetylbaccatin III	spectrin beta	SPTB	the negative ion mode
WG04027	neg.162	-0.908732	0.0232239	Corymbosin	serine/threonine-protein phosphatase PP1 catalytic subunit [EC:3.1.3.16]	PPP1C	the negative ion mode
WG29180	neg.162	-0.908736	0.0234039	Corymbosin	ADP-ribosylation factor GTPase-activating protein 2/3	ARFGAP2_3	the negative ion mode
WG04027	neg.1352	-0.908746	0.023522	Phosphatidylcholine lyso 20:1	serine/threonine-protein phosphatase PP1 catalytic subunit [EC:3.1.3.16]	PPP1C	the negative ion mode
WG05491	neg.576	-0.908746	0.0239381	Adenylosuccinate	ribosomal protein S6 kinase alpha-1/2/3/6 [EC:2.7.11.1]	RPS6KA	the negative ion mode
WG22530	neg.162	-0.908755	0.022431	Corymbosin	1-phosphatidylinositol-5-phosphate 4-kinase [EC:2.7.1.149]	PIP4K2	the negative ion mode
WG28688	neg.576	-0.908755	0.023824	Adenylosuccinate	tumor protein p63-regulated gene 1 protein	TPRG1	the negative ion mode
WG28598	neg.162	-0.908757	0.0235188	Corymbosin	septin 3/9/12	SEPT3_9_12	the negative ion mode
WG28688	neg.162	-0.908757	0.0237638	Corymbosin	tumor protein p63-regulated gene 1 protein	TPRG1	the negative ion mode
WG05537	neg.153	-0.908759	0.0234431	INOSINE 5-PHOSPHATE	WAS protein family, member 2	WASF2	the negative ion mode
WG21998	neg.576	-0.908759	0.0228264	Adenylosuccinate	alkaline phosphatase [EC:3.1.3.1]	E3.1.3.1, phoA, phoB	the negative ion mode
WG24087	neg.576	-0.908763	0.0232707	Adenylosuccinate	collagen type XIV alpha	COL14A	the negative ion mode
WG13739	neg.1352	-0.908776	0.0229061	Phosphatidylcholine lyso 20:1	protein POF1B, partial	POF1B	the negative ion mode
WG04119	neg.576	-0.908786	0.0235857	Adenylosuccinate	myosin I	MYO1	the negative ion mode
WG10237	neg.576	-0.908786	0.0233632	Adenylosuccinate	catenin alpha	CTNNA	the negative ion mode
WG04754	neg.1437	-0.908791	0.023276	7-epi-10-Deacetylbaccatin III	exosome complex component RRP41	RRP41, EXOSC4, SKI6	the negative ion mode
WG12175	neg.576	-0.908797	0.0231725	Adenylosuccinate	disabled homolog 2	DAB2	the negative ion mode
WG27567	neg.576	-0.908805	0.0231938	Adenylosuccinate	mediator of RNA polymerase II transcription subunit 12	MED12	the negative ion mode
WG27404	neg.1437	-0.908816	0.0232121	7-epi-10-Deacetylbaccatin III	alkaline phosphatase [EC:3.1.3.1]	E3.1.3.1, phoA, phoB	the negative ion mode
WG18077	neg.576	-0.908839	0.0239353	Adenylosuccinate	collagen type IV alpha	COL4A	the negative ion mode
WG06652	neg.1352	-0.908845	0.0228006	Phosphatidylcholine lyso 20:1	exocyst complex component 4	EXOC4, SEC8	the negative ion mode
WG24087	neg.1352	-0.908852	0.023849	Phosphatidylcholine lyso 20:1	collagen type XIV alpha	COL14A	the negative ion mode
WG32196	neg.592	-0.908852	0.0225741	4'-Methoxy-7-O-beta-D-glucopyranosyl-8,3'-dihydroxyflavanone	translation initiation factor 4G	EIF4G	the negative ion mode
WG07344	neg.153	-0.908854	0.0242761	INOSINE 5-PHOSPHATE	dehydrogenase/reductase SDR family member 12 [EC:1.1.-.-]	DHRS12	the negative ion mode
WG04242	neg.592	-0.908856	0.0235881	4'-Methoxy-7-O-beta-D-glucopyranosyl-8,3'-dihydroxyflavanone	AP-1 complex subunit mu	AP1M	the negative ion mode
WG05977	neg.592	-0.90886	0.0229838	4'-Methoxy-7-O-beta-D-glucopyranosyl-8,3'-dihydroxyflavanone	protein scribble	SCRIB	the negative ion mode
WG27562	neg.1437	-0.90886	0.0231453	7-epi-10-Deacetylbaccatin III	ribonuclease H2 subunit A [EC:3.1.26.4]	RNASEH2A	the negative ion mode
WG27562	neg.162	-0.908862	0.023406	Corymbosin	ribonuclease H2 subunit A [EC:3.1.26.4]	RNASEH2A	the negative ion mode
WG28460	neg.162	-0.908864	0.0227842	Corymbosin	afadin	AF6, MLLT4	the negative ion mode
WG28688	neg.1352	-0.908864	0.0234886	Phosphatidylcholine lyso 20:1	tumor protein p63-regulated gene 1 protein	TPRG1	the negative ion mode
WG28460	neg.592	-0.908873	0.0232344	4'-Methoxy-7-O-beta-D-glucopyranosyl-8,3'-dihydroxyflavanone	afadin	AF6, MLLT4	the negative ion mode
WG16289	neg.153	-0.908879	0.0233888	INOSINE 5-PHOSPHATE	catenin alpha	CTNNA	the negative ion mode
WG20629	neg.576	-0.908881	0.0234908	Adenylosuccinate	coatomer subunit beta'	COPB2, SEC27	the negative ion mode
WG14779	neg.153	-0.908883	0.0233306	INOSINE 5-PHOSPHATE	DNA-directed RNA polymerases I, II, and III subunit RPABC1	RPABC1, RPB5, POLR2E	the negative ion mode
WG06455	neg.592	-0.908894	0.0227674	4'-Methoxy-7-O-beta-D-glucopyranosyl-8,3'-dihydroxyflavanone	5'-3' exoribonuclease 2 [EC:3.1.13.-]	XRN2, RAT1	the negative ion mode
WG15452	neg.592	-0.908894	0.0228614	4'-Methoxy-7-O-beta-D-glucopyranosyl-8,3'-dihydroxyflavanone	filamin	FLNA	the negative ion mode
WG04027	neg.576	-0.908906	0.0232496	Adenylosuccinate	serine/threonine-protein phosphatase PP1 catalytic subunit [EC:3.1.3.16]	PPP1C	the negative ion mode
WG09652	neg.1352	-0.908906	0.0235218	Phosphatidylcholine lyso 20:1	cell cycle arrest protein BUB3	BUB3	the negative ion mode
WG14779	neg.576	-0.908908	0.0226634	Adenylosuccinate	DNA-directed RNA polymerases I, II, and III subunit RPABC1	RPABC1, RPB5, POLR2E	the negative ion mode
WG22530	neg.1437	-0.908908	0.0232464	7-epi-10-Deacetylbaccatin III	1-phosphatidylinositol-5-phosphate 4-kinase [EC:2.7.1.149]	PIP4K2	the negative ion mode
WG08964	neg.1352	-0.908915	0.0235471	Phosphatidylcholine lyso 20:1	microsomal epoxide hydrolase [EC:3.3.2.9]	EPHX1	the negative ion mode
WG28460	neg.153	-0.908919	0.0228978	INOSINE 5-PHOSPHATE	afadin	AF6, MLLT4	the negative ion mode
WG03656	neg.592	-0.908921	0.023422	4'-Methoxy-7-O-beta-D-glucopyranosyl-8,3'-dihydroxyflavanone	coiled-coil domain-containing protein 90B, mitochondrial isoform X1	CCDC90B	the negative ion mode
WG24540	neg.162	-0.908925	0.022748	Corymbosin	AP-2 complex subunit beta-1	AP2B1	the negative ion mode
WG03151	neg.592	-0.908936	0.0227256	4'-Methoxy-7-O-beta-D-glucopyranosyl-8,3'-dihydroxyflavanone	protein transport protein SEC24	SEC24	the negative ion mode
WG21998	neg.162	-0.908936	0.022358	Corymbosin	alkaline phosphatase [EC:3.1.3.1]	E3.1.3.1, phoA, phoB	the negative ion mode
WG31775	neg.162	-0.908936	0.0228367	Corymbosin	dihydropteridine reductase [EC:1.5.1.34]	QDPR	the negative ion mode
WG29171	neg.153	-0.908944	0.0243144	INOSINE 5-PHOSPHATE	coiled-coil and C2 domain-containing protein 1	CC2D1	the negative ion mode
WG10828	neg.1437	-0.908946	0.0225281	7-epi-10-Deacetylbaccatin III	casein kinase 1, alpha [EC:2.7.11.1]	CSNK1A	the negative ion mode
WG27404	neg.162	-0.908948	0.0238086	Corymbosin	alkaline phosphatase [EC:3.1.3.1]	E3.1.3.1, phoA, phoB	the negative ion mode
WG10465	neg.592	-0.908955	0.0233778	4'-Methoxy-7-O-beta-D-glucopyranosyl-8,3'-dihydroxyflavanone	leucine-rich repeat-containing protein 16	LRRC16, CARMIL	the negative ion mode
WG03151	neg.1437	-0.908969	0.0230667	7-epi-10-Deacetylbaccatin III	protein transport protein SEC24	SEC24	the negative ion mode
WG19793	neg.576	-0.908969	0.0237236	Adenylosuccinate	TBCC domain-containing protein 1	TBCCD1	the negative ion mode
WG00939	neg.576	-0.908971	0.0238805	Adenylosuccinate	catenin (cadherin-associated protein), delta 1	CTNND1	the negative ion mode
WG06455	neg.1437	-0.908971	0.022841	7-epi-10-Deacetylbaccatin III	5'-3' exoribonuclease 2 [EC:3.1.13.-]	XRN2, RAT1	the negative ion mode
WG28460	neg.576	-0.908974	0.0232908	Adenylosuccinate	afadin	AF6, MLLT4	the negative ion mode
WG31424	neg.1437	-0.90898	0.0230877	7-epi-10-Deacetylbaccatin III	metastasis-associated protein MTA	MTA	the negative ion mode
WG04242	neg.576	-0.908984	0.023373	Adenylosuccinate	AP-1 complex subunit mu	AP1M	the negative ion mode
WG11356	neg.1437	-0.90899	0.0224178	7-epi-10-Deacetylbaccatin III	desmocollin 2	DSC2	the negative ion mode
WG32196	neg.162	-0.908995	0.0220806	Corymbosin	translation initiation factor 4G	EIF4G	the negative ion mode
WG03656	neg.162	-0.909016	0.0232994	Corymbosin	coiled-coil domain-containing protein 90B, mitochondrial isoform X1	CCDC90B	the negative ion mode
WG10465	neg.576	-0.909016	0.0237291	Adenylosuccinate	leucine-rich repeat-containing protein 16	LRRC16, CARMIL	the negative ion mode
WG00939	neg.153	-0.909022	0.0236812	INOSINE 5-PHOSPHATE	catenin (cadherin-associated protein), delta 1	CTNND1	the negative ion mode
WG24540	neg.592	-0.909022	0.0233006	4'-Methoxy-7-O-beta-D-glucopyranosyl-8,3'-dihydroxyflavanone	AP-2 complex subunit beta-1	AP2B1	the negative ion mode
WG24087	neg.162	-0.909026	0.0229141	Corymbosin	collagen type XIV alpha	COL14A	the negative ion mode
WG12980	neg.1437	-0.909028	0.0234781	7-epi-10-Deacetylbaccatin III	mitogen-activated protein kinase 1/3 [EC:2.7.11.24]	ERK, MAPK1_3	the negative ion mode
WG23783	neg.592	-0.909047	0.0234483	4'-Methoxy-7-O-beta-D-glucopyranosyl-8,3'-dihydroxyflavanone	lysophosphatidate acyltransferase [EC:2.3.1.51]	AGPAT1_2	the negative ion mode
WG08958	neg.1437	-0.909066	0.0237217	7-epi-10-Deacetylbaccatin III	sorting nexin-1/2	SNX1_2	the negative ion mode
WG06652	neg.1437	-0.909072	0.0237535	7-epi-10-Deacetylbaccatin III	exocyst complex component 4	EXOC4, SEC8	the negative ion mode
WG05673	neg.153	-0.909074	0.0227621	INOSINE 5-PHOSPHATE	kinesin family member 13	KIF13	the negative ion mode
WG04027	neg.1437	-0.909081	0.0234968	7-epi-10-Deacetylbaccatin III	serine/threonine-protein phosphatase PP1 catalytic subunit [EC:3.1.3.16]	PPP1C	the negative ion mode
WG08460	neg.162	-0.909087	0.022898	Corymbosin	coatomer subunit epsilon	COPE	the negative ion mode
WG13084	neg.162	-0.909091	0.0240847	Corymbosin	spectrin beta	SPTB	the negative ion mode
WG03957	neg.153	-0.9091	0.0224385	INOSINE 5-PHOSPHATE	pumilio RNA-binding family	PUM	the negative ion mode
WG08964	neg.1437	-0.909108	0.0235139	7-epi-10-Deacetylbaccatin III	microsomal epoxide hydrolase [EC:3.3.2.9]	EPHX1	the negative ion mode
WG01089	neg.592	-0.909114	0.0231636	4'-Methoxy-7-O-beta-D-glucopyranosyl-8,3'-dihydroxyflavanone	aldehyde oxidase [EC:1.2.3.1]	AOX	the negative ion mode
WG05545	neg.592	-0.909116	0.0233811	4'-Methoxy-7-O-beta-D-glucopyranosyl-8,3'-dihydroxyflavanone	Prp8 binding protein	SNRNP40, PRP8BP	the negative ion mode
WG10828	neg.153	-0.909119	0.0242114	INOSINE 5-PHOSPHATE	casein kinase 1, alpha [EC:2.7.11.1]	CSNK1A	the negative ion mode
WG18077	neg.153	-0.909133	0.023068	INOSINE 5-PHOSPHATE	collagen type IV alpha	COL4A	the negative ion mode
WG31424	neg.153	-0.90915	0.0243402	INOSINE 5-PHOSPHATE	metastasis-associated protein MTA	MTA	the negative ion mode
WG24540	neg.576	-0.909156	0.0230541	Adenylosuccinate	AP-2 complex subunit beta-1	AP2B1	the negative ion mode
WG08958	neg.592	-0.909159	0.0237023	4'-Methoxy-7-O-beta-D-glucopyranosyl-8,3'-dihydroxyflavanone	sorting nexin-1/2	SNX1_2	the negative ion mode
WG05537	neg.576	-0.909167	0.0233148	Adenylosuccinate	WAS protein family, member 2	WASF2	the negative ion mode
WG24301	neg.592	-0.909167	0.0224808	4'-Methoxy-7-O-beta-D-glucopyranosyl-8,3'-dihydroxyflavanone	Rho GTPase-activating protein 17	ARHGAP17, RICH1	the negative ion mode
WG03151	neg.576	-0.909171	0.0226011	Adenylosuccinate	protein transport protein SEC24	SEC24	the negative ion mode
WG13254	neg.162	-0.909173	0.0237324	Corymbosin	myosin VI	MYO6	the negative ion mode
WG18077	neg.1437	-0.909177	0.0234969	7-epi-10-Deacetylbaccatin III	collagen type IV alpha	COL4A	the negative ion mode
WG05977	neg.153	-0.909182	0.023158	INOSINE 5-PHOSPHATE	protein scribble	SCRIB	the negative ion mode
WG03656	neg.576	-0.909205	0.0236023	Adenylosuccinate	coiled-coil domain-containing protein 90B, mitochondrial isoform X1	CCDC90B	the negative ion mode
WG24087	neg.1437	-0.909207	0.0234691	7-epi-10-Deacetylbaccatin III	collagen type XIV alpha	COL14A	the negative ion mode
WG09652	neg.153	-0.909211	0.0233572	INOSINE 5-PHOSPHATE	cell cycle arrest protein BUB3	BUB3	the negative ion mode
WG03151	neg.162	-0.909226	0.022593	Corymbosin	protein transport protein SEC24	SEC24	the negative ion mode
WG06455	neg.162	-0.909226	0.0224271	Corymbosin	5'-3' exoribonuclease 2 [EC:3.1.13.-]	XRN2, RAT1	the negative ion mode
WG10941	neg.1437	-0.90923	0.0229215	7-epi-10-Deacetylbaccatin III	calpastatin	CAST	the negative ion mode
WG12980	neg.162	-0.909232	0.0240813	Corymbosin	mitogen-activated protein kinase 1/3 [EC:2.7.11.24]	ERK, MAPK1_3	the negative ion mode
WG07344	neg.162	-0.909236	0.0228285	Corymbosin	dehydrogenase/reductase SDR family member 12 [EC:1.1.-.-]	DHRS12	the negative ion mode
WG09652	neg.1437	-0.909249	0.0231449	7-epi-10-Deacetylbaccatin III	cell cycle arrest protein BUB3	BUB3	the negative ion mode
WG11356	neg.592	-0.909249	0.0230245	4'-Methoxy-7-O-beta-D-glucopyranosyl-8,3'-dihydroxyflavanone	desmocollin 2	DSC2	the negative ion mode
WG31424	neg.592	-0.909251	0.0233222	4'-Methoxy-7-O-beta-D-glucopyranosyl-8,3'-dihydroxyflavanone	metastasis-associated protein MTA	MTA	the negative ion mode
WG06652	neg.576	-0.909257	0.0237366	Adenylosuccinate	exocyst complex component 4	EXOC4, SEC8	the negative ion mode
WG08964	neg.162	-0.909266	0.0229136	Corymbosin	microsomal epoxide hydrolase [EC:3.3.2.9]	EPHX1	the negative ion mode
WG27562	neg.576	-0.909266	0.0231407	Adenylosuccinate	ribonuclease H2 subunit A [EC:3.1.26.4]	RNASEH2A	the negative ion mode
WG24301	neg.576	-0.909285	0.0230723	Adenylosuccinate	Rho GTPase-activating protein 17	ARHGAP17, RICH1	the negative ion mode
WG08964	neg.576	-0.909287	0.0235015	Adenylosuccinate	microsomal epoxide hydrolase [EC:3.3.2.9]	EPHX1	the negative ion mode
WG11356	neg.153	-0.909295	0.0232619	INOSINE 5-PHOSPHATE	desmocollin 2	DSC2	the negative ion mode
WG05977	neg.576	-0.909304	0.0237195	Adenylosuccinate	protein scribble	SCRIB	the negative ion mode
WG08958	neg.153	-0.909325	0.0241957	INOSINE 5-PHOSPHATE	sorting nexin-1/2	SNX1_2	the negative ion mode
WG27404	neg.576	-0.909329	0.0234938	Adenylosuccinate	alkaline phosphatase [EC:3.1.3.1]	E3.1.3.1, phoA, phoB	the negative ion mode
WG12980	neg.592	-0.909341	0.0238105	4'-Methoxy-7-O-beta-D-glucopyranosyl-8,3'-dihydroxyflavanone	mitogen-activated protein kinase 1/3 [EC:2.7.11.24]	ERK, MAPK1_3	the negative ion mode
WG06455	neg.576	-0.909354	0.0228612	Adenylosuccinate	5'-3' exoribonuclease 2 [EC:3.1.13.-]	XRN2, RAT1	the negative ion mode
WG05545	neg.162	-0.909356	0.0233859	Corymbosin	Prp8 binding protein	SNRNP40, PRP8BP	the negative ion mode
WG05545	neg.1437	-0.909356	0.0221011	7-epi-10-Deacetylbaccatin III	Prp8 binding protein	SNRNP40, PRP8BP	the negative ion mode
WG07344	neg.592	-0.909365	0.0231591	4'-Methoxy-7-O-beta-D-glucopyranosyl-8,3'-dihydroxyflavanone	dehydrogenase/reductase SDR family member 12 [EC:1.1.-.-]	DHRS12	the negative ion mode
WG00682	neg.1437	-0.909367	0.0231505	7-epi-10-Deacetylbaccatin III	beta-site APP-cleaving enzyme 2 (memapsin 1) [EC:3.4.23.45]	BACE2	the negative ion mode
WG13084	neg.576	-0.909377	0.0236554	Adenylosuccinate	spectrin beta	SPTB	the negative ion mode
WG03991	neg.576	-0.909386	0.0230166	Adenylosuccinate	4a-hydroxytetrahydrobiopterin dehydratase [EC:4.2.1.96]	PCBD, phhB	the negative ion mode
WG05977	neg.162	-0.909409	0.0229755	Corymbosin	protein scribble	SCRIB	the negative ion mode
WG31424	neg.162	-0.909434	0.0231707	Corymbosin	metastasis-associated protein MTA	MTA	the negative ion mode
WG24301	neg.153	-0.909438	0.023269	INOSINE 5-PHOSPHATE	Rho GTPase-activating protein 17	ARHGAP17, RICH1	the negative ion mode
WG07344	neg.576	-0.909447	0.023179	Adenylosuccinate	dehydrogenase/reductase SDR family member 12 [EC:1.1.-.-]	DHRS12	the negative ion mode
WG03151	neg.153	-0.909449	0.0238376	INOSINE 5-PHOSPHATE	protein transport protein SEC24	SEC24	the negative ion mode
WG05545	neg.153	-0.909449	0.0232104	INOSINE 5-PHOSPHATE	Prp8 binding protein	SNRNP40, PRP8BP	the negative ion mode
WG32726	neg.153	-0.909465	0.0227789	INOSINE 5-PHOSPHATE	SWI/SNF-related matrix-associated actin-dependent regulator of chromatin subfamily A member 5 [EC:5.6.2.-]	SMARCA5, SNF2H, ISWI	the negative ion mode
WG28688	neg.592	-0.909472	0.0238993	4'-Methoxy-7-O-beta-D-glucopyranosyl-8,3'-dihydroxyflavanone	tumor protein p63-regulated gene 1 protein	TPRG1	the negative ion mode
WG13254	neg.576	-0.90948	0.0237727	Adenylosuccinate	myosin VI	MYO6	the negative ion mode
WG13254	neg.1437	-0.909482	0.023083	7-epi-10-Deacetylbaccatin III	myosin VI	MYO6	the negative ion mode
WG31424	neg.576	-0.909482	0.0236828	Adenylosuccinate	metastasis-associated protein MTA	MTA	the negative ion mode
WG32726	neg.1437	-0.909486	0.0221227	7-epi-10-Deacetylbaccatin III	SWI/SNF-related matrix-associated actin-dependent regulator of chromatin subfamily A member 5 [EC:5.6.2.-]	SMARCA5, SNF2H, ISWI	the negative ion mode
WG05778	neg.153	-0.909489	0.0235271	INOSINE 5-PHOSPHATE	peptide-N4-(N-acetyl-beta-glucosaminyl)asparagine amidase [EC:3.5.1.52]	E3.5.1.52, NGLY1, PNG1	the negative ion mode
WG12175	neg.162	-0.909495	0.0238288	Corymbosin	disabled homolog 2	DAB2	the negative ion mode
WG08460	neg.153	-0.909512	0.0230846	INOSINE 5-PHOSPHATE	coatomer subunit epsilon	COPE	the negative ion mode
WG32726	neg.592	-0.909512	0.0234025	4'-Methoxy-7-O-beta-D-glucopyranosyl-8,3'-dihydroxyflavanone	SWI/SNF-related matrix-associated actin-dependent regulator of chromatin subfamily A member 5 [EC:5.6.2.-]	SMARCA5, SNF2H, ISWI	the negative ion mode
WG05537	neg.592	-0.909514	0.0229095	4'-Methoxy-7-O-beta-D-glucopyranosyl-8,3'-dihydroxyflavanone	WAS protein family, member 2	WASF2	the negative ion mode
WG29180	neg.153	-0.909514	0.0232692	INOSINE 5-PHOSPHATE	ADP-ribosylation factor GTPase-activating protein 2/3	ARFGAP2_3	the negative ion mode
WG08958	neg.576	-0.909518	0.023679	Adenylosuccinate	sorting nexin-1/2	SNX1_2	the negative ion mode
WG12980	neg.576	-0.909518	0.0238447	Adenylosuccinate	mitogen-activated protein kinase 1/3 [EC:2.7.11.24]	ERK, MAPK1_3	the negative ion mode
WG21998	neg.592	-0.90952	0.0231056	4'-Methoxy-7-O-beta-D-glucopyranosyl-8,3'-dihydroxyflavanone	alkaline phosphatase [EC:3.1.3.1]	E3.1.3.1, phoA, phoB	the negative ion mode
WG06652	neg.162	-0.909537	0.023153	Corymbosin	exocyst complex component 4	EXOC4, SEC8	the negative ion mode
WG13739	neg.576	-0.909537	0.0237475	Adenylosuccinate	protein POF1B, partial	POF1B	the negative ion mode
WG09652	neg.592	-0.909552	0.023894	4'-Methoxy-7-O-beta-D-glucopyranosyl-8,3'-dihydroxyflavanone	cell cycle arrest protein BUB3	BUB3	the negative ion mode
WG16617	neg.1437	-0.909552	0.0231839	7-epi-10-Deacetylbaccatin III	zinc finger RNA-binding protein	ZFR	the negative ion mode
WG10941	neg.162	-0.909558	0.0234665	Corymbosin	calpastatin	CAST	the negative ion mode
WG27567	neg.162	-0.909575	0.0233894	Corymbosin	mediator of RNA polymerase II transcription subunit 12	MED12	the negative ion mode
WG05537	neg.162	-0.909579	0.0225036	Corymbosin	WAS protein family, member 2	WASF2	the negative ion mode
WG22530	neg.153	-0.909581	0.0232559	INOSINE 5-PHOSPHATE	1-phosphatidylinositol-5-phosphate 4-kinase [EC:2.7.1.149]	PIP4K2	the negative ion mode
WG06455	neg.153	-0.909589	0.0234217	INOSINE 5-PHOSPHATE	5'-3' exoribonuclease 2 [EC:3.1.13.-]	XRN2, RAT1	the negative ion mode
WG16617	neg.576	-0.909592	0.0236334	Adenylosuccinate	zinc finger RNA-binding protein	ZFR	the negative ion mode
WG00682	neg.162	-0.909594	0.023799	Corymbosin	beta-site APP-cleaving enzyme 2 (memapsin 1) [EC:3.4.23.45]	BACE2	the negative ion mode
WG09652	neg.576	-0.9096	0.0237319	Adenylosuccinate	cell cycle arrest protein BUB3	BUB3	the negative ion mode
WG27404	neg.592	-0.909604	0.0239275	4'-Methoxy-7-O-beta-D-glucopyranosyl-8,3'-dihydroxyflavanone	alkaline phosphatase [EC:3.1.3.1]	E3.1.3.1, phoA, phoB	the negative ion mode
WG13084	neg.153	-0.909608	0.0238172	INOSINE 5-PHOSPHATE	spectrin beta	SPTB	the negative ion mode
WG10941	neg.576	-0.909611	0.0232988	Adenylosuccinate	calpastatin	CAST	the negative ion mode
WG31775	neg.592	-0.909613	0.023265	4'-Methoxy-7-O-beta-D-glucopyranosyl-8,3'-dihydroxyflavanone	dihydropteridine reductase [EC:1.5.1.34]	QDPR	the negative ion mode
WG08958	neg.162	-0.909627	0.0240295	Corymbosin	sorting nexin-1/2	SNX1_2	the negative ion mode
WG10828	neg.576	-0.909629	0.0238769	Adenylosuccinate	casein kinase 1, alpha [EC:2.7.11.1]	CSNK1A	the negative ion mode
WG03991	neg.162	-0.90964	0.0234816	Corymbosin	4a-hydroxytetrahydrobiopterin dehydratase [EC:4.2.1.96]	PCBD, phhB	the negative ion mode
WG12175	neg.592	-0.909682	0.0235036	4'-Methoxy-7-O-beta-D-glucopyranosyl-8,3'-dihydroxyflavanone	disabled homolog 2	DAB2	the negative ion mode
WG09652	neg.162	-0.909686	0.0237384	Corymbosin	cell cycle arrest protein BUB3	BUB3	the negative ion mode
WG11356	neg.162	-0.909686	0.0233387	Corymbosin	desmocollin 2	DSC2	the negative ion mode
WG04754	neg.153	-0.909722	0.0235023	INOSINE 5-PHOSPHATE	exosome complex component RRP41	RRP41, EXOSC4, SKI6	the negative ion mode
WG16617	neg.162	-0.909732	0.0235388	Corymbosin	zinc finger RNA-binding protein	ZFR	the negative ion mode
WG00682	neg.576	-0.909756	0.0238137	Adenylosuccinate	beta-site APP-cleaving enzyme 2 (memapsin 1) [EC:3.4.23.45]	BACE2	the negative ion mode
WG27562	neg.153	-0.909766	0.0242819	INOSINE 5-PHOSPHATE	ribonuclease H2 subunit A [EC:3.1.26.4]	RNASEH2A	the negative ion mode
WG27567	neg.592	-0.90977	0.0231851	4'-Methoxy-7-O-beta-D-glucopyranosyl-8,3'-dihydroxyflavanone	mediator of RNA polymerase II transcription subunit 12	MED12	the negative ion mode
WG32726	neg.162	-0.909777	0.0232359	Corymbosin	SWI/SNF-related matrix-associated actin-dependent regulator of chromatin subfamily A member 5 [EC:5.6.2.-]	SMARCA5, SNF2H, ISWI	the negative ion mode
WG08964	neg.153	-0.909804	0.0238074	INOSINE 5-PHOSPHATE	microsomal epoxide hydrolase [EC:3.3.2.9]	EPHX1	the negative ion mode
WG17647	neg.153	-0.909804	0.0236852	INOSINE 5-PHOSPHATE	heterogeneous nuclear ribonucleoprotein U-like protein 1	HNRNPUL1, E1BAP5	the negative ion mode
WG24301	neg.162	-0.909817	0.0227753	Corymbosin	Rho GTPase-activating protein 17	ARHGAP17, RICH1	the negative ion mode
WG13739	neg.162	-0.909821	0.0233437	Corymbosin	protein POF1B, partial	POF1B	the negative ion mode
WG13739	neg.1437	-0.909829	0.0236326	7-epi-10-Deacetylbaccatin III	protein POF1B, partial	POF1B	the negative ion mode
WG11356	neg.576	-0.909869	0.0236983	Adenylosuccinate	desmocollin 2	DSC2	the negative ion mode
WG05545	neg.576	-0.909877	0.0232282	Adenylosuccinate	Prp8 binding protein	SNRNP40, PRP8BP	the negative ion mode
WG20978	neg.1437	-0.909899	0.0234602	7-epi-10-Deacetylbaccatin III	F-box protein 20	LMO7, FBXO20	the negative ion mode
WG24087	neg.153	-0.910004	0.0234232	INOSINE 5-PHOSPHATE	collagen type XIV alpha	COL14A	the negative ion mode
WG04027	neg.153	-0.910012	0.0235843	INOSINE 5-PHOSPHATE	serine/threonine-protein phosphatase PP1 catalytic subunit [EC:3.1.3.16]	PPP1C	the negative ion mode
WG03991	neg.592	-0.910016	0.0239325	4'-Methoxy-7-O-beta-D-glucopyranosyl-8,3'-dihydroxyflavanone	4a-hydroxytetrahydrobiopterin dehydratase [EC:4.2.1.96]	PCBD, phhB	the negative ion mode
WG20978	neg.162	-0.91002	0.0233142	Corymbosin	F-box protein 20	LMO7, FBXO20	the negative ion mode
WG20978	neg.576	-0.910027	0.0238431	Adenylosuccinate	F-box protein 20	LMO7, FBXO20	the negative ion mode
WG10941	neg.153	-0.910037	0.0237911	INOSINE 5-PHOSPHATE	calpastatin	CAST	the negative ion mode
WG06652	neg.153	-0.910054	0.0233911	INOSINE 5-PHOSPHATE	exocyst complex component 4	EXOC4, SEC8	the negative ion mode
WG32726	neg.576	-0.910079	0.0231644	Adenylosuccinate	SWI/SNF-related matrix-associated actin-dependent regulator of chromatin subfamily A member 5 [EC:5.6.2.-]	SMARCA5, SNF2H, ISWI	the negative ion mode
WG13254	neg.153	-0.910212	0.0234486	INOSINE 5-PHOSPHATE	myosin VI	MYO6	the negative ion mode
WG00682	neg.153	-0.910344	0.0237547	INOSINE 5-PHOSPHATE	beta-site APP-cleaving enzyme 2 (memapsin 1) [EC:3.4.23.45]	BACE2	the negative ion mode
WG16617	neg.153	-0.910433	0.0231507	INOSINE 5-PHOSPHATE	zinc finger RNA-binding protein	ZFR	the negative ion mode
WG13739	neg.153	-0.910983	0.0239282	INOSINE 5-PHOSPHATE	protein POF1B, partial	POF1B	the negative ion mode
WG20978	neg.153	-0.911202	0.0242757	INOSINE 5-PHOSPHATE	F-box protein 20	LMO7, FBXO20	the negative ion mode
WG23317	pos.999	0.909438	0.0232695	Alanine	toll-like receptor 13	TLR13	the positive ion mode
WG19973	pos.7948	0.90931	0.0235496	Acetoxyaureol	tropomyosin 4	TPM4	the positive ion mode
WG23317	pos.2023	0.909308	0.0234971	5,6-DIHYDROURACIL	toll-like receptor 13	TLR13	the positive ion mode
WG26395	pos.7948	0.909219	0.0239076	Acetoxyaureol	protein kinase C and casein kinase substrate in neurons protein	PACSIN	the positive ion mode
WG23317	pos.2777	0.909089	0.0229235	DCA_170.0367_15.5	toll-like receptor 13	TLR13	the positive ion mode
WG15414	pos.7948	0.909053	0.0238372	Acetoxyaureol	sodium/potassium-transporting ATPase subunit alpha [EC:7.2.2.13]	ATP1A	the positive ion mode
WG20001	pos.7948	0.908908	0.0230063	Acetoxyaureol	neurofilament heavy polypeptide-like	NEFH	the positive ion mode
WG22826	pos.7948	0.908858	0.0228877	Acetoxyaureol	junctophilin	JPH	the positive ion mode
WG31232	pos.7948	0.908839	0.0239336	Acetoxyaureol	voltage-dependent calcium channel beta-1	CACNB1	the positive ion mode
WG23317	pos.7948	0.908757	0.0231034	Acetoxyaureol	toll-like receptor 13	TLR13	the positive ion mode
WG22859	pos.2777	0.908707	0.0231476	DCA_170.0367_15.5	ryanodine receptor 1	RYR1	the positive ion mode
WG09950	pos.7948	0.908643	0.0235701	Acetoxyaureol	ryanodine receptor 3	RYR3	the positive ion mode
WG22859	pos.7948	0.908618	0.0234304	Acetoxyaureol	ryanodine receptor 1	RYR1	the positive ion mode
WG09950	pos.2777	0.908484	0.02327	DCA_170.0367_15.5	ryanodine receptor 3	RYR3	the positive ion mode
WG19973	pos.6093	0.908261	0.0235157	GLUCOSE 6-PHOSPHATE	tropomyosin 4	TPM4	the positive ion mode
WG15414	pos.2777	0.908223	0.0222723	DCA_170.0367_15.5	sodium/potassium-transporting ATPase subunit alpha [EC:7.2.2.13]	ATP1A	the positive ion mode
WG22859	pos.2023	0.908177	0.0227374	5,6-DIHYDROURACIL	ryanodine receptor 1	RYR1	the positive ion mode
WG09950	pos.2023	0.908025	0.0227665	5,6-DIHYDROURACIL	ryanodine receptor 3	RYR3	the positive ion mode
WG26395	pos.2777	0.908006	0.0225539	DCA_170.0367_15.5	protein kinase C and casein kinase substrate in neurons protein	PACSIN	the positive ion mode
WG22859	pos.999	0.90799	0.0230454	Alanine	ryanodine receptor 1	RYR1	the positive ion mode
WG09950	pos.999	0.907943	0.0231326	Alanine	ryanodine receptor 3	RYR3	the positive ion mode
WG22826	pos.6093	0.907897	0.023106	GLUCOSE 6-PHOSPHATE	junctophilin	JPH	the positive ion mode
WG20001	pos.2777	0.907866	0.0224899	DCA_170.0367_15.5	neurofilament heavy polypeptide-like	NEFH	the positive ion mode
WG15414	pos.2023	0.907832	0.0228078	5,6-DIHYDROURACIL	sodium/potassium-transporting ATPase subunit alpha [EC:7.2.2.13]	ATP1A	the positive ion mode
WG31232	pos.2777	0.907771	0.0227491	DCA_170.0367_15.5	voltage-dependent calcium channel beta-1	CACNB1	the positive ion mode
WG19973	pos.2777	0.907763	0.0228967	DCA_170.0367_15.5	tropomyosin 4	TPM4	the positive ion mode
WG31232	pos.2023	0.907729	0.0232306	5,6-DIHYDROURACIL	voltage-dependent calcium channel beta-1	CACNB1	the positive ion mode
WG26395	pos.2023	0.907712	0.0232926	5,6-DIHYDROURACIL	protein kinase C and casein kinase substrate in neurons protein	PACSIN	the positive ion mode
WG09950	pos.6093	0.907662	0.0239061	GLUCOSE 6-PHOSPHATE	ryanodine receptor 3	RYR3	the positive ion mode
WG20001	pos.2023	0.90762	0.0228024	5,6-DIHYDROURACIL	neurofilament heavy polypeptide-like	NEFH	the positive ion mode
WG23317	pos.1391	0.907613	0.0231583	p-Benzoquinone	toll-like receptor 13	TLR13	the positive ion mode
WG26395	pos.6093	0.907582	0.0224094	GLUCOSE 6-PHOSPHATE	protein kinase C and casein kinase substrate in neurons protein	PACSIN	the positive ion mode
WG22826	pos.2023	0.907542	0.022258	5,6-DIHYDROURACIL	junctophilin	JPH	the positive ion mode
WG19973	pos.4716	0.907536	0.0234275	7,8-dimethylalloxazine (lumichrome)	tropomyosin 4	TPM4	the positive ion mode
WG20001	pos.6093	0.907489	0.0240759	GLUCOSE 6-PHOSPHATE	neurofilament heavy polypeptide-like	NEFH	the positive ion mode
WG09950	pos.4716	0.907441	0.0231491	7,8-dimethylalloxazine (lumichrome)	ryanodine receptor 3	RYR3	the positive ion mode
WG22826	pos.999	0.907441	0.022214	Alanine	junctophilin	JPH	the positive ion mode
WG15414	pos.999	0.907395	0.0228234	Alanine	sodium/potassium-transporting ATPase subunit alpha [EC:7.2.2.13]	ATP1A	the positive ion mode
WG31232	pos.999	0.907382	0.0231605	Alanine	voltage-dependent calcium channel beta-1	CACNB1	the positive ion mode
WG26395	pos.999	0.907376	0.0231922	Alanine	protein kinase C and casein kinase substrate in neurons protein	PACSIN	the positive ion mode
WG19973	pos.2023	0.907359	0.0233398	5,6-DIHYDROURACIL	tropomyosin 4	TPM4	the positive ion mode
WG26395	pos.4716	0.907351	0.0231149	7,8-dimethylalloxazine (lumichrome)	protein kinase C and casein kinase substrate in neurons protein	PACSIN	the positive ion mode
WG23317	pos.6093	0.90729	0.0235127	GLUCOSE 6-PHOSPHATE	toll-like receptor 13	TLR13	the positive ion mode
WG19973	pos.1391	0.907285	0.0235122	p-Benzoquinone	tropomyosin 4	TPM4	the positive ion mode
WG20001	pos.999	0.907252	0.0230385	Alanine	neurofilament heavy polypeptide-like	NEFH	the positive ion mode
WG23317	pos.4716	0.907239	0.0229425	7,8-dimethylalloxazine (lumichrome)	toll-like receptor 13	TLR13	the positive ion mode
WG22826	pos.2777	0.907208	0.0222801	DCA_170.0367_15.5	junctophilin	JPH	the positive ion mode
WG09950	pos.1391	0.90713	0.0229443	p-Benzoquinone	ryanodine receptor 3	RYR3	the positive ion mode
WG22826	pos.1391	0.907086	0.0230206	p-Benzoquinone	junctophilin	JPH	the positive ion mode
WG26395	pos.1391	0.907044	0.0228529	p-Benzoquinone	protein kinase C and casein kinase substrate in neurons protein	PACSIN	the positive ion mode
WG19973	pos.999	0.907027	0.0235328	Alanine	tropomyosin 4	TPM4	the positive ion mode
WG31232	pos.6093	0.906934	0.0225354	GLUCOSE 6-PHOSPHATE	voltage-dependent calcium channel beta-1	CACNB1	the positive ion mode
WG22826	pos.4716	0.90693	0.0229595	7,8-dimethylalloxazine (lumichrome)	junctophilin	JPH	the positive ion mode
WG22859	pos.4716	0.906901	0.0233078	7,8-dimethylalloxazine (lumichrome)	ryanodine receptor 1	RYR1	the positive ion mode
WG31232	pos.4716	0.906825	0.0232231	7,8-dimethylalloxazine (lumichrome)	voltage-dependent calcium channel beta-1	CACNB1	the positive ion mode
WG15414	pos.6093	0.906802	0.0233218	GLUCOSE 6-PHOSPHATE	sodium/potassium-transporting ATPase subunit alpha [EC:7.2.2.13]	ATP1A	the positive ion mode
WG22859	pos.6093	0.906602	0.0235128	GLUCOSE 6-PHOSPHATE	ryanodine receptor 1	RYR1	the positive ion mode
WG15414	pos.4716	0.906592	0.023327	7,8-dimethylalloxazine (lumichrome)	sodium/potassium-transporting ATPase subunit alpha [EC:7.2.2.13]	ATP1A	the positive ion mode
WG31232	pos.1391	0.906562	0.0230382	p-Benzoquinone	voltage-dependent calcium channel beta-1	CACNB1	the positive ion mode
WG20001	pos.1391	0.906539	0.0237371	p-Benzoquinone	neurofilament heavy polypeptide-like	NEFH	the positive ion mode
WG22859	pos.1391	0.906531	0.0231781	p-Benzoquinone	ryanodine receptor 1	RYR1	the positive ion mode
WG20001	pos.4716	0.906463	0.0235212	7,8-dimethylalloxazine (lumichrome)	neurofilament heavy polypeptide-like	NEFH	the positive ion mode
WG15414	pos.1391	0.906171	0.0232618	p-Benzoquinone	sodium/potassium-transporting ATPase subunit alpha [EC:7.2.2.13]	ATP1A	the positive ion mode
WG19973	pos.2521	0.904214	0.0261025	L-Histidine	tropomyosin 4	TPM4	the positive ion mode
WG22826	pos.2521	0.904142	0.0254321	L-Histidine	junctophilin	JPH	the positive ion mode
WG20001	pos.2521	0.904079	0.0257629	L-Histidine	neurofilament heavy polypeptide-like	NEFH	the positive ion mode
WG26395	pos.2521	0.903932	0.0257418	L-Histidine	protein kinase C and casein kinase substrate in neurons protein	PACSIN	the positive ion mode
WG23317	pos.2521	0.903888	0.0256809	L-Histidine	toll-like receptor 13	TLR13	the positive ion mode
WG31232	pos.2521	0.903394	0.0250241	L-Histidine	voltage-dependent calcium channel beta-1	CACNB1	the positive ion mode
WG19973	pos.4095	0.903236	0.0252313	4-hydroxy-7H-furo[3,2-g]chromen-7-one	tropomyosin 4	TPM4	the positive ion mode
WG23317	pos.8390	0.90314	0.0262633	dihydroxybenzoic acid	toll-like receptor 13	TLR13	the positive ion mode
WG15414	pos.2521	0.903074	0.0256795	L-Histidine	sodium/potassium-transporting ATPase subunit alpha [EC:7.2.2.13]	ATP1A	the positive ion mode
WG19973	pos.3619	0.902957	0.0254248	2,6-Dimethoxyquinone	tropomyosin 4	TPM4	the positive ion mode
WG23317	pos.3619	0.90291	0.0248397	2,6-Dimethoxyquinone	toll-like receptor 13	TLR13	the positive ion mode
WG26395	pos.4095	0.90291	0.0248612	4-hydroxy-7H-furo[3,2-g]chromen-7-one	protein kinase C and casein kinase substrate in neurons protein	PACSIN	the positive ion mode
WG09950	pos.4095	0.902871	0.0255149	4-hydroxy-7H-furo[3,2-g]chromen-7-one	ryanodine receptor 3	RYR3	the positive ion mode
WG23317	pos.4095	0.902824	0.0250217	4-hydroxy-7H-furo[3,2-g]chromen-7-one	toll-like receptor 13	TLR13	the positive ion mode
WG09950	pos.2521	0.90282	0.0251252	L-Histidine	ryanodine receptor 3	RYR3	the positive ion mode
WG26395	pos.3619	0.90278	0.0252136	2,6-Dimethoxyquinone	protein kinase C and casein kinase substrate in neurons protein	PACSIN	the positive ion mode
WG09950	pos.3619	0.902637	0.0253436	2,6-Dimethoxyquinone	ryanodine receptor 3	RYR3	the positive ion mode
WG22859	pos.2521	0.902465	0.0254842	L-Histidine	ryanodine receptor 1	RYR1	the positive ion mode
WG09950	pos.8390	0.902442	0.0248083	dihydroxybenzoic acid	ryanodine receptor 3	RYR3	the positive ion mode
WG19973	pos.8390	0.902404	0.0256061	dihydroxybenzoic acid	tropomyosin 4	TPM4	the positive ion mode
WG22826	pos.4095	0.902347	0.0249636	4-hydroxy-7H-furo[3,2-g]chromen-7-one	junctophilin	JPH	the positive ion mode
WG22826	pos.3619	0.902307	0.0251236	2,6-Dimethoxyquinone	junctophilin	JPH	the positive ion mode
WG22859	pos.4095	0.902273	0.0253954	4-hydroxy-7H-furo[3,2-g]chromen-7-one	ryanodine receptor 1	RYR1	the positive ion mode
WG26395	pos.8390	0.902227	0.0252931	dihydroxybenzoic acid	protein kinase C and casein kinase substrate in neurons protein	PACSIN	the positive ion mode
WG15414	pos.4095	0.902173	0.0248818	4-hydroxy-7H-furo[3,2-g]chromen-7-one	sodium/potassium-transporting ATPase subunit alpha [EC:7.2.2.13]	ATP1A	the positive ion mode
WG31232	pos.4095	0.902166	0.0252182	4-hydroxy-7H-furo[3,2-g]chromen-7-one	voltage-dependent calcium channel beta-1	CACNB1	the positive ion mode
WG22859	pos.3619	0.902135	0.0253813	2,6-Dimethoxyquinone	ryanodine receptor 1	RYR1	the positive ion mode
WG31232	pos.3619	0.902135	0.0254394	2,6-Dimethoxyquinone	voltage-dependent calcium channel beta-1	CACNB1	the positive ion mode
WG20001	pos.4095	0.902122	0.0254568	4-hydroxy-7H-furo[3,2-g]chromen-7-one	neurofilament heavy polypeptide-like	NEFH	the positive ion mode
WG22826	pos.8390	0.902114	0.0250467	dihydroxybenzoic acid	junctophilin	JPH	the positive ion mode
WG20001	pos.8390	0.902103	0.0251347	dihydroxybenzoic acid	neurofilament heavy polypeptide-like	NEFH	the positive ion mode
WG22859	pos.8390	0.90207	0.0249257	dihydroxybenzoic acid	ryanodine receptor 1	RYR1	the positive ion mode
WG20001	pos.3619	0.901906	0.0257355	2,6-Dimethoxyquinone	neurofilament heavy polypeptide-like	NEFH	the positive ion mode
WG31232	pos.8390	0.901849	0.0253141	dihydroxybenzoic acid	voltage-dependent calcium channel beta-1	CACNB1	the positive ion mode
WG15414	pos.3619	0.901819	0.0252983	2,6-Dimethoxyquinone	sodium/potassium-transporting ATPase subunit alpha [EC:7.2.2.13]	ATP1A	the positive ion mode
WG15414	pos.8390	0.901716	0.0253911	dihydroxybenzoic acid	sodium/potassium-transporting ATPase subunit alpha [EC:7.2.2.13]	ATP1A	the positive ion mode
WG30974	pos.7948	0.90139	0.0259798	Acetoxyaureol	obscurin-RhoGEF [EC:2.7.11.1]	OBSCN, ARHGEF30	the positive ion mode
WG12132	pos.6093	0.9012	0.0259678	GLUCOSE 6-PHOSPHATE	myozenin-3	MYOZ3	the positive ion mode
WG12132	pos.4716	0.90114	0.0259186	7,8-dimethylalloxazine (lumichrome)	myozenin-3	MYOZ3	the positive ion mode
WG30972	pos.7948	0.901085	0.0255736	Acetoxyaureol	obscurin-RhoGEF [EC:2.7.11.1]	OBSCN, ARHGEF30	the positive ion mode
WG12132	pos.7948	0.901077	0.0244818	Acetoxyaureol	myozenin-3	MYOZ3	the positive ion mode
WG19079	pos.1391	0.901075	0.0252105	p-Benzoquinone	myosin-binding protein C, fast-type	MYBPC2	the positive ion mode
WG19079	pos.4716	0.901025	0.0251569	7,8-dimethylalloxazine (lumichrome)	myosin-binding protein C, fast-type	MYBPC2	the positive ion mode
WG19079	pos.6093	0.900873	0.024552	GLUCOSE 6-PHOSPHATE	myosin-binding protein C, fast-type	MYBPC2	the positive ion mode
WG12132	pos.2777	0.900716	0.0263218	DCA_170.0367_15.5	myozenin-3	MYOZ3	the positive ion mode
WG12132	pos.1391	0.900706	0.0257217	p-Benzoquinone	myozenin-3	MYOZ3	the positive ion mode
WG19079	pos.7948	0.900666	0.0248406	Acetoxyaureol	myosin-binding protein C, fast-type	MYBPC2	the positive ion mode
WG30974	pos.2023	0.900635	0.0253707	5,6-DIHYDROURACIL	obscurin-RhoGEF [EC:2.7.11.1]	OBSCN, ARHGEF30	the positive ion mode
WG30974	pos.999	0.900364	0.0252704	Alanine	obscurin-RhoGEF [EC:2.7.11.1]	OBSCN, ARHGEF30	the positive ion mode
WG12132	pos.999	0.900308	0.0259348	Alanine	myozenin-3	MYOZ3	the positive ion mode
WG30974	pos.2777	0.900228	0.024827	DCA_170.0367_15.5	obscurin-RhoGEF [EC:2.7.11.1]	OBSCN, ARHGEF30	the positive ion mode
WG30972	pos.1391	0.900159	0.0252671	p-Benzoquinone	obscurin-RhoGEF [EC:2.7.11.1]	OBSCN, ARHGEF30	the positive ion mode
WG30972	pos.6093	0.900149	0.0244553	GLUCOSE 6-PHOSPHATE	obscurin-RhoGEF [EC:2.7.11.1]	OBSCN, ARHGEF30	the positive ion mode
WG12132	pos.2023	0.900022	0.0258832	5,6-DIHYDROURACIL	myozenin-3	MYOZ3	the positive ion mode
WG30974	pos.6093	0.900016	0.0250139	GLUCOSE 6-PHOSPHATE	obscurin-RhoGEF [EC:2.7.11.1]	OBSCN, ARHGEF30	the positive ion mode
WG05348	pos.4716	-0.900001	0.0251273	7,8-dimethylalloxazine (lumichrome)	laminin, beta 3	LAMB3	the positive ion mode
WG20629	pos.5476	-0.900008	0.0258307	2',2'-Difluoro-2'-deoxyuridine	coatomer subunit beta'	COPB2, SEC27	the positive ion mode
WG19578	pos.4716	-0.900011	0.025448	7,8-dimethylalloxazine (lumichrome)	clathrin light chain B	CLTB, LCB	the positive ion mode
WG31388	pos.6093	-0.900026	0.0247277	GLUCOSE 6-PHOSPHATE	coagulation factor XIII A1 polypeptide [EC:2.3.2.13]	F13A1	the positive ion mode
WG06455	pos.5476	-0.900027	0.0267099	2',2'-Difluoro-2'-deoxyuridine	5'-3' exoribonuclease 2 [EC:3.1.13.-]	XRN2, RAT1	the positive ion mode
WG23783	pos.7809	-0.900027	0.0262422	INOSINE-MONOPHOSPHATE	lysophosphatidate acyltransferase [EC:2.3.1.51]	AGPAT1_2	the positive ion mode
WG01082	pos.1391	-0.900034	0.0252704	p-Benzoquinone	aldehyde oxidase [EC:1.2.3.1]	AOX	the positive ion mode
WG05491	pos.5476	-0.90004	0.0266395	2',2'-Difluoro-2'-deoxyuridine	ribosomal protein S6 kinase alpha-1/2/3/6 [EC:2.7.11.1]	RPS6KA	the positive ion mode
WG03656	pos.5476	-0.900046	0.0255431	2',2'-Difluoro-2'-deoxyuridine	coiled-coil domain-containing protein 90B, mitochondrial isoform X1	CCDC90B	the positive ion mode
WG08964	pos.5476	-0.900052	0.0270639	2',2'-Difluoro-2'-deoxyuridine	microsomal epoxide hydrolase [EC:3.3.2.9]	EPHX1	the positive ion mode
WG11356	pos.5476	-0.900073	0.0268518	2',2'-Difluoro-2'-deoxyuridine	desmocollin 2	DSC2	the positive ion mode
WG08158	pos.2777	-0.900099	0.0256127	DCA_170.0367_15.5	hepatocyte growth factor-regulated tyrosine kinase substrate	HGS, HRS, VPS27	the positive ion mode
WG05977	pos.5476	-0.900101	0.025589	2',2'-Difluoro-2'-deoxyuridine	protein scribble	SCRIB	the positive ion mode
WG23783	pos.5476	-0.900128	0.0277432	2',2'-Difluoro-2'-deoxyuridine	lysophosphatidate acyltransferase [EC:2.3.1.51]	AGPAT1_2	the positive ion mode
WG03614	pos.2777	-0.90013	0.0263104	DCA_170.0367_15.5	plakophilin 1	PKP1	the positive ion mode
WG18422	pos.2777	-0.900157	0.0248504	DCA_170.0367_15.5	glutamine---fructose-6-phosphate transaminase (isomerizing) [EC:2.6.1.16]	glmS, GFPT	the positive ion mode
WG28688	pos.5476	-0.900158	0.0264613	2',2'-Difluoro-2'-deoxyuridine	tumor protein p63-regulated gene 1 protein	TPRG1	the positive ion mode
WG03151	pos.5476	-0.900162	0.0272138	2',2'-Difluoro-2'-deoxyuridine	protein transport protein SEC24	SEC24	the positive ion mode
WG14779	pos.5476	-0.900168	0.0268014	2',2'-Difluoro-2'-deoxyuridine	DNA-directed RNA polymerases I, II, and III subunit RPABC1	RPABC1, RPB5, POLR2E	the positive ion mode
WG09353	pos.999	-0.900176	0.0258171	Alanine	tumor protein D52 isoform X3	TPD52	the positive ion mode
WG27860	pos.1391	-0.900178	0.0253515	p-Benzoquinone	lysosomal Pro-X carboxypeptidase [EC:3.4.16.2]	PRCP	the positive ion mode
WG27156	pos.1391	-0.900189	0.0255763	p-Benzoquinone	glutathione S-transferase [EC:2.5.1.18]	GST, gst	the positive ion mode
WG01783	pos.6093	-0.900197	0.0252228	GLUCOSE 6-PHOSPHATE	glutathione S-transferase [EC:2.5.1.18]	GST, gst	the positive ion mode
WG00519	pos.1391	-0.900201	0.0255261	p-Benzoquinone	ATP-dependent metalloprotease [EC:3.4.24.-]	YME1	the positive ion mode
WG09353	pos.2023	-0.900205	0.0256184	5,6-DIHYDROURACIL	tumor protein D52 isoform X3	TPD52	the positive ion mode
WG31506	pos.1391	-0.900216	0.0255295	p-Benzoquinone	malignant T-cell-amplified sequence	MCTS, TMA20	the positive ion mode
WG31506	pos.4716	-0.900216	0.0256835	7,8-dimethylalloxazine (lumichrome)	malignant T-cell-amplified sequence	MCTS, TMA20	the positive ion mode
WG03614	pos.6093	-0.900243	0.0254267	GLUCOSE 6-PHOSPHATE	plakophilin 1	PKP1	the positive ion mode
WG04875	pos.1391	-0.900245	0.0247548	p-Benzoquinone	protein phosphatase 1 regulatory subunit 12A	PPP1R12A, MYPT1	the positive ion mode
WG27618	pos.4716	-0.900249	0.0252204	7,8-dimethylalloxazine (lumichrome)	AFG3 family protein [EC:3.4.24.-]	AFG3	the positive ion mode
WG22684	pos.5476	-0.900252	0.0269685	2',2'-Difluoro-2'-deoxyuridine	p38 MAP kinase [EC:2.7.11.24]	P38	the positive ion mode
WG02313	pos.1391	-0.900257	0.0258213	p-Benzoquinone	myosin heavy chain 9/10/11/14	MYH9s	the positive ion mode
WG05348	pos.1391	-0.900257	0.0252134	p-Benzoquinone	laminin, beta 3	LAMB3	the positive ion mode
WG05545	pos.5476	-0.900273	0.0264857	2',2'-Difluoro-2'-deoxyuridine	Prp8 binding protein	SNRNP40, PRP8BP	the positive ion mode
WG09231	pos.1391	-0.900283	0.0244709	p-Benzoquinone	26S proteasome regulatory subunit N7	PSMD6, RPN7	the positive ion mode
WG05348	pos.6093	-0.900285	0.0249393	GLUCOSE 6-PHOSPHATE	laminin, beta 3	LAMB3	the positive ion mode
WG12112	pos.7809	-0.900286	0.0258734	INOSINE-MONOPHOSPHATE	prostaglandin reductase 1 [EC:1.3.1.74 1.3.1.48]	PTGR1, LTB4DH	the positive ion mode
WG15907	pos.1391	-0.900287	0.0262385	p-Benzoquinone	tight junction protein 2	TJP2, ZO2	the positive ion mode
WG02313	pos.4716	-0.900297	0.0258723	7,8-dimethylalloxazine (lumichrome)	myosin heavy chain 9/10/11/14	MYH9s	the positive ion mode
WG17222	pos.1391	-0.900297	0.025431	p-Benzoquinone	fumarylacetoacetase [EC:3.7.1.2]	FAH, fahA	the positive ion mode
WG27562	pos.5476	-0.900307	0.0268209	2',2'-Difluoro-2'-deoxyuridine	ribonuclease H2 subunit A [EC:3.1.26.4]	RNASEH2A	the positive ion mode
WG19793	pos.5476	-0.900315	0.0258192	2',2'-Difluoro-2'-deoxyuridine	TBCC domain-containing protein 1	TBCCD1	the positive ion mode
WG13119	pos.1391	-0.90033	0.0242684	p-Benzoquinone	splicing factor 3B subunit 2	SF3B2, SAP145, CUS1	the positive ion mode
WG19578	pos.2023	-0.900362	0.0243089	5,6-DIHYDROURACIL	clathrin light chain B	CLTB, LCB	the positive ion mode
WG08158	pos.6093	-0.90037	0.0247472	GLUCOSE 6-PHOSPHATE	hepatocyte growth factor-regulated tyrosine kinase substrate	HGS, HRS, VPS27	the positive ion mode
WG15907	pos.6093	-0.90037	0.0249648	GLUCOSE 6-PHOSPHATE	tight junction protein 2	TJP2, ZO2	the positive ion mode
WG18422	pos.4716	-0.900372	0.0251995	7,8-dimethylalloxazine (lumichrome)	glutamine---fructose-6-phosphate transaminase (isomerizing) [EC:2.6.1.16]	glmS, GFPT	the positive ion mode
WG10941	pos.5476	-0.90038	0.0266871	2',2'-Difluoro-2'-deoxyuridine	calpastatin	CAST	the positive ion mode
WG14208	pos.2777	-0.900389	0.0251613	DCA_170.0367_15.5	Arf-GAP with SH3 domain, ANK repeat and PH domain-containing protein	ASAP	the positive ion mode
WG27156	pos.6093	-0.900391	0.0249571	GLUCOSE 6-PHOSPHATE	glutathione S-transferase [EC:2.5.1.18]	GST, gst	the positive ion mode
WG17222	pos.999	-0.900393	0.0259009	Alanine	fumarylacetoacetase [EC:3.7.1.2]	FAH, fahA	the positive ion mode
WG12980	pos.5476	-0.900395	0.0261162	2',2'-Difluoro-2'-deoxyuridine	mitogen-activated protein kinase 1/3 [EC:2.7.11.24]	ERK, MAPK1_3	the positive ion mode
WG31061	pos.1391	-0.900424	0.0254729	p-Benzoquinone	calcium-activated chloride channel regulator 3/4	CLCA3_4	the positive ion mode
WG31424	pos.5476	-0.900427	0.0265026	2',2'-Difluoro-2'-deoxyuridine	metastasis-associated protein MTA	MTA	the positive ion mode
WG04875	pos.4716	-0.900431	0.0249054	7,8-dimethylalloxazine (lumichrome)	protein phosphatase 1 regulatory subunit 12A	PPP1R12A, MYPT1	the positive ion mode
WG19578	pos.999	-0.900449	0.0246951	Alanine	clathrin light chain B	CLTB, LCB	the positive ion mode
WG29628	pos.5476	-0.900452	0.0267841	2',2'-Difluoro-2'-deoxyuridine	exportin-1	XPO1, CRM1	the positive ion mode
WG31061	pos.4716	-0.900464	0.0249986	7,8-dimethylalloxazine (lumichrome)	calcium-activated chloride channel regulator 3/4	CLCA3_4	the positive ion mode
WG13809	pos.5476	-0.900464	0.026946	2',2'-Difluoro-2'-deoxyuridine	arfaptin	ARFIP	the positive ion mode
WG14208	pos.6093	-0.900466	0.0255012	GLUCOSE 6-PHOSPHATE	Arf-GAP with SH3 domain, ANK repeat and PH domain-containing protein	ASAP	the positive ion mode
WG22177	pos.4716	-0.900466	0.025313	7,8-dimethylalloxazine (lumichrome)	protein DEK	DEK	the positive ion mode
WG17375	pos.999	-0.900468	0.0251129	Alanine	WAS/WASL-interacting protein	WIPF	the positive ion mode
WG13602	pos.2777	-0.90047	0.0250525	DCA_170.0367_15.5	myosin I	MYO1	the positive ion mode
WG17222	pos.2777	-0.90047	0.0257791	DCA_170.0367_15.5	fumarylacetoacetase [EC:3.7.1.2]	FAH, fahA	the positive ion mode
WG19578	pos.6093	-0.90047	0.0251979	GLUCOSE 6-PHOSPHATE	clathrin light chain B	CLTB, LCB	the positive ion mode
WG19578	pos.2777	-0.900489	0.0252599	DCA_170.0367_15.5	clathrin light chain B	CLTB, LCB	the positive ion mode
WG30786	pos.6093	-0.900491	0.0255709	GLUCOSE 6-PHOSPHATE	large subunit ribosomal protein L15	RP-L15, MRPL15, rplO	the positive ion mode
WG08158	pos.1391	-0.900504	0.0253424	p-Benzoquinone	hepatocyte growth factor-regulated tyrosine kinase substrate	HGS, HRS, VPS27	the positive ion mode
WG31388	pos.1391	-0.900531	0.0250771	p-Benzoquinone	coagulation factor XIII A1 polypeptide [EC:2.3.2.13]	F13A1	the positive ion mode
WG15537	pos.6093	-0.900533	0.0255193	GLUCOSE 6-PHOSPHATE	integrin alpha V	ITGAV, CD51	the positive ion mode
WG07344	pos.5476	-0.90054	0.026987	2',2'-Difluoro-2'-deoxyuridine	dehydrogenase/reductase SDR family member 12 [EC:1.1.-.-]	DHRS12	the positive ion mode
WG15537	pos.4716	-0.900549	0.0254474	7,8-dimethylalloxazine (lumichrome)	integrin alpha V	ITGAV, CD51	the positive ion mode
WG31506	pos.6093	-0.900552	0.0258533	GLUCOSE 6-PHOSPHATE	malignant T-cell-amplified sequence	MCTS, TMA20	the positive ion mode
WG22177	pos.6093	-0.900572	0.0251041	GLUCOSE 6-PHOSPHATE	protein DEK	DEK	the positive ion mode
WG12080	pos.5476	-0.900582	0.0264265	2',2'-Difluoro-2'-deoxyuridine	oxidoreductase [EC:1.1.1.-]	HTATIP2	the positive ion mode
WG00519	pos.2777	-0.900583	0.0262247	DCA_170.0367_15.5	ATP-dependent metalloprotease [EC:3.4.24.-]	YME1	the positive ion mode
WG13119	pos.4716	-0.900587	0.0251111	7,8-dimethylalloxazine (lumichrome)	splicing factor 3B subunit 2	SF3B2, SAP145, CUS1	the positive ion mode
WG13602	pos.999	-0.900591	0.0248134	Alanine	myosin I	MYO1	the positive ion mode
WG14208	pos.1391	-0.900604	0.0261303	p-Benzoquinone	Arf-GAP with SH3 domain, ANK repeat and PH domain-containing protein	ASAP	the positive ion mode
WG27860	pos.999	-0.900627	0.0256274	Alanine	lysosomal Pro-X carboxypeptidase [EC:3.4.16.2]	PRCP	the positive ion mode
WG01082	pos.6093	-0.900629	0.0252576	GLUCOSE 6-PHOSPHATE	aldehyde oxidase [EC:1.2.3.1]	AOX	the positive ion mode
WG27618	pos.1391	-0.900639	0.0256831	p-Benzoquinone	AFG3 family protein [EC:3.4.24.-]	AFG3	the positive ion mode
WG05145	pos.5476	-0.900645	0.0258268	2',2'-Difluoro-2'-deoxyuridine	phosphoglucomutase / phosphopentomutase [EC:5.4.2.2 5.4.2.7]	PGM2	the positive ion mode
WG15876	pos.1391	-0.90065	0.0248637	p-Benzoquinone	uridine monophosphate synthetase [EC:2.4.2.10 4.1.1.23]	UMPS	the positive ion mode
WG27860	pos.2023	-0.900652	0.0251307	5,6-DIHYDROURACIL	lysosomal Pro-X carboxypeptidase [EC:3.4.16.2]	PRCP	the positive ion mode
WG28372	pos.1391	-0.900654	0.0255207	p-Benzoquinone	RNA-binding protein Musashi	MSI	the positive ion mode
WG15907	pos.2777	-0.900675	0.0257091	DCA_170.0367_15.5	tight junction protein 2	TJP2, ZO2	the positive ion mode
WG03221	pos.7948	-0.900691	0.0260176	Acetoxyaureol	type II keratin, basic	KRT2	the positive ion mode
WG17375	pos.2023	-0.900691	0.0250796	5,6-DIHYDROURACIL	WAS/WASL-interacting protein	WIPF	the positive ion mode
WG10237	pos.5476	-0.900691	0.02636	2',2'-Difluoro-2'-deoxyuridine	catenin alpha	CTNNA	the positive ion mode
WG10465	pos.5476	-0.9007	0.0267436	2',2'-Difluoro-2'-deoxyuridine	leucine-rich repeat-containing protein 16	LRRC16, CARMIL	the positive ion mode
WG31061	pos.2777	-0.900702	0.025387	DCA_170.0367_15.5	calcium-activated chloride channel regulator 3/4	CLCA3_4	the positive ion mode
WG15876	pos.6093	-0.900704	0.0253687	GLUCOSE 6-PHOSPHATE	uridine monophosphate synthetase [EC:2.4.2.10 4.1.1.23]	UMPS	the positive ion mode
WG16358	pos.5476	-0.900715	0.0270103	2',2'-Difluoro-2'-deoxyuridine	kelch-like protein 16 (gigaxonin)	KLHL16, GAN	the positive ion mode
WG02313	pos.6093	-0.900723	0.025492	GLUCOSE 6-PHOSPHATE	myosin heavy chain 9/10/11/14	MYH9s	the positive ion mode
WG27618	pos.6093	-0.900723	0.0253159	GLUCOSE 6-PHOSPHATE	AFG3 family protein [EC:3.4.24.-]	AFG3	the positive ion mode
WG18422	pos.2023	-0.900743	0.0246237	5,6-DIHYDROURACIL	glutamine---fructose-6-phosphate transaminase (isomerizing) [EC:2.6.1.16]	glmS, GFPT	the positive ion mode
WG14208	pos.7948	-0.90075	0.0244638	Acetoxyaureol	Arf-GAP with SH3 domain, ANK repeat and PH domain-containing protein	ASAP	the positive ion mode
WG31388	pos.7948	-0.90075	0.0257394	Acetoxyaureol	coagulation factor XIII A1 polypeptide [EC:2.3.2.13]	F13A1	the positive ion mode
WG18422	pos.999	-0.900766	0.0248916	Alanine	glutamine---fructose-6-phosphate transaminase (isomerizing) [EC:2.6.1.16]	glmS, GFPT	the positive ion mode
WG27860	pos.4716	-0.900768	0.0261537	7,8-dimethylalloxazine (lumichrome)	lysosomal Pro-X carboxypeptidase [EC:3.4.16.2]	PRCP	the positive ion mode
WG13397	pos.5476	-0.900771	0.0258597	2',2'-Difluoro-2'-deoxyuridine	mitochondrial-processing peptidase subunit beta [EC:3.4.24.64]	PMPCB, MAS1	the positive ion mode
WG04875	pos.6093	-0.900783	0.0251483	GLUCOSE 6-PHOSPHATE	protein phosphatase 1 regulatory subunit 12A	PPP1R12A, MYPT1	the positive ion mode
WG31687	pos.7948	-0.900789	0.0257717	Acetoxyaureol	actin related protein 2/3 complex, subunit 1A/1B	ARPC1A_B	the positive ion mode
WG16533	pos.2777	-0.900804	0.0252626	DCA_170.0367_15.5	glycerol-3-phosphate dehydrogenase [EC:1.1.5.3]	glpA, glpD	the positive ion mode
WG18422	pos.7948	-0.900821	0.0248155	Acetoxyaureol	glutamine---fructose-6-phosphate transaminase (isomerizing) [EC:2.6.1.16]	glmS, GFPT	the positive ion mode
WG16074	pos.7948	-0.900864	0.024367	Acetoxyaureol	porphobilinogen synthase [EC:4.2.1.24]	hemB, ALAD	the positive ion mode
WG27618	pos.2777	-0.900879	0.0250262	DCA_170.0367_15.5	AFG3 family protein [EC:3.4.24.-]	AFG3	the positive ion mode
WG03221	pos.2777	-0.9009	0.0262839	DCA_170.0367_15.5	type II keratin, basic	KRT2	the positive ion mode
WG17222	pos.2023	-0.900904	0.0262852	5,6-DIHYDROURACIL	fumarylacetoacetase [EC:3.7.1.2]	FAH, fahA	the positive ion mode
WG27618	pos.999	-0.900914	0.0251628	Alanine	AFG3 family protein [EC:3.4.24.-]	AFG3	the positive ion mode
WG08158	pos.999	-0.900921	0.0252456	Alanine	hepatocyte growth factor-regulated tyrosine kinase substrate	HGS, HRS, VPS27	the positive ion mode
WG00519	pos.6093	-0.900923	0.0254291	GLUCOSE 6-PHOSPHATE	ATP-dependent metalloprotease [EC:3.4.24.-]	YME1	the positive ion mode
WG10828	pos.5476	-0.900929	0.0271454	2',2'-Difluoro-2'-deoxyuridine	casein kinase 1, alpha [EC:2.7.11.1]	CSNK1A	the positive ion mode
WG27860	pos.6093	-0.900944	0.0259988	GLUCOSE 6-PHOSPHATE	lysosomal Pro-X carboxypeptidase [EC:3.4.16.2]	PRCP	the positive ion mode
WG00514	pos.1391	-0.900946	0.0248462	p-Benzoquinone	abl interactor 2	ABI2	the positive ion mode
WG31061	pos.6093	-0.900952	0.0251755	GLUCOSE 6-PHOSPHATE	calcium-activated chloride channel regulator 3/4	CLCA3_4	the positive ion mode
WG31506	pos.999	-0.900981	0.0257002	Alanine	malignant T-cell-amplified sequence	MCTS, TMA20	the positive ion mode
WG03221	pos.6093	-0.900985	0.0261075	GLUCOSE 6-PHOSPHATE	type II keratin, basic	KRT2	the positive ion mode
WG01404	pos.6093	-0.900987	0.0248383	GLUCOSE 6-PHOSPHATE	cullin 9	CUL9, PARC	the positive ion mode
WG27156	pos.2777	-0.901025	0.0257388	DCA_170.0367_15.5	glutathione S-transferase [EC:2.5.1.18]	GST, gst	the positive ion mode
WG00514	pos.4716	-0.901029	0.025292	7,8-dimethylalloxazine (lumichrome)	abl interactor 2	ABI2	the positive ion mode
WG09231	pos.2777	-0.901031	0.0256044	DCA_170.0367_15.5	26S proteasome regulatory subunit N7	PSMD6, RPN7	the positive ion mode
WG13119	pos.6093	-0.901031	0.0251002	GLUCOSE 6-PHOSPHATE	splicing factor 3B subunit 2	SF3B2, SAP145, CUS1	the positive ion mode
WG14208	pos.999	-0.90104	0.0252032	Alanine	Arf-GAP with SH3 domain, ANK repeat and PH domain-containing protein	ASAP	the positive ion mode
WG31506	pos.2023	-0.90104	0.0257159	5,6-DIHYDROURACIL	malignant T-cell-amplified sequence	MCTS, TMA20	the positive ion mode
WG03129	pos.7948	-0.901042	0.0250639	Acetoxyaureol	cysteine desulfurase [EC:2.8.1.7]	iscS, NFS1	the positive ion mode
WG18422	pos.6093	-0.901042	0.0249556	GLUCOSE 6-PHOSPHATE	glutamine---fructose-6-phosphate transaminase (isomerizing) [EC:2.6.1.16]	glmS, GFPT	the positive ion mode
WG00514	pos.6093	-0.901044	0.0255341	GLUCOSE 6-PHOSPHATE	abl interactor 2	ABI2	the positive ion mode
WG13602	pos.2023	-0.901046	0.0250162	5,6-DIHYDROURACIL	myosin I	MYO1	the positive ion mode
WG02313	pos.2777	-0.901048	0.0253324	DCA_170.0367_15.5	myosin heavy chain 9/10/11/14	MYH9s	the positive ion mode
WG14208	pos.2023	-0.901054	0.0247803	5,6-DIHYDROURACIL	Arf-GAP with SH3 domain, ANK repeat and PH domain-containing protein	ASAP	the positive ion mode
WG27860	pos.2777	-0.901054	0.0256278	DCA_170.0367_15.5	lysosomal Pro-X carboxypeptidase [EC:3.4.16.2]	PRCP	the positive ion mode
WG01783	pos.2777	-0.901065	0.0256604	DCA_170.0367_15.5	glutathione S-transferase [EC:2.5.1.18]	GST, gst	the positive ion mode
WG23434	pos.5476	-0.901068	0.0274566	2',2'-Difluoro-2'-deoxyuridine	acetyl-CoA acyltransferase 1 [EC:2.3.1.16]	ACAA1	the positive ion mode
WG15537	pos.7948	-0.901079	0.0254167	Acetoxyaureol	integrin alpha V	ITGAV, CD51	the positive ion mode
WG09231	pos.7948	-0.901098	0.0249095	Acetoxyaureol	26S proteasome regulatory subunit N7	PSMD6, RPN7	the positive ion mode
WG11856	pos.5476	-0.901122	0.0270398	2',2'-Difluoro-2'-deoxyuridine	sorting nexin-1/2	SNX1_2	the positive ion mode
WG16533	pos.999	-0.901125	0.0255143	Alanine	glycerol-3-phosphate dehydrogenase [EC:1.1.5.3]	glpA, glpD	the positive ion mode
WG22177	pos.999	-0.901133	0.0251525	Alanine	protein DEK	DEK	the positive ion mode
WG08158	pos.2023	-0.901161	0.0256889	5,6-DIHYDROURACIL	hepatocyte growth factor-regulated tyrosine kinase substrate	HGS, HRS, VPS27	the positive ion mode
WG03221	pos.999	-0.901181	0.0259005	Alanine	type II keratin, basic	KRT2	the positive ion mode
WG18422	pos.1391	-0.901184	0.0259683	p-Benzoquinone	glutamine---fructose-6-phosphate transaminase (isomerizing) [EC:2.6.1.16]	glmS, GFPT	the positive ion mode
WG15537	pos.2777	-0.901194	0.0262542	DCA_170.0367_15.5	integrin alpha V	ITGAV, CD51	the positive ion mode
WG03129	pos.2777	-0.901227	0.0249634	DCA_170.0367_15.5	cysteine desulfurase [EC:2.8.1.7]	iscS, NFS1	the positive ion mode
WG27618	pos.7948	-0.90124	0.0253608	Acetoxyaureol	AFG3 family protein [EC:3.4.24.-]	AFG3	the positive ion mode
WG09231	pos.999	-0.901246	0.025326	Alanine	26S proteasome regulatory subunit N7	PSMD6, RPN7	the positive ion mode
WG31061	pos.999	-0.901254	0.0257993	Alanine	calcium-activated chloride channel regulator 3/4	CLCA3_4	the positive ion mode
WG22177	pos.2023	-0.901263	0.0248709	5,6-DIHYDROURACIL	protein DEK	DEK	the positive ion mode
WG09353	pos.7948	-0.901267	0.025971	Acetoxyaureol	tumor protein D52 isoform X3	TPD52	the positive ion mode
WG03614	pos.999	-0.901273	0.0259386	Alanine	plakophilin 1	PKP1	the positive ion mode
WG01404	pos.1391	-0.901284	0.0256454	p-Benzoquinone	cullin 9	CUL9, PARC	the positive ion mode
WG31687	pos.2777	-0.901284	0.0254419	DCA_170.0367_15.5	actin related protein 2/3 complex, subunit 1A/1B	ARPC1A_B	the positive ion mode
WG15537	pos.1391	-0.901288	0.0253391	p-Benzoquinone	integrin alpha V	ITGAV, CD51	the positive ion mode
WG03221	pos.4716	-0.90129	0.0255144	7,8-dimethylalloxazine (lumichrome)	type II keratin, basic	KRT2	the positive ion mode
WG05348	pos.2777	-0.9013	0.0254001	DCA_170.0367_15.5	laminin, beta 3	LAMB3	the positive ion mode
WG28372	pos.4716	-0.9013	0.0253486	7,8-dimethylalloxazine (lumichrome)	RNA-binding protein Musashi	MSI	the positive ion mode
WG03614	pos.2023	-0.901302	0.0260637	5,6-DIHYDROURACIL	plakophilin 1	PKP1	the positive ion mode
WG13119	pos.2777	-0.901321	0.0253132	DCA_170.0367_15.5	splicing factor 3B subunit 2	SF3B2, SAP145, CUS1	the positive ion mode
WG00519	pos.999	-0.901338	0.0260766	Alanine	ATP-dependent metalloprotease [EC:3.4.24.-]	YME1	the positive ion mode
WG27618	pos.2023	-0.901338	0.025905	5,6-DIHYDROURACIL	AFG3 family protein [EC:3.4.24.-]	AFG3	the positive ion mode
WG16533	pos.7948	-0.901352	0.0253274	Acetoxyaureol	glycerol-3-phosphate dehydrogenase [EC:1.1.5.3]	glpA, glpD	the positive ion mode
WG03221	pos.2023	-0.901355	0.0262697	5,6-DIHYDROURACIL	type II keratin, basic	KRT2	the positive ion mode
WG09163	pos.7948	-0.901367	0.026221	Acetoxyaureol	SWI/SNF-related matrix-associated actin-dependent regulator of chromatin subfamily C	SMARCC	the positive ion mode
WG16533	pos.2023	-0.901377	0.0253671	5,6-DIHYDROURACIL	glycerol-3-phosphate dehydrogenase [EC:1.1.5.3]	glpA, glpD	the positive ion mode
WG07594	pos.6093	-0.90138	0.0251367	GLUCOSE 6-PHOSPHATE	3'(2'), 5'-bisphosphate nucleotidase [EC:3.1.3.7]	cysQ, MET22, BPNT1	the positive ion mode
WG15907	pos.999	-0.901382	0.0251728	Alanine	tight junction protein 2	TJP2, ZO2	the positive ion mode
WG13602	pos.7948	-0.901398	0.0256722	Acetoxyaureol	myosin I	MYO1	the positive ion mode
WG15907	pos.2023	-0.901419	0.0251632	5,6-DIHYDROURACIL	tight junction protein 2	TJP2, ZO2	the positive ion mode
WG16074	pos.6093	-0.901453	0.0256021	GLUCOSE 6-PHOSPHATE	porphobilinogen synthase [EC:4.2.1.24]	hemB, ALAD	the positive ion mode
WG31061	pos.2023	-0.901457	0.0261453	5,6-DIHYDROURACIL	calcium-activated chloride channel regulator 3/4	CLCA3_4	the positive ion mode
WG00519	pos.2023	-0.901488	0.0261428	5,6-DIHYDROURACIL	ATP-dependent metalloprotease [EC:3.4.24.-]	YME1	the positive ion mode
WG05348	pos.7948	-0.90149	0.0244498	Acetoxyaureol	laminin, beta 3	LAMB3	the positive ion mode
WG15876	pos.4716	-0.90149	0.025367	7,8-dimethylalloxazine (lumichrome)	uridine monophosphate synthetase [EC:2.4.2.10 4.1.1.23]	UMPS	the positive ion mode
WG22177	pos.2777	-0.901515	0.0248656	DCA_170.0367_15.5	protein DEK	DEK	the positive ion mode
WG02313	pos.7948	-0.901517	0.0246712	Acetoxyaureol	myosin heavy chain 9/10/11/14	MYH9s	the positive ion mode
WG09231	pos.2023	-0.901544	0.0247199	5,6-DIHYDROURACIL	26S proteasome regulatory subunit N7	PSMD6, RPN7	the positive ion mode
WG31687	pos.2023	-0.901551	0.0256888	5,6-DIHYDROURACIL	actin related protein 2/3 complex, subunit 1A/1B	ARPC1A_B	the positive ion mode
WG31506	pos.2777	-0.901574	0.0249856	DCA_170.0367_15.5	malignant T-cell-amplified sequence	MCTS, TMA20	the positive ion mode
WG17222	pos.7948	-0.901586	0.0252808	Acetoxyaureol	fumarylacetoacetase [EC:3.7.1.2]	FAH, fahA	the positive ion mode
WG27156	pos.999	-0.901592	0.0256374	Alanine	glutathione S-transferase [EC:2.5.1.18]	GST, gst	the positive ion mode
WG05348	pos.999	-0.901607	0.0257552	Alanine	laminin, beta 3	LAMB3	the positive ion mode
WG07594	pos.999	-0.901615	0.025488	Alanine	3'(2'), 5'-bisphosphate nucleotidase [EC:3.1.3.7]	cysQ, MET22, BPNT1	the positive ion mode
WG13602	pos.4716	-0.901619	0.0247855	7,8-dimethylalloxazine (lumichrome)	myosin I	MYO1	the positive ion mode
WG13602	pos.6093	-0.901621	0.024723	GLUCOSE 6-PHOSPHATE	myosin I	MYO1	the positive ion mode
WG00514	pos.2777	-0.901638	0.0254903	DCA_170.0367_15.5	abl interactor 2	ABI2	the positive ion mode
WG04875	pos.2777	-0.901657	0.0248026	DCA_170.0367_15.5	protein phosphatase 1 regulatory subunit 12A	PPP1R12A, MYPT1	the positive ion mode
WG13119	pos.2023	-0.901665	0.0248354	5,6-DIHYDROURACIL	splicing factor 3B subunit 2	SF3B2, SAP145, CUS1	the positive ion mode
WG01783	pos.999	-0.901674	0.0257337	Alanine	glutathione S-transferase [EC:2.5.1.18]	GST, gst	the positive ion mode
WG13119	pos.999	-0.90168	0.0249654	Alanine	splicing factor 3B subunit 2	SF3B2, SAP145, CUS1	the positive ion mode
WG01404	pos.7948	-0.901682	0.0242579	Acetoxyaureol	cullin 9	CUL9, PARC	the positive ion mode
WG03129	pos.4716	-0.901688	0.0260021	7,8-dimethylalloxazine (lumichrome)	cysteine desulfurase [EC:2.8.1.7]	iscS, NFS1	the positive ion mode
WG16074	pos.999	-0.901699	0.0246321	Alanine	porphobilinogen synthase [EC:4.2.1.24]	hemB, ALAD	the positive ion mode
WG03129	pos.1391	-0.901709	0.0264109	p-Benzoquinone	cysteine desulfurase [EC:2.8.1.7]	iscS, NFS1	the positive ion mode
WG31506	pos.7948	-0.901732	0.0254594	Acetoxyaureol	malignant T-cell-amplified sequence	MCTS, TMA20	the positive ion mode
WG03129	pos.999	-0.901742	0.025782	Alanine	cysteine desulfurase [EC:2.8.1.7]	iscS, NFS1	the positive ion mode
WG30786	pos.2777	-0.901747	0.0253285	DCA_170.0367_15.5	large subunit ribosomal protein L15	RP-L15, MRPL15, rplO	the positive ion mode
WG09163	pos.1391	-0.901759	0.0246664	p-Benzoquinone	SWI/SNF-related matrix-associated actin-dependent regulator of chromatin subfamily C	SMARCC	the positive ion mode
WG02313	pos.2023	-0.901761	0.0253698	5,6-DIHYDROURACIL	myosin heavy chain 9/10/11/14	MYH9s	the positive ion mode
WG16074	pos.2023	-0.901763	0.0248647	5,6-DIHYDROURACIL	porphobilinogen synthase [EC:4.2.1.24]	hemB, ALAD	the positive ion mode
WG02313	pos.999	-0.901767	0.0255766	Alanine	myosin heavy chain 9/10/11/14	MYH9s	the positive ion mode
WG01783	pos.7948	-0.901772	0.0248047	Acetoxyaureol	glutathione S-transferase [EC:2.5.1.18]	GST, gst	the positive ion mode
WG01404	pos.4716	-0.901778	0.0257573	7,8-dimethylalloxazine (lumichrome)	cullin 9	CUL9, PARC	the positive ion mode
WG01404	pos.2023	-0.901788	0.0244564	5,6-DIHYDROURACIL	cullin 9	CUL9, PARC	the positive ion mode
WG26809	pos.2777	-0.901803	0.0258587	DCA_170.0367_15.5	Ras-related protein Rab-22	RAB22	the positive ion mode
WG30786	pos.999	-0.901809	0.0254594	Alanine	large subunit ribosomal protein L15	RP-L15, MRPL15, rplO	the positive ion mode
WG26809	pos.7948	-0.90182	0.0266186	Acetoxyaureol	Ras-related protein Rab-22	RAB22	the positive ion mode
WG16074	pos.2777	-0.901826	0.0242756	DCA_170.0367_15.5	porphobilinogen synthase [EC:4.2.1.24]	hemB, ALAD	the positive ion mode
WG28598	pos.4095	-0.90183	0.0245527	4-hydroxy-7H-furo[3,2-g]chromen-7-one	septin 3/9/12	SEPT3_9_12	the positive ion mode
WG15876	pos.7948	-0.901838	0.026581	Acetoxyaureol	uridine monophosphate synthetase [EC:2.4.2.10 4.1.1.23]	UMPS	the positive ion mode
WG04875	pos.999	-0.90184	0.0247896	Alanine	protein phosphatase 1 regulatory subunit 12A	PPP1R12A, MYPT1	the positive ion mode
WG07594	pos.2777	-0.901843	0.0261631	DCA_170.0367_15.5	3'(2'), 5'-bisphosphate nucleotidase [EC:3.1.3.7]	cysQ, MET22, BPNT1	the positive ion mode
WG01082	pos.2777	-0.901861	0.0257804	DCA_170.0367_15.5	aldehyde oxidase [EC:1.2.3.1]	AOX	the positive ion mode
WG01404	pos.999	-0.90188	0.0244213	Alanine	cullin 9	CUL9, PARC	the positive ion mode
WG31687	pos.999	-0.901893	0.0252626	Alanine	actin related protein 2/3 complex, subunit 1A/1B	ARPC1A_B	the positive ion mode
WG28598	pos.3619	-0.901893	0.024556	2,6-Dimethoxyquinone	septin 3/9/12	SEPT3_9_12	the positive ion mode
WG07594	pos.7948	-0.901903	0.0255673	Acetoxyaureol	3'(2'), 5'-bisphosphate nucleotidase [EC:3.1.3.7]	cysQ, MET22, BPNT1	the positive ion mode
WG08158	pos.7948	-0.901911	0.0247089	Acetoxyaureol	hepatocyte growth factor-regulated tyrosine kinase substrate	HGS, HRS, VPS27	the positive ion mode
WG13602	pos.1391	-0.90192	0.0259239	p-Benzoquinone	myosin I	MYO1	the positive ion mode
WG27156	pos.2023	-0.901922	0.0256211	5,6-DIHYDROURACIL	glutathione S-transferase [EC:2.5.1.18]	GST, gst	the positive ion mode
WG00514	pos.2023	-0.901924	0.0254352	5,6-DIHYDROURACIL	abl interactor 2	ABI2	the positive ion mode
WG16074	pos.1391	-0.901924	0.025004	p-Benzoquinone	porphobilinogen synthase [EC:4.2.1.24]	hemB, ALAD	the positive ion mode
WG07594	pos.1391	-0.901926	0.0252115	p-Benzoquinone	3'(2'), 5'-bisphosphate nucleotidase [EC:3.1.3.7]	cysQ, MET22, BPNT1	the positive ion mode
WG09163	pos.2777	-0.901928	0.0252344	DCA_170.0367_15.5	SWI/SNF-related matrix-associated actin-dependent regulator of chromatin subfamily C	SMARCC	the positive ion mode
WG01082	pos.999	-0.90193	0.0258576	Alanine	aldehyde oxidase [EC:1.2.3.1]	AOX	the positive ion mode
WG05348	pos.2023	-0.901951	0.0257559	5,6-DIHYDROURACIL	laminin, beta 3	LAMB3	the positive ion mode
WG22177	pos.7948	-0.901955	0.0248529	Acetoxyaureol	protein DEK	DEK	the positive ion mode
WG03221	pos.1391	-0.901957	0.0259406	p-Benzoquinone	type II keratin, basic	KRT2	the positive ion mode
WG03129	pos.6093	-0.901959	0.0267206	GLUCOSE 6-PHOSPHATE	cysteine desulfurase [EC:2.8.1.7]	iscS, NFS1	the positive ion mode
WG09163	pos.6093	-0.901978	0.0252888	GLUCOSE 6-PHOSPHATE	SWI/SNF-related matrix-associated actin-dependent regulator of chromatin subfamily C	SMARCC	the positive ion mode
WG07594	pos.2023	-0.90198	0.0259176	5,6-DIHYDROURACIL	3'(2'), 5'-bisphosphate nucleotidase [EC:3.1.3.7]	cysQ, MET22, BPNT1	the positive ion mode
WG32726	pos.8390	-0.901984	0.0246575	dihydroxybenzoic acid	SWI/SNF-related matrix-associated actin-dependent regulator of chromatin subfamily A member 5 [EC:5.6.2.-]	SMARCA5, SNF2H, ISWI	the positive ion mode
WG07594	pos.4716	-0.901989	0.0243103	7,8-dimethylalloxazine (lumichrome)	3'(2'), 5'-bisphosphate nucleotidase [EC:3.1.3.7]	cysQ, MET22, BPNT1	the positive ion mode
WG30786	pos.2023	-0.901997	0.0253702	5,6-DIHYDROURACIL	large subunit ribosomal protein L15	RP-L15, MRPL15, rplO	the positive ion mode
WG28372	pos.6093	-0.901999	0.0258429	GLUCOSE 6-PHOSPHATE	RNA-binding protein Musashi	MSI	the positive ion mode
WG01783	pos.2023	-0.902003	0.025564	5,6-DIHYDROURACIL	glutathione S-transferase [EC:2.5.1.18]	GST, gst	the positive ion mode
WG13739	pos.4095	-0.902004	0.0242909	4-hydroxy-7H-furo[3,2-g]chromen-7-one	protein POF1B, partial	POF1B	the positive ion mode
WG27860	pos.7948	-0.902005	0.0254858	Acetoxyaureol	lysosomal Pro-X carboxypeptidase [EC:3.4.16.2]	PRCP	the positive ion mode
WG15537	pos.999	-0.902014	0.0257954	Alanine	integrin alpha V	ITGAV, CD51	the positive ion mode
WG00514	pos.7948	-0.902018	0.0253642	Acetoxyaureol	abl interactor 2	ABI2	the positive ion mode
WG04875	pos.2023	-0.902018	0.0251267	5,6-DIHYDROURACIL	protein phosphatase 1 regulatory subunit 12A	PPP1R12A, MYPT1	the positive ion mode
WG00514	pos.999	-0.902039	0.025775	Alanine	abl interactor 2	ABI2	the positive ion mode
WG03129	pos.2023	-0.902055	0.0254112	5,6-DIHYDROURACIL	cysteine desulfurase [EC:2.8.1.7]	iscS, NFS1	the positive ion mode
WG03991	pos.8390	-0.902056	0.0254293	dihydroxybenzoic acid	4a-hydroxytetrahydrobiopterin dehydratase [EC:4.2.1.96]	PCBD, phhB	the positive ion mode
WG15907	pos.7948	-0.902062	0.0242102	Acetoxyaureol	tight junction protein 2	TJP2, ZO2	the positive ion mode
WG13739	pos.2521	-0.902062	0.0247301	L-Histidine	protein POF1B, partial	POF1B	the positive ion mode
WG27156	pos.7948	-0.902072	0.0245907	Acetoxyaureol	glutathione S-transferase [EC:2.5.1.18]	GST, gst	the positive ion mode
WG09163	pos.4716	-0.902103	0.0247893	7,8-dimethylalloxazine (lumichrome)	SWI/SNF-related matrix-associated actin-dependent regulator of chromatin subfamily C	SMARCC	the positive ion mode
WG01404	pos.2777	-0.902105	0.0245976	DCA_170.0367_15.5	cullin 9	CUL9, PARC	the positive ion mode
WG08460	pos.3619	-0.90212	0.0249938	2,6-Dimethoxyquinone	coatomer subunit epsilon	COPE	the positive ion mode
WG31775	pos.3619	-0.902149	0.0253028	2,6-Dimethoxyquinone	dihydropteridine reductase [EC:1.5.1.34]	QDPR	the positive ion mode
WG28598	pos.2521	-0.902169	0.0249145	L-Histidine	septin 3/9/12	SEPT3_9_12	the positive ion mode
WG26809	pos.1391	-0.902187	0.025019	p-Benzoquinone	Ras-related protein Rab-22	RAB22	the positive ion mode
WG30786	pos.7948	-0.902193	0.0242665	Acetoxyaureol	large subunit ribosomal protein L15	RP-L15, MRPL15, rplO	the positive ion mode
WG15537	pos.2023	-0.902208	0.0260894	5,6-DIHYDROURACIL	integrin alpha V	ITGAV, CD51	the positive ion mode
WG26809	pos.4716	-0.902239	0.024641	7,8-dimethylalloxazine (lumichrome)	Ras-related protein Rab-22	RAB22	the positive ion mode
WG19578	pos.7948	-0.902241	0.025517	Acetoxyaureol	clathrin light chain B	CLTB, LCB	the positive ion mode
WG08460	pos.4095	-0.902244	0.0247494	4-hydroxy-7H-furo[3,2-g]chromen-7-one	coatomer subunit epsilon	COPE	the positive ion mode
WG31687	pos.6093	-0.902245	0.0255195	GLUCOSE 6-PHOSPHATE	actin related protein 2/3 complex, subunit 1A/1B	ARPC1A_B	the positive ion mode
WG17375	pos.7948	-0.902253	0.0253886	Acetoxyaureol	WAS/WASL-interacting protein	WIPF	the positive ion mode
WG11356	pos.8390	-0.902254	0.0245808	dihydroxybenzoic acid	desmocollin 2	DSC2	the positive ion mode
WG24087	pos.2521	-0.902256	0.0246725	L-Histidine	collagen type XIV alpha	COL14A	the positive ion mode
WG16074	pos.4716	-0.90226	0.025341	7,8-dimethylalloxazine (lumichrome)	porphobilinogen synthase [EC:4.2.1.24]	hemB, ALAD	the positive ion mode
WG04875	pos.7948	-0.90227	0.0246888	Acetoxyaureol	protein phosphatase 1 regulatory subunit 12A	PPP1R12A, MYPT1	the positive ion mode
WG29171	pos.4095	-0.902273	0.0247789	4-hydroxy-7H-furo[3,2-g]chromen-7-one	coiled-coil and C2 domain-containing protein 1	CC2D1	the positive ion mode
WG09163	pos.2023	-0.902297	0.0257484	5,6-DIHYDROURACIL	SWI/SNF-related matrix-associated actin-dependent regulator of chromatin subfamily C	SMARCC	the positive ion mode
WG08958	pos.4095	-0.902303	0.0240504	4-hydroxy-7H-furo[3,2-g]chromen-7-one	sorting nexin-1/2	SNX1_2	the positive ion mode
WG28372	pos.999	-0.902308	0.0254019	Alanine	RNA-binding protein Musashi	MSI	the positive ion mode
WG08958	pos.3619	-0.902309	0.0242497	2,6-Dimethoxyquinone	sorting nexin-1/2	SNX1_2	the positive ion mode
WG04119	pos.4095	-0.90232	0.0242742	4-hydroxy-7H-furo[3,2-g]chromen-7-one	myosin I	MYO1	the positive ion mode
WG26809	pos.2023	-0.90232	0.0264621	5,6-DIHYDROURACIL	Ras-related protein Rab-22	RAB22	the positive ion mode
WG24540	pos.8390	-0.90234	0.0251436	dihydroxybenzoic acid	AP-2 complex subunit beta-1	AP2B1	the positive ion mode
WG09163	pos.999	-0.902343	0.0259277	Alanine	SWI/SNF-related matrix-associated actin-dependent regulator of chromatin subfamily C	SMARCC	the positive ion mode
WG21998	pos.8390	-0.90235	0.0247642	dihydroxybenzoic acid	alkaline phosphatase [EC:3.1.3.1]	E3.1.3.1, phoA, phoB	the positive ion mode
WG28849	pos.3619	-0.902383	0.0243507	2,6-Dimethoxyquinone	laminin, gamma 2	LAMC2	the positive ion mode
WG26624	pos.4095	-0.902387	0.0250296	4-hydroxy-7H-furo[3,2-g]chromen-7-one	guanine nucleotide-binding protein G(I)/G(S)/G(O) subunit gamma-12	GNG12	the positive ion mode
WG12175	pos.3619	-0.902395	0.0247774	2,6-Dimethoxyquinone	disabled homolog 2	DAB2	the positive ion mode
WG31687	pos.4716	-0.902404	0.024882	7,8-dimethylalloxazine (lumichrome)	actin related protein 2/3 complex, subunit 1A/1B	ARPC1A_B	the positive ion mode
WG01082	pos.2023	-0.90241	0.0260217	5,6-DIHYDROURACIL	aldehyde oxidase [EC:1.2.3.1]	AOX	the positive ion mode
WG06652	pos.4095	-0.902423	0.0237882	4-hydroxy-7H-furo[3,2-g]chromen-7-one	exocyst complex component 4	EXOC4, SEC8	the positive ion mode
WG29171	pos.2521	-0.902424	0.0246595	L-Histidine	coiled-coil and C2 domain-containing protein 1	CC2D1	the positive ion mode
WG13119	pos.7948	-0.902427	0.0255392	Acetoxyaureol	splicing factor 3B subunit 2	SF3B2, SAP145, CUS1	the positive ion mode
WG26809	pos.6093	-0.902427	0.025281	GLUCOSE 6-PHOSPHATE	Ras-related protein Rab-22	RAB22	the positive ion mode
WG08460	pos.2521	-0.902432	0.024728	L-Histidine	coatomer subunit epsilon	COPE	the positive ion mode
WG01082	pos.7948	-0.902433	0.0250509	Acetoxyaureol	aldehyde oxidase [EC:1.2.3.1]	AOX	the positive ion mode
WG15876	pos.999	-0.902437	0.025278	Alanine	uridine monophosphate synthetase [EC:2.4.2.10 4.1.1.23]	UMPS	the positive ion mode
WG24087	pos.3619	-0.90244	0.0248704	2,6-Dimethoxyquinone	collagen type XIV alpha	COL14A	the positive ion mode
WG22530	pos.2521	-0.902453	0.0249844	L-Histidine	1-phosphatidylinositol-5-phosphate 4-kinase [EC:2.7.1.149]	PIP4K2	the positive ion mode
WG05545	pos.8390	-0.902455	0.0248331	dihydroxybenzoic acid	Prp8 binding protein	SNRNP40, PRP8BP	the positive ion mode
WG26809	pos.999	-0.902468	0.0260818	Alanine	Ras-related protein Rab-22	RAB22	the positive ion mode
WG13155	pos.8390	-0.902472	0.0253444	dihydroxybenzoic acid	ribonuclease H2 subunit C	RNASEH2C	the positive ion mode
WG04119	pos.8390	-0.902497	0.0248962	dihydroxybenzoic acid	myosin I	MYO1	the positive ion mode
WG10941	pos.8390	-0.902499	0.0242766	dihydroxybenzoic acid	calpastatin	CAST	the positive ion mode
WG00682	pos.8390	-0.902502	0.0245901	dihydroxybenzoic acid	beta-site APP-cleaving enzyme 2 (memapsin 1) [EC:3.4.23.45]	BACE2	the positive ion mode
WG12175	pos.8390	-0.902502	0.0243498	dihydroxybenzoic acid	disabled homolog 2	DAB2	the positive ion mode
WG17647	pos.4095	-0.902503	0.0244287	4-hydroxy-7H-furo[3,2-g]chromen-7-one	heterogeneous nuclear ribonucleoprotein U-like protein 1	HNRNPUL1, E1BAP5	the positive ion mode
WG24087	pos.4095	-0.902515	0.0244251	4-hydroxy-7H-furo[3,2-g]chromen-7-one	collagen type XIV alpha	COL14A	the positive ion mode
WG28372	pos.7948	-0.902518	0.0249666	Acetoxyaureol	RNA-binding protein Musashi	MSI	the positive ion mode
WG28372	pos.2023	-0.902539	0.0256745	5,6-DIHYDROURACIL	RNA-binding protein Musashi	MSI	the positive ion mode
WG29180	pos.4095	-0.902559	0.0252799	4-hydroxy-7H-furo[3,2-g]chromen-7-one	ADP-ribosylation factor GTPase-activating protein 2/3	ARFGAP2_3	the positive ion mode
WG04027	pos.2521	-0.90256	0.0244631	L-Histidine	serine/threonine-protein phosphatase PP1 catalytic subunit [EC:3.1.3.16]	PPP1C	the positive ion mode
WG16617	pos.8390	-0.902567	0.0241712	dihydroxybenzoic acid	zinc finger RNA-binding protein	ZFR	the positive ion mode
WG06652	pos.3619	-0.902574	0.024043	2,6-Dimethoxyquinone	exocyst complex component 4	EXOC4, SEC8	the positive ion mode
WG05537	pos.8390	-0.902577	0.0248974	dihydroxybenzoic acid	WAS protein family, member 2	WASF2	the positive ion mode
WG20978	pos.2521	-0.902579	0.0245965	L-Histidine	F-box protein 20	LMO7, FBXO20	the positive ion mode
WG31687	pos.1391	-0.902583	0.0248461	p-Benzoquinone	actin related protein 2/3 complex, subunit 1A/1B	ARPC1A_B	the positive ion mode
WG27567	pos.8390	-0.902586	0.024372	dihydroxybenzoic acid	mediator of RNA polymerase II transcription subunit 12	MED12	the positive ion mode
WG31061	pos.7948	-0.902591	0.0249751	Acetoxyaureol	calcium-activated chloride channel regulator 3/4	CLCA3_4	the positive ion mode
WG22530	pos.4095	-0.902597	0.0243285	4-hydroxy-7H-furo[3,2-g]chromen-7-one	1-phosphatidylinositol-5-phosphate 4-kinase [EC:2.7.1.149]	PIP4K2	the positive ion mode
WG24301	pos.8390	-0.902598	0.0245751	dihydroxybenzoic acid	Rho GTPase-activating protein 17	ARHGAP17, RICH1	the positive ion mode
WG04119	pos.3619	-0.902606	0.0241014	2,6-Dimethoxyquinone	myosin I	MYO1	the positive ion mode
WG23434	pos.8390	-0.902609	0.024551	dihydroxybenzoic acid	acetyl-CoA acyltransferase 1 [EC:2.3.1.16]	ACAA1	the positive ion mode
WG31775	pos.8390	-0.902611	0.0244765	dihydroxybenzoic acid	dihydropteridine reductase [EC:1.5.1.34]	QDPR	the positive ion mode
WG23783	pos.8390	-0.902624	0.0249361	dihydroxybenzoic acid	lysophosphatidate acyltransferase [EC:2.3.1.51]	AGPAT1_2	the positive ion mode
WG15452	pos.3619	-0.902639	0.0247335	2,6-Dimethoxyquinone	filamin	FLNA	the positive ion mode
WG09652	pos.3619	-0.902658	0.0244075	2,6-Dimethoxyquinone	cell cycle arrest protein BUB3	BUB3	the positive ion mode
WG29180	pos.2521	-0.90268	0.024861	L-Histidine	ADP-ribosylation factor GTPase-activating protein 2/3	ARFGAP2_3	the positive ion mode
WG20978	pos.4095	-0.902686	0.0238785	4-hydroxy-7H-furo[3,2-g]chromen-7-one	F-box protein 20	LMO7, FBXO20	the positive ion mode
WG26624	pos.2521	-0.902687	0.0251524	L-Histidine	guanine nucleotide-binding protein G(I)/G(S)/G(O) subunit gamma-12	GNG12	the positive ion mode
WG13739	pos.3619	-0.902692	0.0242967	2,6-Dimethoxyquinone	protein POF1B, partial	POF1B	the positive ion mode
WG18077	pos.3619	-0.902698	0.0244327	2,6-Dimethoxyquinone	collagen type IV alpha	COL4A	the positive ion mode
WG27404	pos.8390	-0.902712	0.0242376	dihydroxybenzoic acid	alkaline phosphatase [EC:3.1.3.1]	E3.1.3.1, phoA, phoB	the positive ion mode
WG29180	pos.3619	-0.902715	0.02505	2,6-Dimethoxyquinone	ADP-ribosylation factor GTPase-activating protein 2/3	ARFGAP2_3	the positive ion mode
WG00519	pos.7948	-0.902721	0.0255416	Acetoxyaureol	ATP-dependent metalloprotease [EC:3.4.24.-]	YME1	the positive ion mode
WG28372	pos.2777	-0.902731	0.0251506	DCA_170.0367_15.5	RNA-binding protein Musashi	MSI	the positive ion mode
WG05977	pos.8390	-0.902733	0.0254052	dihydroxybenzoic acid	protein scribble	SCRIB	the positive ion mode
WG22530	pos.3619	-0.902744	0.0253495	2,6-Dimethoxyquinone	1-phosphatidylinositol-5-phosphate 4-kinase [EC:2.7.1.149]	PIP4K2	the positive ion mode
WG17647	pos.2521	-0.902745	0.0250161	L-Histidine	heterogeneous nuclear ribonucleoprotein U-like protein 1	HNRNPUL1, E1BAP5	the positive ion mode
WG03656	pos.8390	-0.902752	0.0255507	dihydroxybenzoic acid	coiled-coil domain-containing protein 90B, mitochondrial isoform X1	CCDC90B	the positive ion mode
WG01089	pos.8390	-0.902754	0.0250496	dihydroxybenzoic acid	aldehyde oxidase [EC:1.2.3.1]	AOX	the positive ion mode
WG04027	pos.4095	-0.902757	0.0239154	4-hydroxy-7H-furo[3,2-g]chromen-7-one	serine/threonine-protein phosphatase PP1 catalytic subunit [EC:3.1.3.16]	PPP1C	the positive ion mode
WG28849	pos.4095	-0.902768	0.0248962	4-hydroxy-7H-furo[3,2-g]chromen-7-one	laminin, gamma 2	LAMC2	the positive ion mode
WG26624	pos.3619	-0.90277	0.0245561	2,6-Dimethoxyquinone	guanine nucleotide-binding protein G(I)/G(S)/G(O) subunit gamma-12	GNG12	the positive ion mode
WG15452	pos.8390	-0.902771	0.0250395	dihydroxybenzoic acid	filamin	FLNA	the positive ion mode
WG15876	pos.2023	-0.902775	0.025266	5,6-DIHYDROURACIL	uridine monophosphate synthetase [EC:2.4.2.10 4.1.1.23]	UMPS	the positive ion mode
WG08964	pos.3619	-0.902799	0.0242139	2,6-Dimethoxyquinone	microsomal epoxide hydrolase [EC:3.3.2.9]	EPHX1	the positive ion mode
WG31775	pos.4095	-0.902799	0.0248108	4-hydroxy-7H-furo[3,2-g]chromen-7-one	dihydropteridine reductase [EC:1.5.1.34]	QDPR	the positive ion mode
WG09652	pos.4095	-0.902803	0.0245789	4-hydroxy-7H-furo[3,2-g]chromen-7-one	cell cycle arrest protein BUB3	BUB3	the positive ion mode
WG30512	pos.8390	-0.902804	0.0246872	dihydroxybenzoic acid	F-actin monooxygenase [EC:1.14.13.225]	MICAL	the positive ion mode
WG03614	pos.7948	-0.90281	0.0250394	Acetoxyaureol	plakophilin 1	PKP1	the positive ion mode
WG12980	pos.3619	-0.902818	0.0247915	2,6-Dimethoxyquinone	mitogen-activated protein kinase 1/3 [EC:2.7.11.24]	ERK, MAPK1_3	the positive ion mode
WG06652	pos.2521	-0.902823	0.0241245	L-Histidine	exocyst complex component 4	EXOC4, SEC8	the positive ion mode
WG31424	pos.3619	-0.902854	0.0243876	2,6-Dimethoxyquinone	metastasis-associated protein MTA	MTA	the positive ion mode
WG08964	pos.4095	-0.902864	0.0242112	4-hydroxy-7H-furo[3,2-g]chromen-7-one	microsomal epoxide hydrolase [EC:3.3.2.9]	EPHX1	the positive ion mode
WG05778	pos.2521	-0.902867	0.0251203	L-Histidine	peptide-N4-(N-acetyl-beta-glucosaminyl)asparagine amidase [EC:3.5.1.52]	E3.5.1.52, NGLY1, PNG1	the positive ion mode
WG18077	pos.4095	-0.902883	0.0239797	4-hydroxy-7H-furo[3,2-g]chromen-7-one	collagen type IV alpha	COL4A	the positive ion mode
WG05673	pos.2521	-0.902884	0.0244049	L-Histidine	kinesin family member 13	KIF13	the positive ion mode
WG09652	pos.8390	-0.902884	0.024934	dihydroxybenzoic acid	cell cycle arrest protein BUB3	BUB3	the positive ion mode
WG15452	pos.4095	-0.902896	0.0252704	4-hydroxy-7H-furo[3,2-g]chromen-7-one	filamin	FLNA	the positive ion mode
WG28688	pos.3619	-0.902896	0.0249824	2,6-Dimethoxyquinone	tumor protein p63-regulated gene 1 protein	TPRG1	the positive ion mode
WG04027	pos.3619	-0.9029	0.0240177	2,6-Dimethoxyquinone	serine/threonine-protein phosphatase PP1 catalytic subunit [EC:3.1.3.16]	PPP1C	the positive ion mode
WG16617	pos.4095	-0.902929	0.024554	4-hydroxy-7H-furo[3,2-g]chromen-7-one	zinc finger RNA-binding protein	ZFR	the positive ion mode
WG08964	pos.2521	-0.902949	0.0247351	L-Histidine	microsomal epoxide hydrolase [EC:3.3.2.9]	EPHX1	the positive ion mode
WG03957	pos.4095	-0.902953	0.0253319	4-hydroxy-7H-furo[3,2-g]chromen-7-one	pumilio RNA-binding family	PUM	the positive ion mode
WG16241	pos.2521	-0.902956	0.0249327	L-Histidine	peptide chain release factor subunit 1	ETF1, ERF1	the positive ion mode
WG16241	pos.3619	-0.902957	0.0241747	2,6-Dimethoxyquinone	peptide chain release factor subunit 1	ETF1, ERF1	the positive ion mode
WG27567	pos.3619	-0.902967	0.0245223	2,6-Dimethoxyquinone	mediator of RNA polymerase II transcription subunit 12	MED12	the positive ion mode
WG27626	pos.8390	-0.902972	0.0239847	dihydroxybenzoic acid	cadherin 1, type 1, E-cadherin	CDH1, CDHE, CD324	the positive ion mode
WG29171	pos.3619	-0.902986	0.024569	2,6-Dimethoxyquinone	coiled-coil and C2 domain-containing protein 1	CC2D1	the positive ion mode
WG03991	pos.3619	-0.902999	0.0253949	2,6-Dimethoxyquinone	4a-hydroxytetrahydrobiopterin dehydratase [EC:4.2.1.96]	PCBD, phhB	the positive ion mode
WG27562	pos.4095	-0.902999	0.0238215	4-hydroxy-7H-furo[3,2-g]chromen-7-one	ribonuclease H2 subunit A [EC:3.1.26.4]	RNASEH2A	the positive ion mode
WG16289	pos.2521	-0.90301	0.0251704	L-Histidine	catenin alpha	CTNNA	the positive ion mode
WG10941	pos.4095	-0.90302	0.0247135	4-hydroxy-7H-furo[3,2-g]chromen-7-one	calpastatin	CAST	the positive ion mode
WG00041	pos.2521	-0.903021	0.0244123	L-Histidine	E3 ubiquitin-protein ligase NEDD4-like [EC:2.3.2.26]	NEDD4L	the positive ion mode
WG05537	pos.3619	-0.903024	0.0243948	2,6-Dimethoxyquinone	WAS protein family, member 2	WASF2	the positive ion mode
WG12980	pos.8390	-0.903025	0.0253878	dihydroxybenzoic acid	mitogen-activated protein kinase 1/3 [EC:2.7.11.24]	ERK, MAPK1_3	the positive ion mode
WG00682	pos.4095	-0.903028	0.0246456	4-hydroxy-7H-furo[3,2-g]chromen-7-one	beta-site APP-cleaving enzyme 2 (memapsin 1) [EC:3.4.23.45]	BACE2	the positive ion mode
WG17647	pos.3619	-0.903035	0.0247896	2,6-Dimethoxyquinone	heterogeneous nuclear ribonucleoprotein U-like protein 1	HNRNPUL1, E1BAP5	the positive ion mode
WG07344	pos.8390	-0.903036	0.0245151	dihydroxybenzoic acid	dehydrogenase/reductase SDR family member 12 [EC:1.1.-.-]	DHRS12	the positive ion mode
WG26624	pos.8390	-0.903036	0.0246183	dihydroxybenzoic acid	guanine nucleotide-binding protein G(I)/G(S)/G(O) subunit gamma-12	GNG12	the positive ion mode
WG12175	pos.4095	-0.903039	0.0243957	4-hydroxy-7H-furo[3,2-g]chromen-7-one	disabled homolog 2	DAB2	the positive ion mode
WG04242	pos.8390	-0.903054	0.0244757	dihydroxybenzoic acid	AP-1 complex subunit mu	AP1M	the positive ion mode
WG15876	pos.2777	-0.903056	0.0255573	DCA_170.0367_15.5	uridine monophosphate synthetase [EC:2.4.2.10 4.1.1.23]	UMPS	the positive ion mode
WG03151	pos.3619	-0.903064	0.0242217	2,6-Dimethoxyquinone	protein transport protein SEC24	SEC24	the positive ion mode
WG28849	pos.2521	-0.903065	0.0246279	L-Histidine	laminin, gamma 2	LAMC2	the positive ion mode
WG32196	pos.8390	-0.903065	0.0252937	dihydroxybenzoic acid	translation initiation factor 4G	EIF4G	the positive ion mode
WG04754	pos.2521	-0.90308	0.024951	L-Histidine	exosome complex component RRP41	RRP41, EXOSC4, SKI6	the positive ion mode
WG10465	pos.8390	-0.90308	0.0248787	dihydroxybenzoic acid	leucine-rich repeat-containing protein 16	LRRC16, CARMIL	the positive ion mode
WG20629	pos.8390	-0.90308	0.0255286	dihydroxybenzoic acid	coatomer subunit beta'	COPB2, SEC27	the positive ion mode
WG08958	pos.2521	-0.903082	0.024452	L-Histidine	sorting nexin-1/2	SNX1_2	the positive ion mode
WG03957	pos.3619	-0.903095	0.0256279	2,6-Dimethoxyquinone	pumilio RNA-binding family	PUM	the positive ion mode
WG20978	pos.3619	-0.903095	0.0242347	2,6-Dimethoxyquinone	F-box protein 20	LMO7, FBXO20	the positive ion mode
WG16241	pos.4095	-0.903104	0.0243858	4-hydroxy-7H-furo[3,2-g]chromen-7-one	peptide chain release factor subunit 1	ETF1, ERF1	the positive ion mode
WG12080	pos.8390	-0.903105	0.0240296	dihydroxybenzoic acid	oxidoreductase [EC:1.1.1.-]	HTATIP2	the positive ion mode
WG12980	pos.4095	-0.903108	0.0248035	4-hydroxy-7H-furo[3,2-g]chromen-7-one	mitogen-activated protein kinase 1/3 [EC:2.7.11.24]	ERK, MAPK1_3	the positive ion mode
WG00041	pos.8390	-0.903109	0.0243186	dihydroxybenzoic acid	E3 ubiquitin-protein ligase NEDD4-like [EC:2.3.2.26]	NEDD4L	the positive ion mode
WG10532	pos.3619	-0.903125	0.0244017	2,6-Dimethoxyquinone	collagen type IV alpha	COL4A	the positive ion mode
WG19588	pos.2521	-0.903149	0.0243961	L-Histidine	laminin, alpha 3/5	LAMA3_5	the positive ion mode
WG18077	pos.2521	-0.903153	0.0242037	L-Histidine	collagen type IV alpha	COL4A	the positive ion mode
WG29171	pos.8390	-0.903157	0.0245943	dihydroxybenzoic acid	coiled-coil and C2 domain-containing protein 1	CC2D1	the positive ion mode
WG19793	pos.8390	-0.903168	0.0254557	dihydroxybenzoic acid	TBCC domain-containing protein 1	TBCCD1	the positive ion mode
WG08958	pos.8390	-0.903172	0.025079	dihydroxybenzoic acid	sorting nexin-1/2	SNX1_2	the positive ion mode
WG13254	pos.2521	-0.903174	0.024427	L-Histidine	myosin VI	MYO6	the positive ion mode
WG12112	pos.2521	-0.903181	0.0252018	L-Histidine	prostaglandin reductase 1 [EC:1.3.1.74 1.3.1.48]	PTGR1, LTB4DH	the positive ion mode
WG05537	pos.4095	-0.903196	0.0242245	4-hydroxy-7H-furo[3,2-g]chromen-7-one	WAS protein family, member 2	WASF2	the positive ion mode
WG11856	pos.8390	-0.9032	0.0238638	dihydroxybenzoic acid	sorting nexin-1/2	SNX1_2	the positive ion mode
WG27562	pos.3619	-0.903203	0.024011	2,6-Dimethoxyquinone	ribonuclease H2 subunit A [EC:3.1.26.4]	RNASEH2A	the positive ion mode
WG05977	pos.4095	-0.903207	0.0243769	4-hydroxy-7H-furo[3,2-g]chromen-7-one	protein scribble	SCRIB	the positive ion mode
WG10941	pos.3619	-0.903215	0.0248305	2,6-Dimethoxyquinone	calpastatin	CAST	the positive ion mode
WG14779	pos.8390	-0.903221	0.0247612	dihydroxybenzoic acid	DNA-directed RNA polymerases I, II, and III subunit RPABC1	RPABC1, RPB5, POLR2E	the positive ion mode
WG31424	pos.4095	-0.903222	0.0244088	4-hydroxy-7H-furo[3,2-g]chromen-7-one	metastasis-associated protein MTA	MTA	the positive ion mode
WG13254	pos.4095	-0.903228	0.0241032	4-hydroxy-7H-furo[3,2-g]chromen-7-one	myosin VI	MYO6	the positive ion mode
WG12080	pos.3619	-0.903232	0.0239305	2,6-Dimethoxyquinone	oxidoreductase [EC:1.1.1.-]	HTATIP2	the positive ion mode
[truncated: 771 more rows]
